# Supplementary material for: Gas chromatography (GC) fingerprinting and immunomodulatory activity of polysaccharide from the rhizome of Menispermum dauricum DC
Source: PeerJ. 2022 Aug 22;10:e13946. doi: 10.7717/peerj.13946 (PMC9406803; doi:10.7717/peerj.13946)
Supplement: Supplemental Information 2 — The CDF files for Fig. 2 are the data of analyzing the fingerprints of 10 batches of the rhizome of M. dauricum Polysaccharide. The software to open this file is the Similarity Evaluation System for Chromatographic Fingerprint of Traditional Chinese Medicine, and the software installation package is available in the Figure 2 folder. The OPJU file in the Figure 3 folder is the data of PCA analysis, and the open software is Origin, which can be downloaded and used for a fee from the Origin official website. [file peerj-10-13946-s002.zip › Raw date/Fig.1.xlsx]

## Sheet: Sheet1
Single-factor experiments
Liquid-solid ratio A			Extraction time B			Extraction temperature C
Ratio	Extraction yield (%)	Average	Time	Extraction yield (%)		Temperature	Extraction yield (%)
5mL/g	1.052	1.056	40min	0.948	1.01	60℃	0.883	0.93
	1.047			1.11			0.939
	1.069			0.972			0.968
10mL/g	1.147	1.178	80min	1.396	1.39	70℃	1.237	1.24
	1.179			1.373			1.255
	1.208			1.401			1.228
15mL/g	1.366	1.387	120min	1.644	1.61	80℃	1.609	1.58
	1.391			1.605			1.591
	1.404			1.581			1.54
20mL/g	1.449	1.45	160min	1.561	1.55	90℃	1.722	1.75
	1.483			1.57			1.753
	1.418			1.519			1.775
25mL/g	1.137	1.13	200min	1.521	1.5	100℃	1.638	1.64
	1.142			1.489			1.653
	1.111			1.49			1.629
Three-factor three-level response surface
Run	A (mL/g)	B (min)	C (℃)	Extraction yield (%)			Average
1	20	160	100	1.372	1.413	1.385	1.39
2	20	120	90	1.786	1.801	1.723	1.77
3	25	120	100	1.248	1.277	1.255	1.26
4	25	160	90	1.204	1.24	1.246	1.23
5	20	120	90	1.693	1.792	1.825	1.77
6	25	80	90	1.275	1.242	1.263	1.26
7	20	120	90	1.801	1.739	1.74	1.76
8	15	80	90	1.38	1.299	1.341	1.34
9	15	120	80	1.406	1.441	1.443	1.43
10	15	160	90	1.212	1.309	1.319	1.28
11	20	80	80	1.539	1.627	1.634	1.6
12	20	120	90	1.755	1.81	1.715	1.76
13	20	160	80	1.567	1.501	1.522	1.53
14	20	120	90	1.783	1.824	1.763	1.79
15	25	120	80	1.366	1.357	1.477	1.4
16	20	80	100	1.544	1.508	1.418	1.49
17	15	120	100	1.327	1.35	1.343	1.34
