# Supplementary material for: Gas chromatography (GC) fingerprinting and immunomodulatory activity of polysaccharide from the rhizome of Menispermum dauricum DC
Source: PeerJ. 2022 Aug 22;10:e13946. doi: 10.7717/peerj.13946 (PMC9406803; doi:10.7717/peerj.13946)
Supplement: Supplemental Information 2 — The CDF files for Fig. 2 are the data of analyzing the fingerprints of 10 batches of the rhizome of M. dauricum Polysaccharide. The software to open this file is the Similarity Evaluation System for Chromatographic Fingerprint of Traditional Chinese Medicine, and the software installation package is available in the Figure 2 folder. The OPJU file in the Figure 3 folder is the data of PCA analysis, and the open software is Origin, which can be downloaded and used for a fee from the Origin official website. [file peerj-10-13946-s002.zip › Raw date/Fig.2/CSV/Monosaccharide standards .CSV]

0.00015103333791097	9.39335986490187
0.000984366671244304	9.38789111461665
0.00181770000457764	9.38216194765118
0.00265103333791097	9.36914111363876
0.0034843666712443	9.36041715485044
0.00431770000457764	9.35885465476895
0.00515103333791097	9.36536507177516
0.0059843666712443	9.37265673882212
0.00681770000457764	9.37356819720299
0.00765103333791097	9.36367236335354
0.0084843666712443	9.36471403007454
0.00931770000457764	9.36835986359802
0.010151033337911	9.37213590546162
0.0109843666712443	9.36627653015603
0.0118177000045776	9.36679736351653
0.012651033337911	9.36315152999305
0.0134843666712443	9.36953173865913
0.0143177000045776	9.36809944691777
0.015151033337911	9.37278694716224
0.0159843666712443	9.3671879885369
0.0168177000045776	9.36184944659181
0.017651033337911	9.35729215468746
0.0184843666712443	9.35182340440224
0.0193177000045776	9.35273486278311
0.020151033337911	9.35651090464671
0.0209843666712443	9.35260465444298
0.0218177000045776	9.35273486278311
0.022651033337911	9.34479215403553
0.0234843666712443	9.35325569614361
0.0243177000045776	9.35312548780348
0.025151033337911	9.36393278003379
0.0259843666712443	9.36445361339429
0.0268177000045776	9.37617236400547
0.0276510333379109	9.38072965590982
0.0284843666712443	9.38164111429069
0.0293177000045776	9.37760465574684
0.0301510333379109	9.37252653048199
0.0309843666712443	9.37408903056348
0.0318177000045776	9.37630257234559
0.0326510333379109	9.37994840586907
0.0334843666712443	9.38554736449441
0.0343177000045776	9.37786507242708
0.0351510333379109	9.37447965558386
0.0359843666712443	9.37330778052274
0.0368177000045776	9.37500048894435
0.0376510333379109	9.38125048927031
0.0384843666712443	9.37981819752895
0.0393177000045776	9.37812548910733
0.0401510333379109	9.37005257201963
0.0409843666712443	9.36067757153069
0.0418177000045776	9.35846402974858
0.0426510333379109	9.35703173800721
0.0434843666712442	9.35950569646957
0.0443177000045776	9.36796923857764
0.0451510333379109	9.37539111396472
0.0459843666712442	9.38658903121541
0.0468177000045776	9.38463590611354
0.0476510333379109	9.38411507275305
0.0484843666712442	9.38411507275305
0.0493177000045776	9.38112028093019
0.0501510333379109	9.37434944724373
0.0509843666712442	9.36627653015603
0.0518177000045776	9.36419319671404
0.0526510333379109	9.36562548845541
0.0534843666712442	9.36406298837392
0.0543177000045776	9.35937548812944
0.0551510333379109	9.36028694651031
0.0559843666712442	9.36575569679553
0.0568177000045776	9.37356819720299
0.0576510333379109	9.37265673882212
0.0584843666712442	9.36562548845541
0.0593177000045776	9.35833382140845
0.0601510333379109	9.35104215436149
0.0609843666712442	9.33802132034907
0.0618177000045776	9.33802132034907
0.0626510333379109	9.34843798755901
0.0634843666712442	9.36119840489118
0.0643177000045776	9.36250048829243
0.0651510333379109	9.36145882157143
0.0659843666712442	9.36210986327205
0.0668177000045776	9.35273486278311
0.0676510333379109	9.34309944561392
0.0684843666712443	9.34257861225342
0.0693177000045776	9.35755257136771
0.0701510333379109	9.35703173800721
0.0709843666712443	9.3500004876405
0.0718177000045776	9.34960986262013
0.072651033337911	9.34752652917814
0.0734843666712443	9.34544319573615
0.0743177000045776	9.34544319573615
0.075151033337911	9.35612027962634
0.0759843666712443	9.36835986359802
0.0768177000045777	9.36796923857764
0.077651033337911	9.36406298837392
0.0784843666712443	9.35924527978932
0.0793177000045777	9.34869840423926
0.080151033337911	9.33580777856696
0.0809843666712443	9.32643277807802
0.0818177000045777	9.32734423645888
0.082651033337911	9.34401090399479
0.0834843666712444	9.35768277970783
0.0843177000045777	9.35390673784423
0.085151033337911	9.3424484039133
0.0859843666712444	9.33359423678485
0.0868177000045777	9.33567757022684
0.0876510333379111	9.33567757022684
0.0884843666712444	9.33099006998236
0.0893177000045777	9.32304736123479
0.0901510333379111	9.32643277807802
0.0909843666712444	9.33841194536944
0.0918177000045777	9.34895882091951
0.0926510333379111	9.34726611249789
0.0934843666712444	9.34036507047131
0.0943177000045778	9.3333338201046
0.0951510333379111	9.32994840326137
0.0959843666712444	9.33476611184597
0.0968177000045778	9.33411507014534
0.0976510333379111	9.33802132034907
0.0984843666712445	9.33203173670336
0.0993177000045778	9.33880257038982
0.100151033337911	9.33450569516572
0.100984366671244	9.3328129867441
0.101817700004578	9.32643277807802
0.102651033337911	9.32369840293541
0.103484366671244	9.32565152803727
0.104317700004578	9.33528694520646
0.105151033337911	9.34674527913739
0.105984366671245	9.35039111266087
0.106817700004578	9.3338546534651
0.107651033337911	9.31927131937118
0.108484366671245	9.3123702773446
0.109317700004578	9.31914111103106
0.110151033337911	9.32382861127553
0.110984366671245	9.32317756957491
0.111817700004578	9.32916715322062
0.112651033337911	9.33541715354659
0.113484366671245	9.33359423678485
0.114317700004578	9.32591194471752
0.115151033337911	9.32135465281317
0.115984366671245	9.32122444447305
0.116817700004578	9.32122444447305
0.117651033337911	9.31302131904522
0.118484366671245	9.3128911107051
0.119317700004578	9.3171879859292
0.120151033337911	9.32578173637739
0.120984366671245	9.32877652820025
0.121817700004578	9.32747444479901
0.122651033337911	9.32395881961565
0.123484366671245	9.32382861127553
0.124317700004578	9.32291715289466
0.125151033337911	9.31770881928969
0.125984366671245	9.31145881896373
0.126817700004578	9.31080777726311
0.127651033337911	9.31484423580696
0.128484366671245	9.31940152771131
0.129317700004578	9.31419319410634
0.130151033337911	9.31054736058286
0.130984366671245	9.31276090236497
0.131817700004578	9.31692756924895
0.132651033337911	9.31901090269093
0.133484366671245	9.32291715289466
0.134317700004578	9.32942756990087
0.135151033337911	9.33164111168298
0.135984366671245	9.32864631986013
0.136817700004578	9.33242236172373
0.137651033337911	9.33919319541019
0.138484366671244	9.34375048731454
0.139317700004578	9.33841194536944
0.140151033337911	9.33619840358733
0.140984366671244	9.32669319475826
0.141817700004578	9.31940152771131
0.142651033337911	9.31588590252795
0.143484366671244	9.31849006933044
0.144317700004578	9.32734423645888
0.145151033337911	9.32994840326137
0.145984366671244	9.3328129867441
0.146817700004578	9.33346402844472
0.147651033337911	9.33085986164224
0.148484366671244	9.32669319475826
0.149317700004578	9.3247400696564
0.150151033337911	9.33841194536944
0.150984366671244	9.34479215403553
0.151817700004578	9.34974007096025
0.152651033337911	9.34349007063429
0.153484366671244	9.33932340375031
0.154317700004578	9.33854215370957
0.155151033337911	9.33984423711081
0.155984366671244	9.34505257071578
0.156817700004578	9.34960986262013
0.157651033337911	9.35130257104174
0.158484366671244	9.34804736253864
0.159317700004578	9.35338590448373
0.160151033337911	9.36067757153069
0.160984366671244	9.36158902991156
0.161817700004578	9.34791715419851
0.162651033337911	9.3500004876405
0.163484366671244	9.35104215436149
0.164317700004578	9.34713590415777
0.165151033337911	9.33606819524721
0.165984366671244	9.33932340375031
0.166817700004578	9.34283902893367
0.167651033337911	9.33958382043056
0.168484366671244	9.33190152836323
0.169317700004577	9.33151090334286
0.170151033337911	9.33190152836323
0.170984366671244	9.34270882059354
0.171817700004577	9.35156298772199
0.172651033337911	9.35638069630659
0.173484366671244	9.35716194634733
0.174317700004577	9.35572965460597
0.175151033337911	9.35351611282385
0.175984366671244	9.35546923792572
0.176817700004577	9.35364632116398
0.177651033337911	9.35143277938187
0.178484366671244	9.3451827790559
0.179317700004577	9.34375048731454
0.180151033337911	9.34648486245715
0.180984366671244	9.33932340375031
0.181817700004577	9.33424527848547
0.182651033337911	9.3247400696564
0.183484366671244	9.32304736123479
0.184317700004577	9.32565152803727
0.185151033337911	9.3381515286892
0.185984366671244	9.3424484039133
0.186817700004577	9.34804736253864
0.187651033337911	9.35364632116398
0.188484366671244	9.36562548845541
0.189317700004577	9.35989632148994
0.190151033337911	9.35299527946336
0.190984366671244	9.34296923727379
0.191817700004577	9.33958382043056
0.192651033337911	9.3328129867441
0.193484366671244	9.33528694520646
0.194317700004577	9.34453173735528
0.195151033337911	9.35234423776274
0.195984366671244	9.36158902991156
0.196817700004577	9.35885465476895
0.197651033337911	9.34895882091951
0.198484366671244	9.34557340407628
0.199317700004577	9.35794319638808
0.200151033337911	9.37031298869988
0.200984366671244	9.36354215501342
0.201817700004577	9.35768277970783
0.20265103333791	9.36575569679553
0.203484366671244	9.38151090595056
0.204317700004577	9.38255257267156
0.20515103333791	9.36744840521715
0.205984366671244	9.34869840423926
0.206817700004577	9.3414067371923
0.20765103333791	9.34908902925963
0.208484366671244	9.35664111298684
0.209317700004577	9.35976611314982
0.21015103333791	9.36224007161218
0.210984366671244	9.36276090497267
0.211817700004577	9.36445361339429
0.21265103333791	9.36041715485044
0.213484366671244	9.35963590480969
0.214317700004577	9.35351611282385
0.21515103333791	9.33528694520646
0.215984366671244	9.32799527815951
0.216817700004577	9.32721402811876
0.21765103333791	9.33958382043056
0.218484366671244	9.33294319508423
0.219317700004577	9.32395881961565
0.22015103333791	9.30755256876
0.220984366671244	9.30364631855628
0.221817700004577	9.30416715191677
0.22265103333791	9.31705777758907
0.223484366671244	9.33125048666261
0.224317700004577	9.34440152901516
0.22515103333791	9.34218798723305
0.225984366671244	9.3338546534651
0.226817700004577	9.32252652787429
0.22765103333791	9.32721402811876
0.228484366671244	9.33020881994162
0.229317700004577	9.32695361143851
0.23015103333791	9.31966194439156
0.230984366671244	9.3204431944323
0.231817700004577	9.33125048666261
0.23265103333791	9.34179736221267
0.233484366671244	9.34296923727379
0.234317700004577	9.33841194536944
0.23515103333791	9.32799527815951
0.235984366671243	9.31927131937118
0.236817700004577	9.31250048568472
0.23765103333791	9.31393277742609
0.238484366671243	9.32174527783354
0.239317700004577	9.3242192362959
0.24015103333791	9.32708381977864
0.240984366671243	9.32708381977864
0.241817700004577	9.33737027864845
0.24265103333791	9.33932340375031
0.243484366671243	9.33059944496199
0.244317700004577	9.31510465248721
0.24515103333791	9.30690152705938
0.245984366671243	9.30742236041988
0.246817700004577	9.3156254858477
0.24765103333791	9.30820361046062
0.248484366671243	9.30247444349516
0.249317700004577	9.30130256843404
0.25015103333791	9.30546923531801
0.250984366671243	9.31419319410634
0.251817700004577	9.32252652787429
0.25265103333791	9.33320361176448
0.253484366671243	9.33164111168298
0.254317700004577	9.32148486115329
0.25515103333791	9.32018277775205
0.255984366671243	9.32968798658112
0.256817700004577	9.33242236172373
0.25765103333791	9.3371098619682
0.258484366671244	9.32929736156075
0.259317700004577	9.3199223610718
0.26015103333791	9.30820361046062
0.260984366671244	9.30494840195752
0.261817700004577	9.31145881896373
0.26265103333791	9.31653694422857
0.263484366671244	9.32083381945267
0.264317700004577	9.31835986099031
0.26515103333791	9.32317756957491
0.265984366671244	9.32395881961565
0.266817700004577	9.32838590317988
0.26765103333791	9.31875048601069
0.268484366671244	9.31432340244646
0.269317700004577	9.3156254858477
0.27015103333791	9.31849006933044
0.270984366671244	9.32070361111255
0.271817700004577	9.32174527783354
0.272651033337911	9.32031298609218
0.273484366671244	9.31849006933044
0.274317700004577	9.31393277742609
0.275151033337911	9.3128911107051
0.275984366671244	9.3123702773446
0.276817700004577	9.31263069402485
0.277651033337911	9.31640673588845
0.278484366671244	9.31523486082733
0.279317700004577	9.3156254858477
0.280151033337911	9.31601611086808
0.280984366671244	9.32395881961565
0.281817700004577	9.32812548649963
0.282651033337911	9.33112027832249
0.283484366671244	9.3242192362959
0.284317700004577	9.3204431944323
0.285151033337911	9.32187548617367
0.285984366671244	9.32578173637739
0.286817700004577	9.32500048633665
0.287651033337911	9.31835986099031
0.288484366671244	9.3199223610718
0.289317700004578	9.32226611119404
0.290151033337911	9.3242192362959
0.290984366671244	9.31822965265019
0.291817700004578	9.31224006900447
0.292651033337911	9.30781298544025
0.293484366671244	9.31054736058286
0.294317700004578	9.32057340277243
0.295151033337911	9.32604215305764
0.295984366671244	9.3333338201046
0.296817700004578	9.33190152836323
0.297651033337911	9.33242236172373
0.298484366671244	9.33424527848547
0.299317700004578	9.3376306953287
0.300151033337911	9.34388069565466
0.300984366671245	9.3457036124164
0.301817700004578	9.34466194569541
0.302651033337911	9.34505257071578
0.303484366671245	9.33359423678485
0.304317700004578	9.32708381977864
0.305151033337911	9.3209640277928
0.305984366671245	9.32838590317988
0.306817700004578	9.34023486213118
0.307651033337911	9.34453173735528
0.308484366671245	9.34296923727379
0.309317700004578	9.33645882026758
0.310151033337911	9.33216194504348
0.310984366671245	9.33203173670336
0.311817700004578	9.33268277840398
0.312651033337911	9.3408859038318
0.313484366671245	9.34466194569541
0.314317700004578	9.3500004876405
0.315151033337911	9.35403694618435
0.315984366671245	9.34804736253864
0.316817700004578	9.33632861192746
0.317651033337912	9.32343798625516
0.318484366671245	9.32643277807802
0.319317700004578	9.32851611152
0.320151033337912	9.33203173670336
0.320984366671245	9.33424527848547
0.321817700004578	9.3424484039133
0.322651033337912	9.33242236172373
0.323484366671245	9.32487027799652
0.324317700004578	9.32148486115329
0.325151033337912	9.33020881994162
0.325984366671245	9.33007861160149
0.326817700004578	9.32187548617367
0.327651033337912	9.32395881961565
0.328484366671245	9.32630256973789
0.329317700004579	9.33177132002311
0.330151033337912	9.32799527815951
0.330984366671245	9.32643277807802
0.331817700004579	9.32278694455454
0.332651033337912	9.32994840326137
0.333484366671245	9.33828173702932
0.334317700004579	9.34804736253864
0.335151033337912	9.34843798755901
0.335984366671245	9.35130257104174
0.336817700004579	9.35273486278311
0.337651033337912	9.34739632083802
0.338484366671245	9.33971402877069
0.339317700004579	9.33606819524721
0.340151033337912	9.33880257038982
0.340984366671245	9.34765673751826
0.341817700004579	9.3424484039133
0.342651033337912	9.3451827790559
0.343484366671245	9.3424484039133
0.344317700004579	9.34062548715156
0.345151033337912	9.33190152836323
0.345984366671246	9.32408902795578
0.346817700004579	9.33033902828174
0.347651033337912	9.33320361176448
0.348484366671246	9.3338546534651
0.349317700004579	9.33216194504348
0.350151033337912	9.33294319508423
0.350984366671246	9.33750048698857
0.351817700004579	9.34583382075653
0.352651033337912	9.35065152934112
0.353484366671246	9.35872444642882
0.354317700004579	9.35963590480969
0.355151033337912	9.35846402974858
0.355984366671246	9.35312548780348
0.356817700004579	9.35364632116398
0.357651033337912	9.35898486310907
0.358484366671246	9.36497444675479
0.359317700004579	9.36210986327205
0.360151033337913	9.35546923792572
0.360984366671246	9.33528694520646
0.361817700004579	9.32734423645888
0.362651033337913	9.32747444479901
0.363484366671246	9.33463590350584
0.364317700004579	9.33789111200895
0.365151033337913	9.34010465379106
0.365984366671246	9.34661507079727
0.366817700004579	9.35273486278311
0.367651033337913	9.35390673784423
0.368484366671246	9.35299527946336
0.369317700004579	9.350521321001
0.370151033337913	9.34466194569541
0.370984366671246	9.3408859038318
0.371817700004579	9.33854215370957
0.372651033337913	9.33854215370957
0.373484366671246	9.34166715387255
0.37431770000458	9.34036507047131
0.375151033337913	9.34309944561392
0.375984366671246	9.34075569549168
0.37681770000458	9.33841194536944
0.377651033337913	9.33007861160149
0.378484366671246	9.33216194504348
0.37931770000458	9.34349007063429
0.380151033337913	9.35442757120472
0.380984366671246	9.35390673784423
0.38181770000458	9.34960986262013
0.382651033337913	9.34375048731454
0.383484366671246	9.33724007030833
0.38431770000458	9.32565152803727
0.385151033337913	9.33528694520646
0.385984366671246	9.34713590415777
0.38681770000458	9.35716194634733
0.387651033337913	9.34987027930038
0.388484366671247	9.33164111168298
0.38931770000458	9.32382861127553
0.390151033337913	9.31966194439156
0.390984366671247	9.32773486147926
0.39181770000458	9.33268277840398
0.392651033337913	9.3414067371923
0.393484366671247	9.3408859038318
0.39431770000458	9.33684944528795
0.395151033337913	9.33229215338361
0.395984366671247	9.34101611217193
0.39681770000458	9.34869840423926
0.397651033337913	9.34153694553243
0.398484366671247	9.33112027832249
0.39931770000458	9.32304736123479
0.400151033337913	9.3290369448805
0.400984366671247	9.33138069500274
0.40181770000458	9.33411507014534
0.402651033337914	9.33359423678485
0.403484366671247	9.33007861160149
0.40431770000458	9.33007861160149
0.405151033337914	9.32447965297615
0.405984366671247	9.32343798625516
0.40681770000458	9.31901090269093
0.407651033337914	9.3209640277928
0.408484366671247	9.31692756924895
0.40931770000458	9.3171879859292
0.410151033337914	9.31966194439156
0.410984366671247	9.33424527848547
0.41181770000458	9.33880257038982
0.412651033337914	9.34049527881143
0.413484366671247	9.33203173670336
0.41431770000458	9.3247400696564
0.415151033337914	9.33216194504348
0.415984366671247	9.33958382043056
0.416817700004581	9.34075569549168
0.417651033337914	9.32656298641814
0.418484366671247	9.31367236074584
0.419317700004581	9.31054736058286
0.420151033337914	9.3247400696564
0.420984366671247	9.33463590350584
0.421817700004581	9.34609423743677
0.422651033337914	9.34127652885218
0.423484366671247	9.33906298707007
0.424317700004581	9.33619840358733
0.425151033337914	9.33828173702932
0.425984366671247	9.34414111233491
0.426817700004578	9.34388069565466
0.427651033337911	9.33424527848547
0.428484366671244	9.32591194471752
0.429317700004578	9.33502652852621
0.430151033337911	9.34765673751826
0.430984366671244	9.35794319638808
0.431817700004578	9.35325569614361
0.432651033337911	9.34856819589913
0.433484366671244	9.34309944561392
0.434317700004578	9.33580777856696
0.435151033337911	9.32408902795578
0.435984366671245	9.31458381912671
0.436817700004578	9.31796923596994
0.437651033337911	9.32890673654038
0.438484366671245	9.33307340342435
0.439317700004578	9.32161506949342
0.440151033337911	9.30520881863777
0.440984366671245	9.30221402681491
0.441817700004578	9.31145881896373
0.442651033337911	9.32070361111255
0.443484366671245	9.32109423613292
0.444317700004578	9.31523486082733
0.445151033337911	9.31210986066435
0.445984366671245	9.31171923564398
0.446817700004578	9.31888069435081
0.447651033337911	9.31979215273168
0.448484366671245	9.32226611119404
0.449317700004578	9.31549527750758
0.450151033337912	9.31770881928969
0.450984366671245	9.31575569418783
0.451817700004578	9.32135465281317
0.452651033337912	9.31979215273168
0.453484366671245	9.3204431944323
0.454317700004578	9.31783902762982
0.455151033337912	9.31757861094957
0.455984366671245	9.3252609030169
0.456817700004578	9.32070361111255
0.457651033337912	9.32278694455454
0.458484366671245	9.31757861094957
0.459317700004578	9.32304736123479
0.460151033337912	9.32382861127553
0.460984366671245	9.329557778241
0.461817700004578	9.33580777856696
0.462651033337912	9.34153694553243
0.463484366671245	9.34231819557317
0.464317700004578	9.33072965330211
0.465151033337912	9.329557778241
0.465984366671245	9.32877652820025
0.466817700004579	9.33697965362808
0.467651033337912	9.33541715354659
0.468484366671245	9.32786506981938
0.469317700004579	9.31927131937118
0.470151033337912	9.31653694422857
0.470984366671245	9.32148486115329
0.471817700004579	9.32877652820025
0.472651033337912	9.33190152836323
0.473484366671245	9.33398486180522
0.474317700004579	9.33463590350584
0.475151033337912	9.33593798690708
0.475984366671245	9.33242236172373
0.476817700004579	9.33320361176448
0.477651033337912	9.33164111168298
0.478484366671245	9.33450569516572
0.479317700004579	9.33294319508423
0.480151033337912	9.33476611184597
0.480984366671246	9.33958382043056
0.481817700004579	9.33138069500274
0.482651033337912	9.32265673621441
0.483484366671246	9.31510465248721
0.484317700004579	9.32226611119404
0.485151033337912	9.32929736156075
0.485984366671246	9.33541715354659
0.486817700004579	9.3419275705528
0.487651033337912	9.34309944561392
0.488484366671246	9.33802132034907
0.489317700004579	9.33919319541019
0.490151033337912	9.34283902893367
0.490984366671246	9.34036507047131
0.491817700004579	9.32695361143851
0.492651033337913	9.31705777758907
0.493484366671246	9.32122444447305
0.494317700004579	9.32747444479901
0.495151033337913	9.33294319508423
0.495984366671246	9.3376306953287
0.496817700004579	9.33737027864845
0.497651033337913	9.33750048698857
0.498484366671246	9.33606819524721
0.499317700004579	9.32981819492125
0.500151033337913	9.32929736156075
0.500984366671246	9.33372444512497
0.501817700004579	9.35247444610286
0.502651033337913	9.35950569646957
0.503484366671246	9.34947965428
0.504317700004579	9.34335986229416
0.505151033337913	9.34049527881143
0.505984366671246	9.34283902893367
0.50681770000458	9.3462244457769
0.507651033337913	9.34830777921889
0.508484366671246	9.34960986262013
0.50931770000458	9.34362027897441
0.510151033337913	9.33828173702932
0.510984366671246	9.33424527848547
0.51181770000458	9.33593798690708
0.512651033337913	9.3371098619682
0.513484366671246	9.34479215403553
0.51431770000458	9.3424484039133
0.515151033337913	9.34296923727379
0.515984366671246	9.33945361209044
0.51681770000458	9.34231819557317
0.517651033337913	9.33398486180522
0.518484366671246	9.32539111135702
0.51931770000458	9.32265673621441
0.520151033337913	9.3247400696564
0.520984366671247	9.33515673686634
0.52181770000458	9.33645882026758
0.522651033337913	9.33919319541019
0.523484366671247	9.33919319541019
0.52431770000458	9.3414067371923
0.525151033337913	9.3371098619682
0.525984366671247	9.32565152803727
0.52681770000458	9.32500048633665
0.527651033337913	9.32447965297615
0.528484366671247	9.32773486147926
0.52931770000458	9.32773486147926
0.530151033337913	9.33658902860771
0.530984366671247	9.3424484039133
0.53181770000458	9.33880257038982
0.532651033337914	9.3381515286892
0.533484366671247	9.34023486213118
0.53431770000458	9.34101611217193
0.535151033337914	9.33294319508423
0.535984366671247	9.32200569451379
0.53681770000458	9.31979215273168
0.537651033337914	9.32929736156075
0.538484366671247	9.33398486180522
0.53931770000458	9.33359423678485
0.540151033337914	9.32942756990087
0.540984366671247	9.33372444512497
0.54181770000458	9.33632861192746
0.542651033337914	9.33359423678485
0.543484366671247	9.33020881994162
0.54431770000458	9.32643277807802
0.545151033337914	9.32617236139777
0.545984366671247	9.32630256973789
0.54681770000458	9.32278694455454
0.547651033337914	9.32018277775205
0.548484366671247	9.32460986131628
0.54931770000458	9.32916715322062
0.550151033337914	9.33737027864845
0.550984366671247	9.33099006998236
0.551817700004581	9.33684944528795
0.552651033337914	9.33085986164224
0.553484366671247	9.32968798658112
0.554317700004581	9.31770881928969
0.555151033337914	9.3128911107051
0.555984366671247	9.31523486082733
0.556817700004581	9.31809944431006
0.557651033337914	9.31940152771131
0.558484366671247	9.31458381912671
0.559317700004581	9.31549527750758
0.560151033337914	9.31888069435081
0.560984366671247	9.31927131937118
0.561817700004581	9.31484423580696
0.562651033337914	9.31484423580696
0.563484366671247	9.31783902762982
0.564317700004581	9.3333338201046
0.565151033337914	9.33255257006385
0.565984366671248	9.32942756990087
0.566817700004581	9.31497444414708
0.567651033337914	9.31041715224274
0.568484366671248	9.31445361078659
0.569317700004581	9.32278694455454
0.570151033337914	9.33229215338361
0.570984366671248	9.33802132034907
0.571817700004581	9.34101611217193
0.572651033337914	9.33867236204969
0.573484366671248	9.34375048731454
0.574317700004581	9.34362027897441
0.575151033337914	9.33867236204969
0.575984366671248	9.32500048633665
0.576817700004581	9.32369840293541
0.577651033337915	9.32643277807802
0.578484366671248	9.33072965330211
0.579317700004581	9.32838590317988
0.580151033337915	9.32864631986013
0.580984366671248	9.3338546534651
0.581817700004581	9.33190152836323
0.582651033337915	9.33085986164224
0.583484366671248	9.32812548649963
0.584317700004581	9.33125048666261
0.585151033337915	9.33945361209044
0.585984366671248	9.3424484039133
0.586817700004581	9.33997444545093
0.587651033337915	9.33750048698857
0.588484366671248	9.33737027864845
0.589317700004581	9.34804736253864
0.590151033337915	9.34388069565466
0.590984366671248	9.34049527881143
0.591817700004582	9.32864631986013
0.592651033337915	9.33138069500274
0.593484366671248	9.33528694520646
0.594317700004582	9.33671923694783
0.595151033337915	9.33476611184597
0.595984366671248	9.33203173670336
0.596817700004582	9.33177132002311
0.597651033337915	9.33411507014534
0.598484366671248	9.32578173637739
0.599317700004582	9.32213590285392
0.600151033337915	9.31901090269093
0.600984366671248	9.32317756957491
0.601817700004582	9.33099006998236
0.602651033337915	9.32890673654038
0.603484366671248	9.32447965297615
0.604317700004582	9.32057340277243
0.605151033337915	9.31979215273168
0.605984366671249	9.32760465313913
0.606817700004582	9.3242192362959
0.607651033337915	9.32656298641814
0.608484366671249	9.32799527815951
0.609317700004582	9.32968798658112
0.610151033337915	9.32200569451379
0.610984366671249	9.31744840260944
0.611817700004582	9.32799527815951
0.612651033337915	9.34205777889292
0.613484366671249	9.34700569581764
0.614317700004582	9.33580777856696
0.615151033337915	9.32395881961565
0.615984366671249	9.31041715224274
0.616817700004582	9.30572965199826
0.617651033337915	9.30885465216124
0.618484366671249	9.30924527718162
0.619317700004582	9.31093798560323
0.620151033337915	9.30260465183528
0.620984366671249	9.30911506884149
0.621817700004582	9.31862027767056
0.622651033337916	9.32591194471752
0.623484366671249	9.31796923596994
0.624317700004582	9.30169319345441
0.625151033337916	9.29309944300621
0.625984366671249	9.28958381782286
0.626817700004582	9.29231819296547
0.627651033337916	9.30195361013466
0.628484366671249	9.31471402746683
0.629317700004582	9.32656298641814
0.630151033337916	9.32916715322062
0.630984366671249	9.33190152836323
0.631817700004582	9.32851611152
0.632651033337916	9.32500048633665
0.633484366671249	9.31484423580696
0.634317700004582	9.30468798527727
0.635151033337916	9.30885465216124
0.635984366671249	9.32070361111255
0.636817700004583	9.32057340277243
0.637651033337916	9.3171879859292
0.638484366671249	9.31497444414708
0.639317700004583	9.32109423613292
0.640151033337916	9.32135465281317
0.640984366671249	9.31914111103106
0.641817700004583	9.32239631953416
0.642651033337916	9.31328173572547
0.643484366671249	9.31510465248721
0.644317700004583	9.31979215273168
0.645151033337916	9.33190152836323
0.645984366671249	9.33164111168298
0.646817700004583	9.33099006998236
0.647651033337916	9.33125048666261
0.64848436667125	9.33476611184597
0.649317700004583	9.33606819524721
0.650151033337916	9.33528694520646
0.65098436667125	9.33541715354659
0.651817700004583	9.33242236172373
0.652651033337916	9.33411507014534
0.65348436667125	9.32851611152
0.654317700004583	9.32148486115329
0.655151033337916	9.3171879859292
0.65598436667125	9.30820361046062
0.656817700004583	9.30455777693715
0.657651033337916	9.3080734021205
0.65848436667125	9.31406298576621
0.659317700004583	9.32031298609218
0.660151033337916	9.32148486115329
0.66098436667125	9.32708381977864
0.661817700004583	9.32786506981938
0.662651033337916	9.32252652787429
0.66348436667125	9.31224006900447
0.664317700004583	9.30911506884149
0.665151033337917	9.30468798527727
0.66598436667125	9.30455777693715
0.666817700004583	9.30364631855628
0.667651033337917	9.30260465183528
0.66848436667125	9.30755256876
0.669317700004583	9.30520881863777
0.670151033337917	9.31119840228348
0.67098436667125	9.3128911107051
0.671817700004583	9.31901090269093
0.672651033337917	9.31901090269093
0.67348436667125	9.32252652787429
0.674317700004583	9.32304736123479
0.675151033337917	9.3204431944323
0.67598436667125	9.31054736058286
0.676817700004583	9.31224006900447
0.677651033337917	9.31158902730385
0.67848436667125	9.31393277742609
0.679317700004584	9.31171923564398
0.680151033337917	9.31250048568472
0.68098436667125	9.3161463192082
0.681817700004584	9.32200569451379
0.682651033337917	9.32500048633665
0.68348436667125	9.32213590285392
0.684317700004584	9.32109423613292
0.685151033337917	9.32539111135702
0.68598436667125	9.32226611119404
0.686817700004584	9.31822965265019
0.687651033337917	9.3080734021205
0.68848436667125	9.31080777726311
0.689317700004584	9.31276090236497
0.690151033337917	9.32057340277243
0.69098436667125	9.32109423613292
0.691817700004584	9.30950569386187
0.692651033337917	9.29869840163155
0.69348436667125	9.30104215175379
0.694317700004584	9.30208381847478
0.695151033337917	9.30364631855628
0.695984366671251	9.30130256843404
0.696817700004584	9.29869840163155
0.697651033337917	9.29049527620373
0.698484366671251	9.28880256778211
0.699317700004584	9.29661506818957
0.700151033337917	9.30286506851553
0.700984366671251	9.29375048470683
0.701817700004584	9.28880256778211
0.702651033337917	9.29687548486982
0.703484366671251	9.30520881863777
0.704317700004584	9.30599006867851
0.705151033337917	9.30533902697789
0.705984366671251	9.30572965199826
0.706817700004584	9.30364631855628
0.707651033337918	9.29010465118336
0.708484366671251	9.2871098593605
0.709317700004584	9.2994796516723
0.710151033337918	9.31041715224274
0.710984366671251	9.31966194439156
0.711817700004584	9.30872444382112
0.712651033337918	9.30989631888224
0.713484366671251	9.30364631855628
0.714317700004584	9.30468798527727
0.715151033337918	9.29674527652969
0.715984366671251	9.28919319280249
0.716817700004584	9.28398485919752
0.717651033337918	9.27864631725242
0.718484366671251	9.28867235944199
0.719317700004584	9.29726610989019
0.720151033337918	9.30638069369888
0.720984366671251	9.31093798560323
0.721817700004585	9.31171923564398
0.722651033337918	9.31523486082733
0.723484366671251	9.30546923531801
0.724317700004585	9.29231819296547
0.725151033337918	9.27916715061292
0.725984366671251	9.27226610858634
0.726817700004585	9.27643277547031
0.727651033337918	9.29101610956423
0.728484366671251	9.29908902665193
0.729317700004585	9.29817756827106
0.730151033337918	9.2957036098087
0.730984366671251	9.2951827764482
0.731817700004585	9.29283902632596
0.732651033337918	9.2903650678636
0.733484366671251	9.28776090106112
0.734317700004585	9.28841194276174
0.735151033337918	9.28867235944199
0.735984366671251	9.30091194341367
0.736817700004585	9.30065152673342
0.737651033337918	9.29283902632596
0.738484366671252	9.28099006737466
0.739317700004585	9.28880256778211
0.740151033337918	9.2946619430877
0.740984366671252	9.286589026
0.741817700004585	9.27877652559255
0.742651033337918	9.27408902534808
0.743484366671252	9.28359423417714
0.744317700004585	9.29244840130559
0.745151033337918	9.30781298544025
0.745984366671252	9.31679736090882
0.746817700004585	9.32187548617367
0.747651033337918	9.31171923564398
0.748484366671252	9.29804735993093
0.749317700004585	9.29401090138708
0.750151033337918	9.29960986001242
0.750984366671252	9.30455777693715
0.751817700004585	9.30299527685565
0.752651033337919	9.3032556935359
0.753484366671252	9.30690152705938
0.754317700004585	9.31067756892298
0.755151033337919	9.30872444382112
0.755984366671252	9.29974006835255
0.756817700004585	9.29335985968646
0.757651033337919	9.28880256778211
0.758484366671252	9.30091194341367
0.759317700004585	9.31158902730385
0.760151033337919	9.3209640277928
0.760984366671252	9.31145881896373
0.761817700004585	9.30481819361739
0.762651033337919	9.30494840195752
0.763484366671252	9.31328173572547
0.764317700004585	9.31901090269093
0.765151033337919	9.3204431944323
0.765984366671252	9.3123702773446
0.766817700004586	9.29752652657044
0.767651033337919	9.2908859012241
0.768484366671252	9.29791715159081
0.769317700004586	9.30533902697789
0.770151033337919	9.30638069369888
0.770984366671252	9.30820361046062
0.771817700004586	9.31393277742609
0.772651033337919	9.31432340244646
0.773484366671252	9.31002652722236
0.774317700004586	9.30364631855628
0.775151033337919	9.30299527685565
0.775984366671252	9.30911506884149
0.776817700004586	9.30911506884149
0.777651033337919	9.30638069369888
0.778484366671253	9.30234423515503
0.779317700004586	9.29739631823031
0.780151033337919	9.30026090171305
0.780984366671253	9.29882860997168
0.781817700004586	9.29674527652969
0.782651033337919	9.28893277612224
0.783484366671253	9.28867235944199
0.784317700004586	9.29166715126485
0.785151033337919	9.29362027636671
0.785984366671253	9.29322965134634
0.786817700004586	9.29687548486982
0.787651033337919	9.30533902697789
0.788484366671253	9.30599006867851
0.789317700004586	9.30338590187603
0.790151033337919	9.29479215142783
0.790984366671253	9.29492235976795
0.791817700004586	9.29427131806733
0.79265103333792	9.29622444316919
0.793484366671253	9.29388069304696
0.794317700004586	9.29713590155006
0.79515103333792	9.30221402681491
0.795984366671253	9.31145881896373
0.796817700004586	9.32070361111255
0.79765103333792	9.32591194471752
0.798484366671253	9.31966194439156
0.799317700004586	9.31901090269093
0.80015103333792	9.32330777791503
0.800984366671253	9.32656298641814
0.801817700004586	9.31471402746683
0.80265103333792	9.29648485984944
0.803484366671253	9.29752652657044
0.804317700004586	9.30260465183528
0.80515103333792	9.31302131904522
0.805984366671253	9.3113286106236
0.806817700004586	9.31354215240572
0.80765103333792	9.31601611086808
0.808484366671253	9.32070361111255
0.809317700004586	9.32695361143851
0.81015103333792	9.32226611119404
0.810984366671253	9.32018277775205
0.811817700004587	9.31888069435081
0.81265103333792	9.3166671525687
0.813484366671253	9.30338590187603
0.814317700004587	9.29843798495131
0.81515103333792	9.30078173507354
0.815984366671253	9.31406298576621
0.816817700004587	9.32213590285392
0.81765103333792	9.32304736123479
0.818484366671253	9.31627652754833
0.819317700004587	9.30976611054211
0.82015103333792	9.31054736058286
0.820984366671254	9.31250048568472
0.821817700004587	9.31354215240572
0.82265103333792	9.31380256908597
0.823484366671254	9.31367236074584
0.824317700004587	9.31119840228348
0.82515103333792	9.30638069369888
0.825984366671254	9.30559944365814
0.826817700004587	9.30585986033839
0.82765103333792	9.31093798560323
0.828484366671254	9.32265673621441
0.829317700004587	9.33606819524721
0.83015103333792	9.33945361209044
0.830984366671254	9.32122444447305
0.831817700004587	9.31380256908597
0.83265103333792	9.31445361078659
0.833484366671254	9.31835986099031
0.834317700004587	9.31210986066435
0.83515103333792	9.3128911107051
0.835984366671254	9.31901090269093
0.836817700004587	9.32174527783354
0.837651033337921	9.31953173605143
0.838484366671254	9.31471402746683
0.839317700004587	9.31367236074584
0.840151033337921	9.31250048568472
0.840984366671254	9.3161463192082
0.841817700004587	9.31536506916746
0.842651033337921	9.31080777726311
0.843484366671254	9.31015673556249
0.844317700004587	9.30742236041988
0.845151033337921	9.30768277710013
0.845984366671254	9.30729215207975
0.846817700004587	9.30585986033839
0.847651033337921	9.30820361046062
0.848484366671254	9.30546923531801
0.849317700004587	9.30468798527727
0.850151033337921	9.30104215175379
0.850984366671254	9.30390673523652
0.851817700004587	9.30065152673342
0.852651033337921	9.29960986001242
0.853484366671244	9.29752652657044
0.854317700004578	9.30390673523652
0.855151033337911	9.30664111037913
0.855984366671244	9.30989631888224
0.856817700004578	9.30924527718162
0.857651033337911	9.30677131871926
0.858484366671244	9.30638069369888
0.859317700004578	9.31054736058286
0.860151033337911	9.31809944431006
0.860984366671245	9.31875048601069
0.861817700004578	9.31093798560323
0.862651033337911	9.30729215207975
0.863484366671245	9.30716194373963
0.864317700004578	9.31119840228348
0.865151033337911	9.31731819426932
0.865984366671245	9.32343798625516
0.866817700004578	9.32304736123479
0.867651033337912	9.31653694422857
0.868484366671245	9.31783902762982
0.869317700004578	9.3199223610718
0.870151033337912	9.32513069467677
0.870984366671245	9.30820361046062
0.871817700004578	9.29817756827106
0.872651033337912	9.29674527652969
0.873484366671245	9.31627652754833
0.874317700004578	9.33437548682559
0.875151033337912	9.33463590350584
0.875984366671245	9.33307340342435
0.876817700004578	9.33190152836323
0.877651033337912	9.33138069500274
0.878484366671245	9.33007861160149
0.879317700004578	9.32656298641814
0.880151033337912	9.32174527783354
0.880984366671245	9.31536506916746
0.881817700004578	9.3209640277928
0.882651033337912	9.32539111135702
0.883484366671245	9.30898486050137
0.884317700004578	9.29075569288398
0.885151033337912	9.28424527587777
0.885984366671245	9.29244840130559
0.886817700004579	9.29908902665193
0.887651033337912	9.29700569320994
0.888484366671245	9.29752652657044
0.889317700004579	9.29414110972721
0.890151033337912	9.2919275679451
0.890984366671245	9.29401090138708
0.891817700004579	9.29974006835255
0.892651033337912	9.30468798527727
0.893484366671245	9.31119840228348
0.894317700004579	9.31901090269093
0.895151033337912	9.32916715322062
0.895984366671245	9.32734423645888
0.896817700004579	9.32617236139777
0.897651033337912	9.31601611086808
0.898484366671245	9.31783902762982
0.899317700004579	9.3128911107051
0.900151033337912	9.32252652787429
0.900984366671245	9.32929736156075
0.901817700004579	9.33880257038982
0.902651033337912	9.34752652917814
0.903484366671246	9.34231819557317
0.904317700004579	9.33476611184597
0.905151033337912	9.32356819459528
0.905984366671246	9.33489632018609
0.906817700004579	9.34075569549168
0.907651033337912	9.34908902925963
0.908484366671246	9.34544319573615
0.909317700004579	9.34492236237566
0.910151033337912	9.34218798723305
0.910984366671246	9.34466194569541
0.911817700004579	9.34791715419851
0.912651033337913	9.34934944593988
0.913484366671246	9.34283902893367
0.914317700004579	9.3419275705528
0.915151033337913	9.35104215436149
0.915984366671246	9.35416715452448
0.916817700004579	9.35729215468746
0.917651033337913	9.35026090432075
0.918484366671246	9.35182340440224
0.919317700004579	9.34791715419851
0.920151033337913	9.34921923759976
0.920984366671246	9.34557340407628
0.921817700004579	9.34010465379106
0.922651033337913	9.33489632018609
0.923484366671246	9.33880257038982
0.924317700004579	9.34414111233491
0.925151033337913	9.34713590415777
0.925984366671246	9.34557340407628
0.926817700004579	9.35299527946336
0.927651033337913	9.35299527946336
0.928484366671246	9.34882861257938
0.929317700004579	9.34401090399479
0.930151033337913	9.33997444545093
0.930984366671246	9.35716194634733
0.93181770000458	9.35690152966708
0.932651033337913	9.3542973628646
0.933484366671246	9.33307340342435
0.93431770000458	9.32604215305764
0.935151033337913	9.32656298641814
0.935984366671246	9.33320361176448
0.93681770000458	9.33671923694783
0.937651033337913	9.33489632018609
0.938484366671246	9.3328129867441
0.93931770000458	9.33359423678485
0.940151033337913	9.33424527848547
0.940984366671246	9.33346402844472
0.94181770000458	9.33619840358733
0.942651033337913	9.34062548715156
0.943484366671247	9.34674527913739
0.94431770000458	9.33880257038982
0.945151033337913	9.32161506949342
0.945984366671247	9.30911506884149
0.94681770000458	9.30664111037913
0.947651033337913	9.31458381912671
0.948484366671247	9.3113286106236
0.94931770000458	9.3166671525687
0.950151033337913	9.32083381945267
0.950984366671247	9.32669319475826
0.95181770000458	9.3209640277928
0.952651033337913	9.32369840293541
0.953484366671247	9.32552131969715
0.95431770000458	9.3247400696564
0.955151033337913	9.32200569451379
0.955984366671247	9.32200569451379
0.95681770000458	9.32213590285392
0.957651033337914	9.32135465281317
0.958484366671247	9.31705777758907
0.95931770000458	9.31770881928969
0.960151033337914	9.3128911107051
0.960984366671247	9.30898486050137
0.96181770000458	9.30885465216124
0.962651033337914	9.30742236041988
0.963484366671247	9.31210986066435
0.96431770000458	9.31679736090882
0.965151033337914	9.31783902762982
0.965984366671247	9.31523486082733
0.96681770000458	9.32252652787429
0.967651033337914	9.33567757022684
0.968484366671247	9.33893277872994
0.96931770000458	9.32916715322062
0.970151033337914	9.32447965297615
0.970984366671247	9.329557778241
0.97181770000458	9.3333338201046
0.972651033337914	9.33151090334286
0.973484366671247	9.33528694520646
0.974317700004581	9.33789111200895
0.975151033337914	9.33658902860771
0.975984366671247	9.32617236139777
0.976817700004581	9.32018277775205
0.977651033337914	9.32213590285392
0.978484366671247	9.32682340309839
0.979317700004581	9.32278694455454
0.980151033337914	9.32148486115329
0.980984366671247	9.32148486115329
0.981817700004581	9.32382861127553
0.982651033337914	9.31445361078659
0.983484366671248	9.31419319410634
0.984317700004581	9.31640673588845
0.985151033337914	9.32500048633665
0.985984366671248	9.32252652787429
0.986817700004581	9.32174527783354
0.987651033337914	9.32500048633665
0.988484366671248	9.33867236204969
0.989317700004581	9.33971402877069
0.990151033337914	9.33307340342435
0.990984366671248	9.32200569451379
0.991817700004581	9.32812548649963
0.992651033337914	9.33580777856696
0.993484366671248	9.3381515286892
0.994317700004581	9.33541715354659
0.995151033337914	9.33645882026758
0.995984366671248	9.34023486213118
0.996817700004581	9.34414111233491
0.997651033337914	9.3424484039133
0.998484366671248	9.34257861225342
0.999317700004581	9.32942756990087
1.00015103333791	9.32812548649963
1.00098436667125	9.31888069435081
1.00181770000458	9.32487027799652
1.00265103333791	9.33020881994162
1.00348436667125	9.34257861225342
1.00431770000458	9.35208382108249
1.00515103333791	9.34960986262013
1.00598436667125	9.34036507047131
1.00681770000458	9.33307340342435
1.00765103333791	9.33020881994162
1.00848436667125	9.33554736188671
1.00931770000458	9.33528694520646
1.01015103333791	9.33567757022684
1.01098436667125	9.32500048633665
1.01181770000458	9.3242192362959
1.01265103333791	9.33138069500274
1.01348436667125	9.34153694553243
1.01431770000458	9.33802132034907
1.01515103333791	9.32395881961565
1.01598436667125	9.3161463192082
1.01681770000458	9.3156254858477
1.01765103333791	9.3123702773446
1.01848436667125	9.30755256876
1.01931770000458	9.31041715224274
1.02015103333791	9.32304736123479
1.02098436667125	9.32799527815951
1.02181770000458	9.32539111135702
1.02265103333791	9.31849006933044
1.02348436667125	9.31497444414708
1.02431770000458	9.31328173572547
1.02515103333791	9.31250048568472
1.02598436667125	9.31940152771131
1.02681770000458	9.31862027767056
1.02765103333791	9.32031298609218
1.02848436667124	9.32187548617367
1.02931770000458	9.32838590317988
1.03015103333791	9.32851611152
1.03098436667124	9.32500048633665
1.03181770000458	9.31393277742609
1.03265103333791	9.31328173572547
1.03348436667124	9.32200569451379
1.03431770000458	9.34309944561392
1.03515103333791	9.35937548812944
1.03598436667124	9.36250048829243
1.03681770000458	9.35234423776274
1.03765103333791	9.33593798690708
1.03848436667124	9.3209640277928
1.03931770000458	9.31640673588845
1.04015103333791	9.32330777791503
1.04098436667124	9.33164111168298
1.04181770000458	9.34179736221267
1.04265103333791	9.33684944528795
1.04348436667124	9.33138069500274
1.04431770000458	9.32734423645888
1.04515103333791	9.33020881994162
1.04598436667124	9.32734423645888
1.04681770000458	9.32487027799652
1.04765103333791	9.32382861127553
1.04848436667124	9.33476611184597
1.04931770000458	9.34231819557317
1.05015103333791	9.34960986262013
1.05098436667124	9.34908902925963
1.05181770000458	9.35247444610286
1.05265103333791	9.34362027897441
1.05348436667124	9.33593798690708
1.05431770000458	9.33359423678485
1.05515103333791	9.34114632051205
1.05598436667124	9.35416715452448
1.05681770000457	9.35260465444298
1.05765103333791	9.34401090399479
1.05848436667124	9.33203173670336
1.05931770000457	9.32083381945267
1.06015103333791	9.32278694455454
1.06098436667124	9.33151090334286
1.06181770000457	9.34036507047131
1.06265103333791	9.34335986229416
1.06348436667124	9.34296923727379
1.06431770000457	9.34049527881143
1.06515103333791	9.33906298707007
1.06598436667124	9.32929736156075
1.06681770000457	9.32682340309839
1.06765103333791	9.33398486180522
1.06848436667124	9.34153694553243
1.06931770000457	9.3457036124164
1.07015103333791	9.34440152901516
1.07098436667124	9.34127652885218
1.07181770000457	9.33854215370957
1.07265103333791	9.32812548649963
1.07348436667124	9.3242192362959
1.07431770000457	9.32578173637739
1.07515103333791	9.32682340309839
1.07598436667124	9.33190152836323
1.07681770000457	9.32825569483975
1.07765103333791	9.32877652820025
1.07848436667124	9.32604215305764
1.07931770000457	9.33125048666261
1.08015103333791	9.3328129867441
1.08098436667124	9.33854215370957
1.08181770000457	9.33997444545093
1.08265103333791	9.33906298707007
1.08348436667124	9.33945361209044
1.08431770000457	9.33567757022684
1.08515103333791	9.33216194504348
1.08598436667124	9.32356819459528
1.08681770000457	9.3209640277928
1.0876510333379	9.31835986099031
1.08848436667124	9.32760465313913
1.08931770000457	9.33528694520646
1.0901510333379	9.34635465411702
1.09098436667124	9.34127652885218
1.09181770000457	9.34752652917814
1.0926510333379	9.34648486245715
1.09348436667124	9.34349007063429
1.09431770000457	9.33125048666261
1.0951510333379	9.32877652820025
1.09598436667124	9.33867236204969
1.09681770000457	9.34362027897441
1.0976510333379	9.35130257104174
1.09848436667124	9.34987027930038
1.09931770000457	9.34401090399479
1.1001510333379	9.33489632018609
1.10098436667124	9.33255257006385
1.10181770000457	9.34544319573615
1.1026510333379	9.35546923792572
1.10348436667124	9.35442757120472
1.10431770000457	9.34609423743677
1.1051510333379	9.34713590415777
1.10598436667124	9.34739632083802
1.10681770000457	9.34531298739603
1.1076510333379	9.33750048698857
1.10848436667124	9.33645882026758
1.10931770000457	9.33997444545093
1.1101510333379	9.34492236237566
1.11098436667124	9.33984423711081
1.11181770000457	9.33645882026758
1.1126510333379	9.33203173670336
1.11348436667124	9.33411507014534
1.11431770000457	9.33229215338361
1.1151510333379	9.3242192362959
1.11598436667124	9.31692756924895
1.11681770000457	9.30533902697789
1.1176510333379	9.30013069337292
1.11848436667123	9.30234423515503
1.11931770000457	9.30963590220199
1.1201510333379	9.3209640277928
1.12098436667123	9.32994840326137
1.12181770000457	9.33437548682559
1.1226510333379	9.33307340342435
1.12348436667123	9.33125048666261
1.12431770000457	9.32734423645888
1.1251510333379	9.32434944463603
1.12598436667123	9.31849006933044
1.12681770000457	9.31953173605143
1.1276510333379	9.32447965297615
1.12848436667123	9.32851611152
1.12931770000457	9.3376306953287
1.1301510333379	9.34075569549168
1.13098436667123	9.34114632051205
1.13181770000457	9.33398486180522
1.1326510333379	9.3338546534651
1.13348436667123	9.34036507047131
1.13431770000457	9.34869840423926
1.1351510333379	9.35338590448373
1.13598436667123	9.34804736253864
1.13681770000457	9.34036507047131
1.1376510333379	9.33867236204969
1.13848436667123	9.33867236204969
1.13931770000457	9.34375048731454
1.1401510333379	9.34049527881143
1.14098436667123	9.33867236204969
1.14181770000457	9.33671923694783
1.1426510333379	9.32942756990087
1.14348436667123	9.329557778241
1.14431770000457	9.32916715322062
1.1451510333379	9.33541715354659
1.14598436667123	9.3419275705528
1.14681770000457	9.34401090399479
1.1476510333379	9.33789111200895
1.14848436667123	9.33489632018609
1.14931770000456	9.33151090334286
1.1501510333379	9.33528694520646
1.15098436667123	9.33724007030833
1.15181770000456	9.34075569549168
1.1526510333379	9.33632861192746
1.15348436667123	9.3242192362959
1.15431770000456	9.31914111103106
1.1551510333379	9.32487027799652
1.15598436667123	9.34010465379106
1.15681770000456	9.34257861225342
1.1576510333379	9.34218798723305
1.15848436667123	9.33658902860771
1.15931770000456	9.34062548715156
1.1601510333379	9.34908902925963
1.16098436667123	9.34974007096025
1.16181770000456	9.34414111233491
1.1626510333379	9.34023486213118
1.16348436667123	9.33671923694783
1.16431770000456	9.33750048698857
1.1651510333379	9.33242236172373
1.16598436667123	9.32578173637739
1.16681770000456	9.32226611119404
1.1676510333379	9.32031298609218
1.16848436667123	9.33138069500274
1.16931770000456	9.34309944561392
1.1701510333379	9.34960986262013
1.17098436667123	9.34921923759976
1.17181770000456	9.3376306953287
1.1726510333379	9.32968798658112
1.17348436667123	9.32122444447305
1.17431770000456	9.32591194471752
1.1751510333379	9.33580777856696
1.17598436667123	9.34257861225342
1.17681770000456	9.34752652917814
1.17765103333789	9.34062548715156
1.17848436667123	9.34466194569541
1.17931770000456	9.33697965362808
1.18015103333789	9.33020881994162
1.18098436667123	9.32890673654038
1.18181770000456	9.34101611217193
1.18265103333789	9.34987027930038
1.18348436667123	9.35247444610286
1.18431770000456	9.35169319606212
1.18515103333789	9.35442757120472
1.18598436667123	9.35234423776274
1.18681770000456	9.34674527913739
1.18765103333789	9.34700569581764
1.18848436667123	9.34687548747752
1.18931770000456	9.34205777889292
1.19015103333789	9.3328129867441
1.19098436667123	9.329557778241
1.19181770000456	9.32877652820025
1.19265103333789	9.33515673686634
1.19348436667123	9.33724007030833
1.19431770000456	9.35143277938187
1.19515103333789	9.35755257136771
1.19598436667123	9.35169319606212
1.19681770000456	9.33632861192746
1.19765103333789	9.32734423645888
1.19848436667123	9.329557778241
1.19931770000456	9.33880257038982
1.20015103333789	9.34127652885218
1.20098436667123	9.34531298739603
1.20181770000456	9.33489632018609
1.20265103333789	9.32890673654038
1.20348436667123	9.32291715289466
1.20431770000456	9.33164111168298
1.20515103333789	9.3371098619682
1.20598436667123	9.34049527881143
1.20681770000456	9.33958382043056
1.20765103333789	9.33737027864845
1.20848436667122	9.33411507014534
1.20931770000456	9.32773486147926
1.21015103333789	9.32799527815951
1.21098436667122	9.33463590350584
1.21181770000456	9.33658902860771
1.21265103333789	9.3408859038318
1.21348436667122	9.33945361209044
1.21431770000456	9.34375048731454
1.21515103333789	9.34296923727379
1.21598436667122	9.34179736221267
1.21681770000456	9.33632861192746
1.21765103333789	9.33112027832249
1.21848436667122	9.32591194471752
1.21931770000456	9.32643277807802
1.22015103333789	9.32356819459528
1.22098436667122	9.33164111168298
1.22181770000456	9.33841194536944
1.22265103333789	9.34843798755901
1.22348436667122	9.34947965428
1.22431770000456	9.34791715419851
1.22515103333789	9.34362027897441
1.22598436667122	9.34036507047131
1.22681770000456	9.33346402844472
1.22765103333789	9.3371098619682
1.22848436667122	9.33645882026758
1.22931770000456	9.3371098619682
1.23015103333789	9.33528694520646
1.23098436667122	9.3381515286892
1.23181770000456	9.34414111233491
1.23265103333789	9.34179736221267
1.23348436667122	9.33632861192746
1.23431770000456	9.33606819524721
1.23515103333789	9.3424484039133
1.23598436667122	9.34596402909665
1.23681770000456	9.34427132067503
1.23765103333789	9.34036507047131
1.23848436667122	9.33893277872994
1.23931770000455	9.34440152901516
1.24015103333789	9.34218798723305
1.24098436667122	9.34114632051205
1.24181770000455	9.33229215338361
1.24265103333789	9.33177132002311
1.24348436667122	9.32786506981938
1.24431770000455	9.32890673654038
1.24515103333789	9.33372444512497
1.24598436667122	9.34362027897441
1.24681770000455	9.35312548780348
1.24765103333789	9.35572965460597
1.24848436667122	9.35247444610286
1.24931770000455	9.35247444610286
1.25015103333789	9.34843798755901
1.25098436667122	9.35078173768125
1.25181770000455	9.34466194569541
1.25265103333789	9.34257861225342
1.25348436667122	9.34583382075653
1.25431770000455	9.34895882091951
1.25515103333789	9.35338590448373
1.25598436667122	9.34752652917814
1.25681770000455	9.3451827790559
1.25765103333789	9.34505257071578
1.25848436667122	9.34453173735528
1.25931770000455	9.34062548715156
1.26015103333789	9.34166715387255
1.26098436667122	9.3451827790559
1.26181770000455	9.34505257071578
1.26265103333789	9.34505257071578
1.26348436667122	9.34127652885218
1.26431770000455	9.34218798723305
1.26515103333789	9.33906298707007
1.26598436667122	9.34895882091951
1.26681770000455	9.36145882157143
1.26765103333788	9.37044319704
1.26848436667122	9.36549528011528
1.26931770000455	9.36484423841466
1.27015103333788	9.36080777987081
1.27098436667122	9.36210986327205
1.27181770000455	9.35338590448373
1.27265103333788	9.35559944626584
1.27348436667122	9.36093798821094
1.27431770000455	9.36132861323131
1.27515103333788	9.36263069663255
1.27598436667122	9.35599007128621
1.27681770000455	9.35703173800721
1.27765103333788	9.35468798788497
1.27848436667122	9.36601611347578
1.27931770000455	9.37916715582833
1.28015103333791	9.37382861388323
1.28098436667124	9.36315152999305
1.28181770000458	9.35312548780348
1.28265103333791	9.35898486310907
1.28348436667124	9.36080777987081
1.28431770000458	9.36067757153069
1.28515103333791	9.36210986327205
1.28598436667124	9.35950569646957
1.28681770000458	9.35781298804795
1.28765103333791	9.35716194634733
1.28848436667124	9.36757861355727
1.28931770000458	9.3709640304005
1.29015103333791	9.36875048861839
1.29098436667124	9.3671879885369
1.29181770000458	9.36627653015603
1.29265103333791	9.36445361339429
1.29348436667124	9.36315152999305
1.29431770000458	9.36992236367951
1.29515103333791	9.37174528044125
1.29598436667124	9.36419319671404
1.29681770000458	9.3542973628646
1.29765103333791	9.35325569614361
1.29848436667124	9.35182340440224
1.29931770000458	9.35507861290535
1.30015103333791	9.36210986327205
1.30098436667124	9.36783903023752
1.30181770000458	9.36953173865913
1.30265103333791	9.36679736351653
1.30348436667124	9.36315152999305
1.30431770000458	9.3634119466733
1.30515103333791	9.37460986392398
1.30598436667124	9.38789111461665
1.30681770000457	9.39218798984075
1.30765103333791	9.38216194765118
1.30848436667124	9.38281298935181
1.30931770000457	9.37591194732522
1.31015103333791	9.36705778019677
1.31098436667124	9.35729215468746
1.31181770000457	9.36731819687702
1.31265103333791	9.36888069695851
1.31348436667124	9.36757861355727
1.31431770000457	9.35755257136771
1.31515103333791	9.36497444675479
1.31598436667124	9.37317757218261
1.31681770000457	9.37421923890361
1.31765103333791	9.37513069728448
1.31848436667124	9.37395882222336
1.31931770000457	9.37747444740671
1.32015103333791	9.37773486408696
1.32098436667124	9.37278694716224
1.32181770000457	9.3795577808487
1.32265103333791	9.38645882287528
1.32348436667124	9.39036507307901
1.32431770000457	9.39362028158212
1.32515103333791	9.39583382336423
1.32598436667124	9.39635465672473
1.32681770000457	9.38190153097094
1.32765103333791	9.36992236367951
1.32848436667124	9.3671879885369
1.32931770000457	9.37343798886286
1.33015103333791	9.37851611412771
1.33098436667124	9.38854215631727
1.33181770000457	9.39505257332348
1.33265103333791	9.39856819850684
1.33348436667124	9.39075569809938
1.33431770000457	9.37617236400547
1.3351510333379	9.36562548845541
1.33598436667124	9.37044319704
1.33681770000457	9.37916715582833
1.3376510333379	9.3914067398
1.33848436667124	9.39869840684696
1.33931770000457	9.40338590709143
1.3401510333379	9.40338590709143
1.34098436667124	9.39934944854758
1.34181770000457	9.39739632344572
1.3426510333379	9.39023486473889
1.34348436667124	9.38528694781417
1.34431770000457	9.38750048959628
1.3451510333379	9.39335986490187
1.34598436667124	9.40195361535007
1.34681770000457	9.41224007421988
1.3476510333379	9.42174528304895
1.34848436667124	9.4166671577841
1.34931770000457	9.40221403203032
1.3501510333379	9.39309944822162
1.35098436667124	9.3886723646574
1.35181770000457	9.38684944789566
1.3526510333379	9.38320361437218
1.35348436667124	9.39075569809938
1.35431770000457	9.39974007356796
1.3551510333379	9.40520882385317
1.35598436667124	9.40195361535007
1.35681770000457	9.40468799049268
1.3576510333379	9.40572965721367
1.35848436667124	9.39739632344572
1.35931770000457	9.38710986457591
1.3601510333379	9.37994840586907
1.36098436667124	9.3876306979364
1.36181770000457	9.39583382336423
1.3626510333379	9.40143278198957
1.36348436667124	9.40898486571678
1.36431770000457	9.41224007421988
1.3651510333379	9.41523486604274
1.36598436667123	9.41158903251926
1.36681770000457	9.40338590709143
1.3676510333379	9.40559944887355
1.36848436667123	9.40338590709143
1.36931770000457	9.41054736579827
1.3701510333379	9.41888069956622
1.37098436667123	9.42343799147056
1.37181770000457	9.42161507470883
1.3726510333379	9.4096359074174
1.37348436667123	9.40664111559454
1.37431770000457	9.40703174061491
1.3751510333379	9.40846403235628
1.37598436667123	9.41158903251926
1.37681770000457	9.4128911159205
1.3776510333379	9.41093799081864
1.37848436667123	9.40820361567603
1.37931770000457	9.4042973654723
1.3801510333379	9.40364632377168
1.38098436667123	9.40651090725441
1.38181770000457	9.41028694911802
1.3826510333379	9.41458382434212
1.38348436667123	9.41380257430137
1.38431770000457	9.41744840782485
1.3851510333379	9.41210986587976
1.38598436667123	9.40403694879205
1.38681770000457	9.39036507307901
1.3876510333379	9.38411507275305
1.38848436667123	9.38203173931106
1.38931770000457	9.39023486473889
1.3901510333379	9.39856819850684
1.39098436667123	9.40182340700994
1.39181770000457	9.39166715648025
1.3926510333379	9.39309944822162
1.39348436667123	9.40351611543156
1.39431770000457	9.41119840749889
1.3951510333379	9.40234424037044
1.39598436667123	9.39309944822162
1.39681770000456	9.39947965688771
1.3976510333379	9.41145882417914
1.39848436667123	9.40742236563528
1.39931770000456	9.39752653178584
1.4001510333379	9.3929692398815
1.40098436667123	9.40572965721367
1.40181770000456	9.41966194960696
1.4026510333379	9.42682340831379
1.40348436667123	9.42643278329342
1.40431770000456	9.41692757446435
1.4051510333379	9.4091150740569
1.40598436667123	9.40742236563528
1.40681770000456	9.4085942406964
1.4076510333379	9.41471403268224
1.40848436667123	9.41250049090013
1.40931770000456	9.41562549106311
1.4101510333379	9.42161507470883
1.41098436667123	9.4220056997292
1.41181770000456	9.41523486604274
1.4126510333379	9.40260465705069
1.41348436667123	9.39830778182659
1.41431770000456	9.40143278198957
1.4151510333379	9.41276090758038
1.41598436667123	9.42760465835454
1.41681770000456	9.43606820046261
1.4176510333379	9.41914111624646
1.41848436667123	9.4053390321933
1.41931770000456	9.39479215664323
1.4201510333379	9.40716194895504
1.42098436667123	9.41328174094087
1.42181770000456	9.42343799147056
1.4226510333379	9.42825570005516
1.42348436667123	9.42838590839529
1.42431770000456	9.434375492041
1.4251510333379	9.4305994501774
1.42598436667123	9.42916715843603
1.42681770000456	9.42382861649094
1.42765103333789	9.43281299195951
1.42848436667123	9.44140674240771
1.42931770000456	9.44218799244845
1.43015103333789	9.43906299228547
1.43098436667123	9.43255257527926
1.43181770000456	9.42421924151131
1.43265103333789	9.42070361632796
1.43348436667123	9.42682340831379
1.43431770000456	9.44101611738734
1.43515103333789	9.44661507601268
1.43598436667123	9.44062549236696
1.43681770000456	9.43476611706137
1.43765103333789	9.43476611706137
1.43848436667123	9.43411507536075
1.43931770000456	9.42825570005516
1.44015103333789	9.42252653308969
1.44098436667123	9.42513069989218
1.44181770000456	9.42291715811007
1.44265103333789	9.42018278296746
1.44348436667123	9.42070361632796
1.44431770000456	9.43242236693914
1.44515103333789	9.43580778378237
1.44598436667123	9.42643278329342
1.44681770000456	9.41354215762112
1.44765103333789	9.41549528272299
1.44848436667123	9.42005257462733
1.44931770000456	9.42005257462733
1.45015103333789	9.41796924118535
1.45098436667123	9.42617236661317
1.45181770000456	9.43776090888423
1.45265103333789	9.43372445034038
1.45348436667123	9.43476611706137
1.45431770000456	9.43932340896572
1.45515103333789	9.44231820078858
1.45598436667123	9.42812549171504
1.45681770000456	9.41614632442361
1.45765103333789	9.4166671577841
1.45848436667122	9.42187549138907
1.45931770000456	9.42395882483106
1.46015103333789	9.42408903317119
1.46098436667122	9.42656299163355
1.46181770000456	9.42799528337491
1.46265103333789	9.42604215827305
1.46348436667122	9.42877653341566
1.46431770000456	9.43841195058485
1.46515103333789	9.44752653439355
1.46598436667122	9.45091195123678
1.46681770000456	9.44583382597193
1.46765103333789	9.43632861714286
1.46848436667122	9.434375492041
1.46931770000456	9.43450570038112
1.47015103333789	9.43333382532001
1.47098436667122	9.42539111657243
1.47181770000456	9.41731819948473
1.47265103333789	9.4257817415928
1.47348436667122	9.43737028386386
1.47431770000456	9.44388070087007
1.47515103333789	9.43229215859901
1.47598436667122	9.42591194993292
1.47681770000456	9.4220056997292
1.47765103333789	9.42877653341566
1.47848436667122	9.43138070021814
1.47931770000456	9.43684945050336
1.48015103333789	9.434375492041
1.48098436667122	9.42773486669466
1.48181770000456	9.42552132491255
1.48265103333789	9.42981820013665
1.48348436667122	9.43450570038112
1.48431770000456	9.42786507503479
1.48515103333789	9.42968799179653
1.48598436667122	9.43554736710212
1.48681770000455	9.4462244509923
1.48765103333789	9.44583382597193
1.48848436667122	9.43880257560522
1.48931770000455	9.42773486669466
1.49015103333789	9.42343799147056
1.49098436667122	9.4348963254015
1.49181770000455	9.44427132589044
1.49265103333789	9.44427132589044
1.49348436667122	9.44335986750957
1.49431770000455	9.44466195091081
1.49515103333789	9.44570361763181
1.49598436667122	9.43411507536075
1.49681770000455	9.42903695009591
1.49765103333789	9.43606820046261
1.49848436667122	9.4462244509923
1.49931770000455	9.45442757642013
1.50015103333789	9.44947965949541
1.50098436667122	9.44700570103305
1.50181770000455	9.43684945050336
1.50265103333789	9.43046924183727
1.50348436667122	9.42643278329342
1.50431770000455	9.43164111689839
1.50515103333789	9.4419275757682
1.50598436667122	9.4429692424892
1.50681770000455	9.43776090888423
1.50765103333789	9.43984424232622
1.50848436667122	9.44648486767255
1.50931770000455	9.45273486799852
1.51015103333789	9.45429736808001
1.51098436667122	9.44947965949541
1.51181770000455	9.44895882613491
1.51265103333789	9.4386723672651
1.51348436667122	9.43906299228547
1.51431770000455	9.4429692424892
1.51515103333789	9.44960986783553
1.51598436667122	9.4505213262164
1.51681770000455	9.44596403431206
1.51765103333788	9.4424484091287
1.51848436667122	9.43398486702063
1.51931770000455	9.42474007487181
1.52015103333788	9.42070361632796
1.52098436667122	9.42695361665392
1.52181770000455	9.44218799244845
1.52265103333788	9.45612028484175
1.52348436667122	9.46575570201094
1.52431770000455	9.46237028516771
1.52515103333788	9.44843799277442
1.52598436667122	9.43463590872125
1.52681770000455	9.43281299195951
1.52765103333788	9.42669319997367
1.52848436667122	9.42903695009591
1.52931770000455	9.4348963254015
1.53015103333788	9.45091195123678
1.53098436667122	9.45520882646088
1.53181770000455	9.45234424297814
1.53265103333788	9.4467452843528
1.53348436667122	9.45247445131827
1.53431770000455	9.45716195156274
1.53515103333788	9.46171924346709
1.53598436667122	9.46315153520845
1.53681770000455	9.45494840978063
1.53765103333788	9.45351611803926
1.53848436667122	9.44570361763181
1.53931770000455	9.44921924281516
1.54015103333788	9.44661507601268
1.54098436667122	9.44010465900647
1.54181770000455	9.43463590872125
1.54265103333788	9.43697965884348
1.54348436667122	9.44401090921019
1.54431770000455	9.44531299261143
1.54515103333788	9.45377653471951
1.54598436667122	9.45898486832448
1.54681770000455	9.45807340994361
1.54765103333788	9.45195361795777
1.54848436667121	9.45260465965839
1.54931770000455	9.46119841010659
1.55015103333788	9.46302132686833
1.55098436667121	9.45638070152199
1.55181770000455	9.45390674305963
1.55265103333788	9.44947965949541
1.55348436667121	9.45247445131827
1.55431770000455	9.44778695107379
1.55515103333788	9.44505257593119
1.55598436667121	9.44947965949541
1.55681770000455	9.45247445131827
1.55765103333788	9.46224007682758
1.55848436667121	9.46119841010659
1.55931770000455	9.45429736808001
1.56015103333788	9.44895882613491
1.56098436667121	9.44974007617566
1.56181770000455	9.46471403528994
1.56265103333788	9.46627653537144
1.56348436667121	9.46132861844671
1.56431770000455	9.46067757674609
1.56515103333788	9.45364632637939
1.56598436667121	9.45039111787628
1.56681770000455	9.44947965949541
1.56765103333788	9.46289111852821
1.56848436667121	9.46901091051404
1.56931770000455	9.4682296604733
1.57015103333788	9.47070361893566
1.57098436667121	9.47434945245914
1.57181770000455	9.46914111885417
1.57265103333788	9.45338590969914
1.57348436667121	9.44752653439355
1.57431770000455	9.44791715941392
1.57515103333788	9.44856820111454
1.57598436667121	9.45260465965839
1.57681770000455	9.45247445131827
1.57765103333788	9.45599007650162
1.57848436667121	9.45572965982137
1.57931770000454	9.46093799342634
1.58015103333788	9.45976611836522
1.58098436667121	9.45325570135901
1.58181770000454	9.45325570135901
1.58265103333788	9.45390674305963
1.58348436667121	9.46080778508622
1.58431770000454	9.4639327852492
1.58515103333788	9.47747445262212
1.58598436667121	9.47890674436349
1.58681770000454	9.47799528598262
1.58765103333788	9.49023486995429
1.58848436667121	9.4977869536815
1.58931770000454	9.48632861975057
1.59015103333788	9.45442757642013
1.59098436667121	9.44544320095156
1.59181770000454	9.45599007650162
1.59265103333788	9.46171924346709
1.59348436667121	9.45195361795777
1.59431770000454	9.44453174257069
1.59515103333788	9.44921924281516
1.59598436667121	9.45273486799852
1.59681770000454	9.45794320160348
1.59765103333788	9.45599007650162
1.59848436667121	9.45937549334485
1.59931770000454	9.46210986848746
1.60015103333788	9.45859424330411
1.60098436667121	9.45846403496398
1.60181770000454	9.45612028484175
1.60265103333788	9.45807340994361
1.60348436667121	9.45247445131827
1.60431770000454	9.44440153423057
1.60515103333788	9.44700570103305
1.60598436667121	9.45546924314112
1.60681770000454	9.45546924314112
1.60765103333787	9.45208382629789
1.60848436667121	9.44908903447504
1.60931770000454	9.46119841010659
1.61015103333787	9.47487028581963
1.61098436667121	9.48216195286659
1.61181770000454	9.47656299424125
1.61265103333787	9.46966195221467
1.61348436667121	9.45651090986212
1.61431770000454	9.44974007617566
1.61515103333787	9.44309945082932
1.61598436667121	9.44869840945466
1.61681770000454	9.45351611803926
1.61765103333787	9.45507861812075
1.61848436667121	9.45065153455653
1.61931770000454	9.44375049252994
1.62015103333787	9.4467452843528
1.62098436667121	9.44908903447504
1.62181770000454	9.45520882646088
1.62265103333787	9.4601567433856
1.62348436667121	9.4730473690579
1.62431770000454	9.47513070249988
1.62515103333787	9.46849007715355
1.62598436667121	9.46080778508622
1.62681770000454	9.45664111820224
1.62765103333787	9.45325570135901
1.62848436667121	9.45221403463802
1.62931770000454	9.45729215990286
1.63015103333787	9.46184945180721
1.63098436667121	9.46054736840597
1.63181770000454	9.46237028516771
1.63265103333787	9.46666716039181
1.63348436667121	9.45924528500473
1.63431770000454	9.45755257658311
1.63515103333787	9.46627653537144
1.63598436667121	9.47734424428199
1.63681770000454	9.47604216088075
1.63765103333787	9.46640674371156
1.6384843666712	9.46914111885417
1.63931770000454	9.47369841075852
1.64015103333787	9.47330778573814
1.6409843666712	9.47057341059553
1.64181770000454	9.47109424395603
1.64265103333787	9.47903695270361
1.6434843666712	9.48593799473019
1.64431770000454	9.48906299489317
1.64515103333787	9.48802132817218
1.6459843666712	9.48229216120672
1.64681770000454	9.48281299456721
1.64765103333787	9.47239632735727
1.6484843666712	9.46210986848746
1.64931770000454	9.44974007617566
1.65015103333787	9.44947965949541
1.6509843666712	9.46132861844671
1.65181770000454	9.47291716071777
1.65265103333787	9.48750049481168
1.6534843666712	9.48320361958758
1.65431770000454	9.47981820274435
1.65515103333787	9.47083382727578
1.6559843666712	9.47057341059553
1.65681770000454	9.46614632703131
1.65765103333787	9.46744841043255
1.6584843666712	9.46940153553442
1.65931770000454	9.46966195221467
1.66015103333787	9.4677088271128
1.6609843666712	9.46158903512696
1.66181770000454	9.46171924346709
1.66265103333787	9.45846403496398
1.6634843666712	9.4601567433856
1.66431770000454	9.46002653504547
1.66515103333787	9.45130257625715
1.6659843666712	9.44544320095156
[truncated: 37,618 more rows]
