# Supplementary material for: Gas chromatography (GC) fingerprinting and immunomodulatory activity of polysaccharide from the rhizome of Menispermum dauricum DC
Source: PeerJ. 2022 Aug 22;10:e13946. doi: 10.7717/peerj.13946 (PMC9406803; doi:10.7717/peerj.13946)
Supplement: Supplemental Information 2 — The CDF files for Fig. 2 are the data of analyzing the fingerprints of 10 batches of the rhizome of M. dauricum Polysaccharide. The software to open this file is the Similarity Evaluation System for Chromatographic Fingerprint of Traditional Chinese Medicine, and the software installation package is available in the Figure 2 folder. The OPJU file in the Figure 3 folder is the data of PCA analysis, and the open software is Origin, which can be downloaded and used for a fee from the Origin official website. [file peerj-10-13946-s002.zip › Raw date/Fig.2/CSV/S1.CSV]

0.000409366671244303	16.5246102368255
0.00124270000457764	16.515625861357
0.00207603333791097	16.5095060693711
0.0029093666712443	16.5121102361736
0.00374270000457764	16.5121102361736
0.00457603333791097	16.5130216945545
0.0054093666712443	16.504167527426
0.00624270000457764	16.5058602358477
0.00707603333791097	16.4947925269371
0.00790936667124431	16.4924487768149
0.00874270000457764	16.4932300268556
0.00957603333791097	16.5044279441063
0.0104093666712443	16.5102873194119
0.0112427000045776	16.5050789858069
0.012076033337911	16.4977873187599
0.0129093666712443	16.4990894021612
0.0137427000045776	16.5039071107458
0.014576033337911	16.5057300275075
0.0154093666712443	16.5003914855624
0.0162427000045776	16.496745652039
0.017076033337911	16.5011727356032
0.0179093666712443	16.506250860868
0.0187427000045776	16.5097664860514
0.019576033337911	16.5098966943915
0.0204093666712443	16.5201831532613
0.0212427000045776	16.5307300288114
0.022076033337911	16.5307300288114
0.0229093666712443	16.5225269033836
0.0237427000045776	16.5119800278335
0.024576033337911	16.5048185691267
0.0254093666712443	16.4993498188414
0.0262427000045776	16.4972664853994
0.027076033337911	16.4973966937396
0.0279093666712443	16.5027352356847
0.0287427000045776	16.4983081521204
0.0295760333379109	16.4968758603791
0.0304093666712443	16.4907560683932
0.0312427000045776	16.4783862760814
0.0320760333379109	16.4785164844216
0.0329093666712443	16.4816414845845
0.0337427000045776	16.5018237773038
0.0345760333379109	16.5106779444322
0.0354093666712443	16.5191414865403
0.0362427000045776	16.5197925282409
0.0370760333379109	16.5171883614385
0.0379093666712443	16.5188810698601
0.0387427000045776	16.5246102368255
0.0395760333379109	16.5300789871108
0.0404093666712443	16.5257821118867
0.0412427000045776	16.5205737782817
0.0420760333379109	16.517709194799
0.0429093666712443	16.5118498194934
0.0437427000045776	16.506250860868
0.0445760333379109	16.5130216945545
0.0454093666712443	16.515625861357
0.0462427000045776	16.5167977364181
0.0470760333379109	16.5111987777927
0.0479093666712442	16.5173185697786
0.0487427000045776	16.5243498201453
0.0495760333379109	16.525131070186
0.0504093666712443	16.5235685701045
0.0512427000045776	16.5154956530168
0.0520760333379109	16.509375861031
0.0529093666712442	16.5084644026501
0.0537427000045776	16.5119800278335
0.0545760333379109	16.5091154443508
0.0554093666712442	16.5098966943915
0.0562427000045776	16.5162769030576
0.0570760333379109	16.5144539862958
0.0579093666712442	16.5092456526909
0.0587427000045776	16.5009123189229
0.0595760333379109	16.5084644026501
0.0604093666712442	16.5127612778742
0.0612427000045776	16.512500861194
0.0620760333379109	16.5121102361736
0.0629093666712442	16.5121102361736
0.0637427000045776	16.5113289861329
0.0645760333379109	16.5162769030576
0.0654093666712442	16.5214852366626
0.0662427000045776	16.5299487787706
0.0670760333379109	16.5239591951249
0.0679093666712443	16.5097664860514
0.0687427000045776	16.5013029439433
0.0695760333379109	16.4927091934951
0.0704093666712443	16.4906258600531
0.0712427000045776	16.4891935683117
0.072076033337911	16.4940112768963
0.0729093666712443	16.5082039859699
0.0737427000045776	16.5247404451657
0.074576033337911	16.5330737789336
0.0754093666712443	16.5266935702675
0.0762427000045776	16.5134123195749
0.077076033337911	16.5061206525279
0.0779093666712443	16.5069019025686
0.0787427000045777	16.5143237779557
0.079576033337911	16.5238289867848
0.0804093666712443	16.5190112782002
0.0812427000045777	16.5122404445137
0.082076033337911	16.5091154443508
0.0829093666712444	16.5061206525279
0.0837427000045777	16.50833419431
0.084576033337911	16.5097664860514
0.0854093666712444	16.512500861194
0.0862427000045777	16.504167527426
0.087076033337911	16.4902352350327
0.0879093666712444	16.4919279434544
0.0887427000045777	16.4937508602161
0.0895760333379111	16.4933602351957
0.0904093666712444	16.494662318597
0.0912427000045777	16.4983081521204
0.0920760333379111	16.5071623192489
0.0929093666712444	16.5036466940655
0.0937427000045778	16.5015633606236
0.0945760333379111	16.4942716935766
0.0954093666712444	16.4910164850735
0.0962427000045778	16.4914071100939
0.0970760333379111	16.5063810692081
0.0979093666712445	16.5178394031391
0.0987427000045778	16.5298185704305
0.0995760333379111	16.5270841952879
0.100409366671244	16.5265633619274
0.101242700004578	16.5122404445137
0.102076033337911	16.5045581524464
0.102909366671244	16.5027352356847
0.103742700004578	16.5095060693711
0.104576033337911	16.5127612778742
0.105409366671244	16.5122404445137
0.106242700004578	16.5139331529354
0.107076033337911	16.5180998198193
0.107909366671244	16.509375861031
0.108742700004578	16.5130216945545
0.109576033337911	16.5197925282409
0.110409366671245	16.525131070186
0.111242700004578	16.5173185697786
0.112076033337911	16.505209194147
0.112909366671245	16.5113289861329
0.113742700004578	16.5143237779557
0.114576033337911	16.5134123195749
0.115409366671245	16.5121102361736
0.116242700004578	16.5186206531798
0.117076033337911	16.5283862786891
0.117909366671245	16.5217456533428
0.118742700004578	16.5111987777927
0.119576033337911	16.5037769024057
0.120409366671245	16.5074227359291
0.121242700004578	16.511459194473
0.122076033337911	16.5091154443508
0.122909366671245	16.507292527589
0.123742700004578	16.5097664860514
0.124576033337911	16.514584194636
0.125409366671245	16.513542527915
0.126242700004578	16.5109383611125
0.127076033337911	16.5221362783632
0.127909366671245	16.530339403791
0.128742700004578	16.5295581537503
0.129576033337911	16.5127612778742
0.130409366671245	16.5089852360106
0.131242700004578	16.5079435692896
0.132076033337911	16.5044279441063
0.132909366671245	16.495703985318
0.133742700004578	16.4834644013463
0.134576033337911	16.4869800265296
0.135409366671245	16.4928394018352
0.136242700004578	16.4997404438618
0.137076033337911	16.4973966937396
0.137909366671244	16.4988289854809
0.138742700004578	16.5111987777927
0.139576033337911	16.5242196118052
0.140409366671244	16.5278654453286
0.141242700004578	16.5210946116422
0.142076033337911	16.512500861194
0.142909366671244	16.5100269027316
0.143742700004578	16.5151050279965
0.144576033337911	16.5178394031391
0.145409366671244	16.5268237786076
0.146242700004578	16.536589404117
0.147076033337911	16.5361987790966
0.147909366671244	16.5300789871108
0.148742700004578	16.5213550283224
0.149576033337911	16.5295581537503
0.150409366671244	16.5210946116422
0.151242700004578	16.5257821118867
0.152076033337911	16.5304696121311
0.152909366671244	16.5485685714084
0.153742700004578	16.544011279504
0.154576033337911	16.5260425285669
0.155409366671244	16.510417527752
0.156242700004578	16.5106779444322
0.157076033337911	16.5194019032206
0.157909366671244	16.5273446119681
0.158742700004578	16.5255216952064
0.159576033337911	16.5233081534243
0.160409366671244	16.5143237779557
0.161242700004578	16.4988289854809
0.162076033337911	16.4932300268556
0.162909366671244	16.5033862773853
0.163742700004578	16.5108081527724
0.164576033337911	16.5121102361736
0.165409366671244	16.5045581524464
0.166242700004578	16.5055998191674
0.167076033337911	16.5007821105828
0.167909366671244	16.5042977357662
0.168742700004578	16.507292527589
0.169576033337911	16.5108081527724
0.170409366671244	16.5144539862958
0.171242700004577	16.5221362783632
0.172076033337911	16.5341154456546
0.172909366671244	16.5305998204713
0.173742700004577	16.5308602371515
0.174576033337911	16.5229175284039
0.175409366671244	16.5183602364996
0.176242700004577	16.5108081527724
0.177076033337911	16.5160164863773
0.177909366671244	16.5180998198193
0.178742700004577	16.5226571117237
0.179576033337911	16.5167977364181
0.180409366671244	16.5153654446767
0.181242700004577	16.5065112775483
0.182076033337911	16.5014331522834
0.182909366671244	16.4984383604606
0.183742700004577	16.488412318271
0.184576033337911	16.4809904428839
0.185409366671244	16.485287318108
0.186242700004577	16.4976571104198
0.187076033337911	16.5079435692896
0.187909366671244	16.5100269027316
0.188742700004577	16.5111987777927
0.189576033337911	16.5127612778742
0.190409366671244	16.5131519028946
0.191242700004577	16.5148446113162
0.192076033337911	16.5121102361736
0.192909366671244	16.5059904441878
0.193742700004577	16.5001310688822
0.194576033337911	16.4985685688007
0.195409366671244	16.4981779437803
0.196242700004577	16.5035164857254
0.197076033337911	16.4996102355217
0.197909366671244	16.5015633606236
0.198742700004577	16.4970060687192
0.199576033337911	16.5015633606236
0.200409366671244	16.5109383611125
0.201242700004577	16.5143237779557
0.20207603333791	16.5152352363366
0.202909366671244	16.5079435692896
0.203742700004577	16.5102873194119
0.20457603333791	16.5171883614385
0.205409366671244	16.5174487781187
0.206242700004577	16.5183602364996
0.20707603333791	16.5102873194119
0.207909366671244	16.5165373197378
0.208742700004577	16.5196623199008
0.20957603333791	16.5248706535058
0.210409366671244	16.5165373197378
0.211242700004577	16.50833419431
0.21207603333791	16.5035164857254
0.212909366671244	16.5058602358477
0.213742700004577	16.5019539856439
0.21457603333791	16.5018237773038
0.215409366671244	16.5007821105828
0.216242700004577	16.5105477360921
0.21707603333791	16.5221362783632
0.217909366671244	16.5239591951249
0.218742700004577	16.5239591951249
0.21957603333791	16.5188810698601
0.220409366671244	16.5234383617644
0.221242700004577	16.5184904448397
0.22207603333791	16.5147144029761
0.222909366671244	16.5028654440248
0.223742700004577	16.4927091934951
0.22457603333791	16.4891935683117
0.225409366671244	16.4902352350327
0.226242700004577	16.4993498188414
0.22707603333791	16.4976571104198
0.227909366671244	16.5035164857254
0.228742700004577	16.5001310688822
0.22957603333791	16.5011727356032
0.230409366671244	16.4910164850735
0.231242700004577	16.4859383598086
0.23207603333791	16.4792977344623
0.232909366671244	16.4868498181895
0.233742700004577	16.4970060687192
0.23457603333791	16.4976571104198
0.235409366671243	16.4895841933321
0.236242700004577	16.4809904428839
0.23707603333791	16.4779956510611
0.237909366671243	16.4734383591567
0.238742700004577	16.4759123176191
0.23957603333791	16.4882821099309
0.240409366671243	16.5014331522834
0.241242700004577	16.5028654440248
0.24207603333791	16.4989591938211
0.242909366671243	16.4988289854809
0.243742700004577	16.4954435686377
0.24457603333791	16.4953133602976
0.245409366671243	16.4971362770593
0.246242700004577	16.5079435692896
0.24707603333791	16.5122404445137
0.247909366671243	16.5058602358477
0.248742700004577	16.502084193984
0.24957603333791	16.5003914855624
0.250409366671243	16.4989591938211
0.251242700004577	16.4929696101754
0.25207603333791	16.4860685681488
0.252909366671243	16.4795581511426
0.253742700004577	16.4756519009388
0.25457603333791	16.4734383591567
0.255409366671243	16.4804696095234
0.256242700004577	16.483203984666
0.25707603333791	16.4875008598901
0.257909366671244	16.4907560683932
0.258742700004577	16.5024748190044
0.25957603333791	16.5182300281594
0.260409366671244	16.5188810698601
0.261242700004577	16.5076831526094
0.26207603333791	16.5019539856439
0.262909366671244	16.5006519022427
0.263742700004577	16.5042977357662
0.26457603333791	16.5019539856439
0.265409366671244	16.5035164857254
0.266242700004577	16.5096362777113
0.26707603333791	16.5139331529354
0.267909366671244	16.516667528078
0.268742700004577	16.503125860705
0.26957603333791	16.4971362770593
0.270409366671244	16.5001310688822
0.271242700004577	16.5167977364181
0.272076033337911	16.5174487781187
0.272909366671244	16.5147144029761
0.273742700004577	16.5119800278335
0.274576033337911	16.5196623199008
0.275409366671244	16.5190112782002
0.276242700004577	16.5192716948804
0.277076033337911	16.514584194636
0.277909366671244	16.5158862780372
0.278742700004577	16.502084193984
0.279576033337911	16.4973966937396
0.280409366671244	16.4976571104198
0.281242700004577	16.5050789858069
0.282076033337911	16.5098966943915
0.282909366671244	16.5148446113162
0.283742700004577	16.5286466953694
0.284576033337911	16.5307300288114
0.285409366671244	16.5371102374775
0.286242700004578	16.5311206538317
0.287076033337911	16.5286466953694
0.287909366671244	16.5255216952064
0.288742700004578	16.5264331535873
0.289576033337911	16.5264331535873
0.290409366671244	16.5102873194119
0.291242700004578	16.5035164857254
0.292076033337911	16.5055998191674
0.292909366671244	16.5162769030576
0.293742700004578	16.5214852366626
0.294576033337911	16.5277352369885
0.295409366671244	16.5320321122126
0.296242700004578	16.5286466953694
0.297076033337911	16.5226571117237
0.297909366671244	16.5187508615199
0.298742700004578	16.517709194799
0.299576033337911	16.5123706528539
0.300409366671245	16.5078133609495
0.301242700004578	16.5023446106643
0.302076033337911	16.5046883607865
0.302909366671245	16.5046883607865
0.303742700004578	16.5087248193304
0.304576033337911	16.5048185691267
0.305409366671245	16.5067716942285
0.306242700004578	16.4990894021612
0.307076033337911	16.5018237773038
0.307909366671245	16.506250860868
0.308742700004578	16.5207039866218
0.309576033337911	16.5170581530983
0.310409366671245	16.5138029445952
0.311242700004578	16.5121102361736
0.312076033337911	16.5173185697786
0.312909366671245	16.5153654446767
0.313742700004578	16.5173185697786
0.314576033337911	16.5209644033021
0.315409366671245	16.5233081534243
0.316242700004578	16.5195321115607
0.317076033337912	16.5179696114792
0.317909366671245	16.5138029445952
0.318742700004578	16.5147144029761
0.319576033337912	16.5153654446767
0.320409366671245	16.515625861357
0.321242700004578	16.512500861194
0.322076033337912	16.5079435692896
0.322909366671245	16.5082039859699
0.323742700004578	16.5069019025686
0.324576033337912	16.5102873194119
0.325409366671245	16.5113289861329
0.326242700004578	16.5109383611125
0.327076033337912	16.5033862773853
0.327909366671245	16.5018237773038
0.328742700004579	16.5111987777927
0.329576033337912	16.5169279447582
0.330409366671245	16.5182300281594
0.331242700004579	16.5221362783632
0.332076033337912	16.5316414871922
0.332909366671245	16.5337248206342
0.333742700004579	16.5283862786891
0.334576033337912	16.5263029452472
0.335409366671245	16.5337248206342
0.336242700004579	16.5408862793411
0.337076033337912	16.5390633625793
0.337909366671245	16.5322925288929
0.338742700004579	16.5256519035465
0.339576033337912	16.5279956536688
0.340409366671245	16.527214403628
0.341242700004579	16.5283862786891
0.342076033337912	16.5290373203898
0.342909366671245	16.5309904454916
0.343742700004579	16.5291675287299
0.344576033337912	16.5161466947175
0.345409366671246	16.5132821112347
0.346242700004579	16.5143237779557
0.347076033337912	16.5238289867848
0.347909366671246	16.532422737233
0.348742700004579	16.5320321122126
0.349576033337912	16.5316414871922
0.350409366671246	16.5153654446767
0.351242700004579	16.5088550276705
0.352076033337912	16.5097664860514
0.352909366671246	16.5210946116422
0.353742700004579	16.5296883620904
0.354576033337912	16.5305998204713
0.355409366671246	16.5352873207157
0.356242700004579	16.5347664873552
0.357076033337913	16.5401050293003
0.357909366671246	16.5423185710824
0.358742700004579	16.5414071127016
0.359576033337913	16.536589404117
0.360409366671246	16.5359383624163
0.361242700004579	16.5322925288929
0.362076033337913	16.5287769037095
0.362909366671246	16.5263029452472
0.363742700004579	16.5348966956953
0.364576033337913	16.5446623212047
0.365409366671246	16.545052946225
0.366242700004579	16.5384123208787
0.367076033337913	16.532422737233
0.367909366671246	16.5285164870293
0.368742700004579	16.5269539869478
0.369576033337913	16.5143237779557
0.370409366671246	16.5138029445952
0.371242700004579	16.5147144029761
0.372076033337913	16.5246102368255
0.372909366671246	16.534506070675
0.37374270000458	16.545052946225
0.374576033337913	16.5484383630683
0.375409366671246	16.5360685707565
0.37624270000458	16.5268237786076
0.377076033337913	16.5210946116422
0.377909366671246	16.5205737782817
0.37874270000458	16.5184904448397
0.379576033337913	16.5194019032206
0.380409366671246	16.5233081534243
0.38124270000458	16.5283862786891
0.382076033337913	16.5312508621719
0.382909366671246	16.5281258620089
0.38374270000458	16.5218758616829
0.384576033337913	16.5175789864588
0.385409366671246	16.5199227365811
0.38624270000458	16.527214403628
0.387076033337913	16.5309904454916
0.387909366671247	16.5384123208787
0.38874270000458	16.5373706541577
0.389576033337913	16.5364591957768
0.390409366671247	16.5325529455731
0.39124270000458	16.5239591951249
0.392076033337913	16.5178394031391
0.392909366671247	16.5170581530983
0.39374270000458	16.5231779450842
0.394576033337913	16.5305998204713
0.395409366671247	16.5260425285669
0.39624270000458	16.5265633619274
0.397076033337913	16.5308602371515
0.397909366671247	16.5330737789336
0.39874270000458	16.5311206538317
0.399576033337913	16.5238289867848
0.400409366671247	16.5187508615199
0.40124270000458	16.5157560696971
0.402076033337914	16.5123706528539
0.402909366671247	16.5147144029761
0.40374270000458	16.5182300281594
0.404576033337914	16.5153654446767
0.405409366671247	16.5152352363366
0.40624270000458	16.5170581530983
0.407076033337914	16.5188810698601
0.407909366671247	16.5188810698601
0.40874270000458	16.5122404445137
0.409576033337914	16.5055998191674
0.410409366671247	16.4907560683932
0.41124270000458	16.486328984829
0.412076033337914	16.493620651876
0.412909366671247	16.5009123189229
0.41374270000458	16.5007821105828
0.414576033337914	16.5000008605421
0.415409366671247	16.512500861194
0.416242700004581	16.5229175284039
0.417076033337914	16.5227873200638
0.417909366671247	16.5175789864588
0.418742700004581	16.5180998198193
0.419576033337914	16.5257821118867
0.420409366671247	16.5229175284039
0.421242700004581	16.5162769030576
0.422076033337914	16.5036466940655
0.422909366671247	16.5095060693711
0.423742700004581	16.5143237779557
0.424576033337914	16.5239591951249
0.425409366671247	16.5276050286484
0.426242700004581	16.5382821125386
0.427076033337911	16.5445321128645
0.427909366671244	16.5378914875182
0.428742700004578	16.527214403628
0.429576033337911	16.528256070349
0.430409366671244	16.5380216958583
0.431242700004578	16.5463550296263
0.432076033337911	16.5496102381294
0.432909366671244	16.5529956549726
0.433742700004578	16.5493498214491
0.434576033337911	16.5407560710009
0.435409366671245	16.5424487794226
0.436242700004578	16.549219613109
0.437076033337911	16.5621102387813
0.437909366671245	16.5567716968362
0.438742700004578	16.5484383630683
0.439576033337911	16.5408862793411
0.440409366671245	16.5322925288929
0.441242700004578	16.5316414871922
0.442076033337911	16.5287769037095
0.442909366671245	16.5283862786891
0.443742700004578	16.5208341949619
0.444576033337911	16.5147144029761
0.445409366671245	16.5220060700231
0.446242700004578	16.5248706535058
0.447076033337911	16.5243498201453
0.447909366671245	16.5171883614385
0.448742700004578	16.5236987784447
0.449576033337912	16.5346362790151
0.450409366671245	16.5321623205527
0.451242700004578	16.5269539869478
0.452076033337912	16.5248706535058
0.452909366671245	16.5290373203898
0.453742700004578	16.5263029452472
0.454576033337912	16.5131519028946
0.455409366671245	16.5088550276705
0.456242700004578	16.5147144029761
0.457076033337912	16.5231779450842
0.457909366671245	16.5266935702675
0.458742700004578	16.525131070186
0.459576033337912	16.524089403465
0.460409366671245	16.5255216952064
0.461242700004578	16.5257821118867
0.462076033337912	16.5300789871108
0.462909366671245	16.5361987790966
0.463742700004578	16.5384123208787
0.464576033337912	16.5378914875182
0.465409366671245	16.5414071127016
0.466242700004579	16.5455737795855
0.467076033337912	16.5458341962658
0.467909366671245	16.5389331542392
0.468742700004579	16.5352873207157
0.469576033337912	16.5286466953694
0.470409366671245	16.5225269033836
0.471242700004579	16.5212248199823
0.472076033337912	16.517709194799
0.472909366671245	16.5188810698601
0.473742700004579	16.5190112782002
0.474576033337912	16.5289071120496
0.475409366671245	16.5305998204713
0.476242700004579	16.5347664873552
0.477076033337912	16.5328133622534
0.477909366671245	16.5384123208787
0.478742700004579	16.5319019038725
0.479576033337912	16.5250008618459
0.480409366671246	16.5115894028131
0.481242700004579	16.5216154450027
0.482076033337912	16.5320321122126
0.482909366671246	16.5438810711639
0.483742700004579	16.5333341956139
0.484576033337912	16.534506070675
0.485409366671246	16.5361987790966
0.486242700004579	16.5382821125386
0.487076033337912	16.535547737396
0.487909366671246	16.5316414871922
0.488742700004579	16.5351571123756
0.489576033337912	16.5369800291373
0.490409366671246	16.5441414878442
0.491242700004579	16.5438810711639
0.492076033337913	16.532422737233
0.492909366671246	16.5207039866218
0.493742700004579	16.5161466947175
0.494576033337913	16.5173185697786
0.495409366671246	16.5130216945545
0.496242700004579	16.5029956523649
0.497076033337913	16.4996102355217
0.497909366671246	16.4968758603791
0.498742700004579	16.4992196105013
0.499576033337913	16.5028654440248
0.500409366671246	16.511459194473
0.501242700004579	16.5218758616829
0.502076033337913	16.5269539869478
0.502909366671246	16.528256070349
0.503742700004579	16.5325529455731
0.504576033337913	16.5259123202268
0.505409366671246	16.512500861194
0.50624270000458	16.4960946103383
0.507076033337913	16.4932300268556
0.507909366671246	16.503125860705
0.50874270000458	16.5186206531798
0.509576033337913	16.525131070186
0.510409366671246	16.5196623199008
0.51124270000458	16.5049487774668
0.512076033337913	16.5044279441063
0.512909366671246	16.5092456526909
0.51374270000458	16.5050789858069
0.514576033337913	16.5063810692081
0.515409366671246	16.5033862773853
0.51624270000458	16.5106779444322
0.517076033337913	16.5075529442693
0.517909366671247	16.5157560696971
0.51874270000458	16.5157560696971
0.519576033337913	16.5141935696156
0.520409366671247	16.5058602358477
0.52124270000458	16.5067716942285
0.522076033337913	16.5131519028946
0.522909366671247	16.5236987784447
0.52374270000458	16.5322925288929
0.524576033337913	16.5312508621719
0.525409366671247	16.516667528078
0.52624270000458	16.5091154443508
0.527076033337913	16.5127612778742
0.527909366671247	16.5186206531798
0.52874270000458	16.524089403465
0.529576033337913	16.5171883614385
0.530409366671247	16.510417527752
0.53124270000458	16.5091154443508
0.532076033337913	16.525131070186
0.532909366671247	16.5298185704305
0.53374270000458	16.5270841952879
0.534576033337914	16.5183602364996
0.535409366671247	16.5283862786891
0.53624270000458	16.5378914875182
0.537076033337914	16.534506070675
0.537909366671247	16.5291675287299
0.53874270000458	16.5250008618459
0.539576033337914	16.5276050286484
0.540409366671247	16.5325529455731
0.54124270000458	16.5257821118867
0.542076033337914	16.5223966950434
0.542909366671247	16.5307300288114
0.54374270000458	16.5350269040355
0.544576033337914	16.5341154456546
0.545409366671247	16.5196623199008
0.54624270000458	16.5152352363366
0.547076033337914	16.5117196111532
0.547909366671247	16.5157560696971
0.548742700004581	16.5221362783632
0.549576033337914	16.532422737233
0.550409366671247	16.537631070838
0.551242700004581	16.5372404458176
0.552076033337914	16.537631070838
0.552909366671247	16.5380216958583
0.553742700004581	16.5298185704305
0.554576033337914	16.5147144029761
0.555409366671247	16.5078133609495
0.556242700004581	16.5218758616829
0.557076033337914	16.5382821125386
0.557909366671247	16.536589404117
0.558742700004581	16.5371102374775
0.559576033337914	16.5270841952879
0.560409366671247	16.5285164870293
0.561242700004581	16.5229175284039
0.562076033337914	16.5351571123756
0.562909366671248	16.5412769043614
0.563742700004581	16.5364591957768
0.564576033337914	16.5260425285669
0.565409366671248	16.5143237779557
0.566242700004581	16.5186206531798
0.567076033337914	16.5229175284039
0.567909366671248	16.5321623205527
0.568742700004581	16.5244800284854
0.569576033337914	16.5179696114792
0.570409366671248	16.5108081527724
0.571242700004581	16.5111987777927
0.572076033337914	16.515625861357
0.572909366671248	16.5248706535058
0.573742700004581	16.5259123202268
0.574576033337914	16.5179696114792
0.575409366671248	16.5091154443508
0.576242700004581	16.5087248193304
0.577076033337915	16.5140633612755
0.577909366671248	16.5153654446767
0.578742700004581	16.5194019032206
0.579576033337915	16.5151050279965
0.580409366671248	16.513542527915
0.581242700004581	16.5173185697786
0.582076033337915	16.5278654453286
0.582909366671248	16.5299487787706
0.583742700004581	16.5243498201453
0.584576033337915	16.516667528078
0.585409366671248	16.505209194147
0.586242700004581	16.4970060687192
0.587076033337915	16.4929696101754
0.587909366671248	16.5063810692081
0.588742700004581	16.5179696114792
0.589576033337915	16.5263029452472
0.590409366671248	16.5233081534243
0.591242700004582	16.5130216945545
0.592076033337915	16.5009123189229
0.592909366671248	16.4993498188414
0.593742700004582	16.5001310688822
0.594576033337915	16.5115894028131
0.595409366671248	16.5161466947175
0.596242700004582	16.5199227365811
0.597076033337915	16.5180998198193
0.597909366671248	16.5212248199823
0.598742700004582	16.5269539869478
0.599576033337915	16.5201831532613
0.600409366671248	16.5214852366626
0.601242700004582	16.5205737782817
0.602076033337915	16.532422737233
0.602909366671248	16.5302091954509
0.603742700004582	16.5205737782817
0.604576033337915	16.5091154443508
0.605409366671248	16.5033862773853
0.606242700004582	16.5070321109088
0.607076033337915	16.5127612778742
0.607909366671249	16.5236987784447
0.608742700004582	16.5260425285669
0.609576033337915	16.5264331535873
0.610409366671249	16.5192716948804
0.611242700004582	16.5165373197378
0.612076033337915	16.5149748196563
0.612909366671249	16.5203133616014
0.613742700004582	16.5298185704305
0.614576033337915	16.5311206538317
0.615409366671249	16.5273446119681
0.616242700004582	16.5236987784447
0.617076033337915	16.5204435699416
0.617909366671249	16.5158862780372
0.618742700004582	16.5180998198193
0.619576033337915	16.5229175284039
0.620409366671249	16.5226571117237
0.621242700004582	16.5184904448397
0.622076033337916	16.5071623192489
0.622909366671249	16.5039071107458
0.623742700004582	16.5023446106643
0.624576033337916	16.5132821112347
0.625409366671249	16.5110685694526
0.626242700004582	16.5036466940655
0.627076033337916	16.4993498188414
0.627909366671249	16.5037769024057
0.628742700004582	16.5066414858884
0.629576033337916	16.5082039859699
0.630409366671249	16.5029956523649
0.631242700004582	16.5195321115607
0.632076033337916	16.5304696121311
0.632909366671249	16.5477873213677
0.633742700004582	16.5433602378034
0.634576033337916	16.5449227378849
0.635409366671249	16.5412769043614
0.636242700004583	16.5427091961028
0.637076033337916	16.5378914875182
0.637909366671249	16.5393237792596
0.638742700004583	16.5434904461436
0.639576033337916	16.5378914875182
0.640409366671249	16.5239591951249
0.641242700004583	16.5144539862958
0.642076033337916	16.5212248199823
0.642909366671249	16.5347664873552
0.643742700004583	16.5372404458176
0.644576033337916	16.534506070675
0.645409366671249	16.5350269040355
0.646242700004583	16.5393237792596
0.647076033337916	16.5377612791781
0.64790936667125	16.5319019038725
0.648742700004583	16.5281258620089
0.649576033337916	16.5407560710009
0.65040936667125	16.5516935715714
0.651242700004583	16.5562508634757
0.652076033337916	16.5496102381294
0.65290936667125	16.5377612791781
0.653742700004583	16.5348966956953
0.654576033337916	16.532422737233
0.65540936667125	16.5415373210417
0.656242700004583	16.5412769043614
0.657076033337916	16.5393237792596
0.65790936667125	16.5330737789336
0.658742700004583	16.5325529455731
0.659576033337916	16.5335946122941
0.66040936667125	16.5398446126201
0.661242700004583	16.5476571130275
0.662076033337917	16.5438810711639
0.66290936667125	16.535547737396
0.663742700004583	16.5197925282409
0.664576033337917	16.5187508615199
0.66540936667125	16.5247404451657
0.666242700004583	16.5296883620904
0.667076033337917	16.535547737396
0.66790936667125	16.5399748209602
0.668742700004583	16.5414071127016
0.669576033337917	16.5348966956953
0.67040936667125	16.5286466953694
0.671242700004583	16.5205737782817
0.672076033337917	16.5165373197378
0.67290936667125	16.5220060700231
0.673742700004583	16.532422737233
0.674576033337917	16.5410164876812
0.67540936667125	16.5389331542392
0.676242700004583	16.5342456539947
0.677076033337917	16.5333341956139
0.67790936667125	16.528256070349
0.678742700004583	16.5382821125386
0.679576033337917	16.5476571130275
0.68040936667125	16.5520841965917
0.681242700004584	16.5507821131905
0.682076033337917	16.5522144049319
0.68290936667125	16.5567716968362
0.683742700004584	16.5566414884961
0.684576033337917	16.5488289880886
0.68540936667125	16.5401050293003
0.686242700004584	16.5380216958583
0.687076033337917	16.5466154463065
0.68790936667125	16.5550789884146
0.688742700004584	16.5576831552171
0.689576033337917	16.5598966969992
0.69040936667125	16.5598966969992
0.691242700004584	16.5591154469585
0.692076033337917	16.5511727382109
0.692909366671251	16.5451831545652
0.693742700004584	16.5445321128645
0.694576033337917	16.55026127983
0.695409366671251	16.5574227385368
0.696242700004584	16.5588550302782
0.697076033337917	16.5522144049319
0.697909366671251	16.555469613435
0.698742700004584	16.5644539889036
0.699576033337917	16.576433156195
0.700409366671251	16.5822925315006
0.701242700004584	16.5803394063987
0.702076033337917	16.5652352389443
0.702909366671251	16.5572925301967
0.703742700004584	16.5667977390258
0.704576033337917	16.5786466979771
0.705409366671251	16.5789071146573
0.706242700004584	16.5744800310931
0.707076033337918	16.5776050312561
0.707909366671251	16.5834644065617
0.708742700004584	16.5687508641277
0.709576033337918	16.5647144055838
0.710409366671251	16.5682300307672
0.711242700004584	16.5804696147388
0.712076033337918	16.5825529481808
0.712909366671251	16.5816414898
0.713742700004584	16.5794279480178
0.714576033337918	16.5772144062357
0.715409366671251	16.5734383643721
0.716242700004584	16.5704435725493
0.717076033337918	16.5714852392703
0.717909366671251	16.5677091974067
0.718742700004584	16.5631519055023
0.719576033337918	16.5628914888221
0.720409366671251	16.5708341975696
0.721242700004585	16.5794279480178
0.722076033337918	16.5812508647796
0.722909366671251	16.5726571143314
0.723742700004585	16.566016488985
0.724576033337918	16.5730477393517
0.725409366671251	16.5826831565209
0.726242700004585	16.5834644065617
0.727076033337918	16.5746102394332
0.727909366671251	16.5739591977326
0.728742700004585	16.5760425311746
0.729576033337918	16.5721362809709
0.730409366671251	16.5561206551356
0.731242700004585	16.5574227385368
0.732076033337918	16.5690112808079
0.732909366671251	16.5776050312561
0.733742700004585	16.5807300314191
0.734576033337918	16.5830737815413
0.735409366671252	16.5927091987105
0.736242700004585	16.5980477406556
0.737076033337918	16.5967456572544
0.737909366671252	16.5929696153908
0.738742700004585	16.5962248238939
0.739576033337918	16.5945321154722
0.740409366671252	16.5966154489142
0.741242700004585	16.5968758655945
0.742076033337918	16.598438365676
0.742909366671252	16.598438365676
0.743742700004585	16.5936206570914
0.744576033337918	16.5933602404111
0.745409366671252	16.5962248238939
0.746242700004585	16.6019539908593
0.747076033337918	16.6082039911853
0.747909366671252	16.6106779496477
0.748742700004585	16.6083341995254
0.749576033337918	16.6054696160427
0.750409366671252	16.6003914907778
0.751242700004585	16.5959644072136
0.752076033337919	16.598438365676
0.752909366671252	16.6006519074581
0.753742700004585	16.5981779489957
0.754576033337919	16.6041675326414
0.755409366671252	16.6084644078655
0.756242700004585	16.6126310747495
0.757076033337919	16.6062508660834
0.757909366671252	16.6023446158797
0.758742700004585	16.608985241226
0.759576033337919	16.6044279493217
0.760409366671252	16.5989591990365
0.761242700004585	16.5957039905334
0.762076033337919	16.6000008657575
0.762909366671252	16.6044279493217
0.763742700004585	16.5884123234864
0.764576033337919	16.5794279480178
0.765409366671252	16.5796883646981
0.766242700004586	16.5951831571729
0.767076033337919	16.6003914907778
0.767909366671252	16.6096362829267
0.768742700004586	16.6091154495662
0.769576033337919	16.6022144075396
0.770409366671252	16.5940112821118
0.771242700004586	16.5872404484253
0.772076033337919	16.5989591990365
0.772909366671252	16.5992196157167
0.773742700004586	16.6045581576618
0.774576033337919	16.5903654485883
0.775409366671252	16.586980031745
0.776242700004586	16.5861987817043
0.777076033337919	16.5907560736086
0.777909366671253	16.5877612817858
0.778742700004586	16.5871102400852
0.779576033337919	16.5899748235679
0.780409366671253	16.5947925321525
0.781242700004586	16.5980477406556
0.782076033337919	16.5937508654315
0.782909366671253	16.5839852399222
0.783742700004586	16.5820321148203
0.784576033337919	16.5959644072136
0.785409366671253	16.6071623244643
0.786242700004586	16.607943574505
0.787076033337919	16.6022144075396
0.787909366671253	16.6071623244643
0.788742700004586	16.6104175329674
0.789576033337919	16.608985241226
0.790409366671253	16.6052091993624
0.791242700004586	16.6049487826822
0.792076033337919	16.6022144075396
0.792909366671253	16.5985685740161
0.793742700004586	16.5972664906149
0.79457603333792	16.5979175323155
0.795409366671253	16.6019539908593
0.796242700004586	16.5993498240568
0.79707603333792	16.60260503256
0.797909366671253	16.6049487826822
0.798742700004586	16.6042977409816
0.79957603333792	16.6045581576618
0.800409366671253	16.599480032397
0.801242700004586	16.6042977409816
0.80207603333792	16.6052091993624
0.802909366671253	16.6083341995254
0.803742700004587	16.6095060745865
0.80457603333792	16.6192717000958
0.805409366671253	16.6164071166131
0.806242700004587	16.6066414911038
0.80707603333792	16.594271698792
0.807909366671253	16.5970060739346
0.808742700004587	16.6062508660834
0.80957603333792	16.5976571156352
0.810409366671253	16.5891935735272
0.811242700004587	16.5899748235679
0.81207603333792	16.6022144075396
0.812909366671253	16.6095060745865
0.813742700004587	16.6097664912668
0.81457603333792	16.610026907947
0.815409366671253	16.6119800330489
0.816242700004587	16.612110241389
0.81707603333792	16.611068574668
0.817909366671253	16.6045581576618
0.818742700004587	16.6041675326414
0.81957603333792	16.6095060745865
0.820409366671253	16.6264331588027
0.821242700004587	16.6252612837416
0.82207603333792	16.6174487833341
0.822909366671254	16.6011727408186
0.823742700004587	16.5936206570914
0.82457603333792	16.5889331568469
0.825409366671254	16.5937508654315
0.826242700004587	16.6104175329674
0.82707603333792	16.6205737834971
0.827909366671254	16.6174487833341
0.828742700004587	16.6054696160427
0.82957603333792	16.6011727408186
0.830409366671254	16.6011727408186
0.831242700004587	16.6058602410631
0.83207603333792	16.6126310747495
0.832909366671254	16.627865450544
0.833742700004587	16.6308602423669
0.83457603333792	16.6295581589657
0.835409366671254	16.6220060752385
0.836242700004587	16.6195321167761
0.83707603333792	16.6184904500551
0.837909366671254	16.62356857532
0.838742700004587	16.6294279506255
0.839576033337921	16.6335946175095
0.840409366671254	16.6282560755644
0.841242700004587	16.6285164922447
0.842076033337921	16.6277352422039
0.842909366671254	16.6298185756459
0.843742700004587	16.6265633671428
0.844576033337921	16.6298185756459
0.845409366671254	16.6391935761349
0.846242700004587	16.6427092013182
0.847076033337921	16.6355477426114
0.847909366671254	16.6213550335378
0.848742700004588	16.617318574994
0.849576033337921	16.6234383669798
0.850409366671254	16.6251310754014
0.851242700004588	16.6264331588027
0.852076033337921	16.62356857532
0.852909366671254	16.6199227417965
0.853742700004578	16.6158862832526
0.854576033337911	16.607943574505
0.855409366671244	16.6191414917557
0.856242700004578	16.6285164922447
0.857076033337911	16.643490451359
0.857909366671244	16.6421883679577
0.858742700004578	16.6437508680392
0.859576033337911	16.6415373262571
0.860409366671244	16.6363289926521
0.861242700004578	16.6272144088434
0.862076033337911	16.619401908436
0.862909366671244	16.6191414917557
0.863742700004578	16.6203133668168
0.864576033337911	16.6286467005848
0.865409366671245	16.6317717007478
0.866242700004578	16.633073784149
0.867076033337911	16.6367196176725
0.867909366671245	16.6402352428559
0.868742700004578	16.6475269099028
0.869576033337911	16.6457039931411
0.870409366671245	16.6404956595361
0.871242700004578	16.6352873259311
0.872076033337912	16.6291675339453
0.872909366671245	16.6334644091694
0.873742700004578	16.635157117591
0.874576033337912	16.6385425344342
0.875409366671245	16.6359383676318
0.876242700004578	16.630990450707
0.877076033337912	16.6188810750755
0.877909366671245	16.6175789916742
0.878742700004578	16.6118498247088
0.879576033337912	16.6167977416335
0.880409366671245	16.6164071166131
0.881242700004578	16.6200529501366
0.882076033337912	16.6208342001773
0.882909366671245	16.6216154502181
0.883742700004578	16.6221362835786
0.884576033337912	16.6239592003403
0.885409366671245	16.6334644091694
0.886242700004578	16.6348967009108
0.887076033337912	16.632032117428
0.887909366671245	16.6266935754829
0.888742700004578	16.6291675339453
0.889576033337912	16.6256519087619
0.890409366671245	16.6230477419595
0.891242700004579	16.6217456585582
0.892076033337912	16.6313810757274
0.892909366671245	16.6295581589657
0.893742700004579	16.6260425337823
0.894576033337912	16.6281258672243
0.895409366671245	16.6397144094954
0.896242700004579	16.6477873265831
0.897076033337912	16.637240451033
0.897909366671245	16.622526908599
0.898742700004579	16.6191414917557
0.899576033337912	16.6276050338638
0.900409366671245	16.6305998256867
0.901242700004579	16.6395842011552
0.902076033337912	16.640365451196
0.902909366671245	16.6365894093324
0.903742700004579	16.6266935754829
0.904576033337912	16.6264331588027
0.905409366671246	16.6322925341083
0.906242700004579	16.6335946175095
0.907076033337912	16.635157117591
0.907909366671246	16.6407560762163
0.908742700004579	16.6421883679577
0.909576033337912	16.6394539928151
0.910409366671246	16.6397144094954
0.911242700004579	16.638282117754
0.912076033337912	16.6317717007478
0.912909366671246	16.6170581583137
0.913742700004579	16.611068574668
0.914576033337912	16.6125008664094
0.915409366671246	16.6222664919187
0.916242700004579	16.6326831591286
0.917076033337913	16.643490451359
0.917909366671246	16.6410164928966
0.918742700004579	16.6343758675503
0.919576033337913	16.6264331588027
0.920409366671246	16.6286467005848
0.921242700004579	16.6308602423669
0.922076033337913	16.6346362842305
0.922909366671246	16.6316414924077
0.923742700004579	16.6213550335378
0.924576033337913	16.6223967002588
0.925409366671246	16.6345060758904
0.926242700004579	16.6468758682022
0.927076033337913	16.6458342014812
0.927909366671246	16.6352873259311
0.928742700004579	16.6295581589657
0.929576033337913	16.6285164922447
0.930409366671246	16.633073784149
0.931242700004579	16.6326831591286
0.932076033337913	16.6321623257681
0.932909366671246	16.6326831591286
0.933742700004579	16.6324227424484
0.934576033337913	16.6292977422854
0.935409366671246	16.6205737834971
0.93624270000458	16.6203133668168
0.937076033337913	16.6218758668983
0.937909366671246	16.6292977422854
0.93874270000458	16.6368498260126
0.939576033337913	16.6359383676318
0.940409366671246	16.6296883673058
0.94124270000458	16.6263029504626
0.942076033337913	16.6272144088434
0.942909366671246	16.6244800337008
0.94374270000458	16.6196623251162
0.944576033337913	16.6140633664909
0.945409366671247	16.6223967002588
0.94624270000458	16.6238289920002
0.947076033337913	16.6313810757274
0.947909366671247	16.6296883673058
0.94874270000458	16.635157117591
0.949576033337913	16.6281258672243
0.950409366671247	16.6252612837416
0.95124270000458	16.6238289920002
0.952076033337913	16.6291675339453
0.952909366671247	16.636198784312
0.95374270000458	16.6416675345972
0.954576033337913	16.6549487852899
0.955409366671247	16.6515633684467
0.95624270000458	16.6470060765423
0.957076033337913	16.6398446178355
0.957909366671247	16.6497404516849
0.95874270000458	16.6567717020516
0.959576033337913	16.6552092019701
0.960409366671247	16.6476571182429
0.96124270000458	16.6523446184874
0.962076033337914	16.6562508686911
0.962909366671247	16.6598967022146
0.96374270000458	16.6544279519294
0.964576033337914	16.6471362848824
0.965409366671247	16.6415373262571
0.96624270000458	16.641407117917
0.967076033337914	16.6480477432633
0.967909366671247	16.6544279519294
0.96874270000458	16.6440112847195
0.969576033337914	16.6395842011552
0.970409366671247	16.6455737848009
0.97124270000458	16.6539071185689
0.972076033337914	16.6475269099028
0.972909366671247	16.6326831591286
0.97374270000458	16.6313810757274
0.974576033337914	16.638282117754
0.975409366671247	16.6526050351677
0.976242700004581	16.6479175349232
0.977076033337914	16.648828993304
0.977909366671247	16.6459644098213
0.978742700004581	16.6570321187319
0.979576033337914	16.6531258685281
0.980409366671247	16.6494800350047
0.981242700004581	16.6505217017257
0.982076033337914	16.6588550354936
0.982909366671247	16.6579435771127
0.983742700004581	16.6554696186504
0.984576033337914	16.6510425350862
0.985409366671247	16.6501310767053
0.986242700004581	16.6407560762163
0.987076033337914	16.6391935761349
0.987909366671248	16.6376310760534
0.988742700004581	16.6425789929781
0.989576033337914	16.6381519094139
0.990409366671248	16.6398446178355
0.991242700004581	16.6328133674688
0.992076033337914	16.6294279506255
0.992909366671248	16.6230477419595
0.993742700004581	16.6240894086804
0.994576033337914	16.6290373256052
0.995409366671248	16.6265633671428
0.996242700004581	16.6236987836601
0.997076033337914	16.6285164922447
0.997909366671248	16.642448784638
0.998742700004581	16.6436206596991
0.999576033337914	16.6269539921632
1.00040936667125	16.6171883666539
1.00124270000458	16.6200529501366
1.00207603333791	16.6346362842305
1.00290936667125	16.6376310760534
1.00374270000458	16.640365451196
1.00457603333791	16.6395842011552
1.00540936667125	16.6390633677947
1.00624270000458	16.6458342014812
1.00707603333791	16.6470060765423
1.00790936667125	16.6453133681207
1.00874270000458	16.6384123260941
1.00957603333791	16.6324227424484
1.01040936667125	16.6285164922447
1.01124270000458	16.6218758668983
1.01207603333791	16.6171883666539
1.01290936667125	16.6143237831711
1.01374270000458	16.6138029498106
1.01457603333791	16.6151050332119
1.01540936667125	16.616276908273
1.01624270000458	16.6236987836601
1.01707603333791	16.6440112847195
1.01790936667125	16.6479175349232
1.01874270000458	16.6442717013997
1.01957603333791	16.6248706587212
1.02040936667125	16.6218758668983
1.02124270000458	16.6156258665724
1.02207603333791	16.6111987830081
1.02290936667125	16.6122404497291
1.02374270000458	16.6191414917557
1.02457603333791	16.630990450707
1.02540936667125	16.6356779509515
1.02624270000458	16.63411545087
1.02707603333791	16.6256519087619
1.02790936667124	16.6177092000144
1.02874270000458	16.6177092000144
1.02957603333791	16.6221362835786
1.03040936667124	16.6217456585582
1.03124270000458	16.6261727421224
1.03207603333791	16.6266935754829
1.03290936667124	16.6333342008293
1.03374270000458	16.6259123254422
1.03457603333791	16.6256519087619
1.03540936667124	16.6251310754014
1.03624270000458	16.6326831591286
1.03707603333791	16.6343758675503
1.03790936667124	16.6385425344342
1.03874270000458	16.6356779509515
1.03957603333791	16.6350269092509
1.04040936667124	16.6376310760534
1.04124270000458	16.6440112847195
1.04207603333791	16.6397144094954
1.04290936667124	16.6348967009108
1.04374270000458	16.6304696173465
1.04457603333791	16.6312508673873
1.04540936667124	16.6311206590472
1.04624270000458	16.6302092006663
1.04707603333791	16.6410164928966
1.04790936667124	16.6441414930596
1.04874270000458	16.6464852431818
1.04957603333791	16.6337248258496
1.05040936667124	16.6342456592101
1.05124270000458	16.636198784312
1.05207603333791	16.6458342014812
1.05290936667124	16.6427092013182
1.05374270000458	16.6319019090879
1.05457603333791	16.6277352422039
1.05540936667124	16.6259123254422
1.05624270000457	16.6312508673873
1.05707603333791	16.6291675339453
1.05790936667124	16.635157117591
1.05874270000457	16.6428394096583
1.05957603333791	16.6438810763793
1.06040936667124	16.6419279512775
1.06124270000457	16.6364592009922
1.06207603333791	16.6381519094139
1.06290936667124	16.637240451033
1.06374270000457	16.6377612843935
1.06457603333791	16.6457039931411
1.06540936667124	16.6510425350862
1.06624270000457	16.649870660025
1.06707603333791	16.6513029517664
1.06790936667124	16.6460946181614
1.06874270000457	16.6470060765423
1.06957603333791	16.6376310760534
1.07040936667124	16.6436206596991
1.07124270000457	16.6536467018886
1.07207603333791	16.663412327398
1.07290936667124	16.6627612856973
1.07374270000457	16.6605477439152
1.07457603333791	16.6507821184059
1.07540936667124	16.6425789929781
1.07624270000457	16.6292977422854
1.07707603333791	16.6270842005033
1.07790936667124	16.6298185756459
1.07874270000457	16.6399748261756
1.07957603333791	16.6500008683652
1.08040936667124	16.65507899363
1.08124270000457	16.6494800350047
1.08207603333791	16.6457039931411
1.08290936667124	16.6373706593731
1.08374270000457	16.6440112847195
1.0845760333379	16.6376310760534
1.08540936667124	16.6390633677947
1.08624270000457	16.6385425344342
1.0870760333379	16.6442717013997
1.08790936667124	16.6468758682022
1.08874270000457	16.6397144094954
1.0895760333379	16.6398446178355
1.09040936667124	16.6425789929781
1.09124270000457	16.6463550348417
1.0920760333379	16.6408862845565
1.09290936667124	16.6348967009108
1.09374270000457	16.6345060758904
1.0945760333379	16.6433602430188
1.09540936667124	16.6470060765423
1.09624270000457	16.6558602436708
1.0970760333379	16.6566414937115
1.09790936667124	16.6514331601065
1.09874270000457	16.6402352428559
1.0995760333379	16.6322925341083
1.10040936667124	16.6328133674688
1.10124270000457	16.6397144094954
1.1020760333379	16.6468758682022
1.10290936667124	16.6506519100658
1.10374270000457	16.6468758682022
1.1045760333379	16.643490451359
1.10540936667124	16.6436206596991
1.10624270000457	16.6419279512775
1.1070760333379	16.6433602430188
1.10790936667124	16.6513029517664
1.10874270000457	16.6609383689356
1.1095760333379	16.6700529527443
1.11040936667124	16.6674487859418
1.11124270000457	16.6596362855344
1.1120760333379	16.6533862852084
1.11290936667124	16.6558602436708
1.11374270000457	16.661328993956
1.1145760333379	16.6605477439152
1.11540936667124	16.6558602436708
1.11624270000457	16.6490894099843
1.1170760333379	16.6440112847195
1.11790936667123	16.6394539928151
1.11874270000457	16.6342456592101
1.1195760333379	16.6332039924891
1.12040936667123	16.6305998256867
1.12124270000457	16.6287769089249
1.1220760333379	16.6343758675503
1.12290936667123	16.6373706593731
1.12374270000457	16.6391935761349
1.1245760333379	16.6345060758904
1.12540936667123	16.6408862845565
1.12624270000457	16.6539071185689
1.1270760333379	16.6566414937115
1.12790936667123	16.6522144101473
1.12874270000457	16.6527352435078
1.1295760333379	16.6558602436708
1.13040936667123	16.6513029517664
1.13124270000457	16.636198784312
1.1320760333379	16.628907117265
1.13290936667123	16.6291675339453
1.13374270000457	16.6397144094954
1.1345760333379	16.6429696179985
1.13540936667123	16.6584644104732
1.13624270000457	16.6601571188949
1.1370760333379	16.6567717020516
1.13790936667123	16.638282117754
1.13874270000457	16.6315112840675
1.1395760333379	16.6305998256867
1.14040936667123	16.6358081592916
1.14124270000457	16.6360685759719
1.1420760333379	16.6421883679577
1.14290936667123	16.6490894099843
1.14374270000457	16.6511727434263
1.1445760333379	16.6500008683652
1.14540936667123	16.6408862845565
1.14624270000456	16.6468758682022
1.1470760333379	16.6532560768683
1.14790936667123	16.6579435771127
1.14874270000456	16.6575529520924
1.1495760333379	16.6618498273165
1.15040936667123	16.6651050358196
1.15124270000456	16.6658862858603
1.1520760333379	16.6621102439967
1.15290936667123	16.6583342021331
1.15374270000456	16.6522144101473
1.1545760333379	16.6433602430188
1.15540936667123	16.6427092013182
1.15624270000456	16.6437508680392
1.1570760333379	16.6464852431818
1.15790936667123	16.6533862852084
1.15874270000456	16.6631519107177
1.1595760333379	16.6677092026221
1.16040936667123	16.6610685772757
1.16124270000456	16.6583342021331
1.1620760333379	16.6639331607585
1.16290936667123	16.6727873278869
1.16374270000456	16.6614592022961
1.1645760333379	16.6557300353306
1.16540936667123	16.6458342014812
1.16624270000456	16.6463550348417
1.1670760333379	16.6447925347602
1.16790936667123	16.6524748268275
1.16874270000456	16.6588550354936
1.1695760333379	16.6593758688541
1.17040936667123	16.6532560768683
1.17124270000456	16.6475269099028
1.1720760333379	16.641407117917
1.17290936667123	16.6455737848009
1.17374270000456	16.6503914933855
1.1745760333379	16.6576831604325
1.17540936667123	16.6558602436708
1.17624270000456	16.6632821190578
1.1770760333379	16.6647144107992
1.17790936667123	16.6666675359011
1.17874270000456	16.6597664938745
1.17957603333789	16.662370660677
1.18040936667123	16.6666675359011
1.18124270000456	16.6725269112067
1.18207603333789	16.6738289946079
1.18290936667123	16.6786467031925
1.18374270000456	16.6734383695875
1.18457603333789	16.6692717027036
1.18540936667123	16.6694019110437
1.18624270000456	16.6710946194653
1.18707603333789	16.6725269112067
1.18790936667123	16.6714852444857
1.18874270000456	16.6755217030295
1.18957603333789	16.681250869995
1.19040936667123	16.6804696199542
1.19124270000456	16.6877612870012
1.19207603333789	16.6846362868382
1.19290936667123	16.6790373282129
1.19374270000456	16.677084203111
1.19457603333789	16.6816414950154
1.19540936667123	16.6889331620623
1.19624270000456	16.6898446204432
1.19707603333789	16.6871102453006
1.19790936667123	16.6910164955043
1.19874270000456	16.6861987869197
1.19957603333789	16.6735685779277
1.20040936667123	16.6653654524998
1.20124270000456	16.6697925360641
1.20207603333789	16.6824227450561
1.20290936667123	16.6820321200357
1.20374270000456	16.6794279532332
1.20457603333789	16.6804696199542
1.20540936667123	16.6894539954228
1.20624270000456	16.6947925373679
1.20707603333789	16.6979175375309
1.20790936667122	16.6957039957488
1.20874270000456	16.6817717033555
1.20957603333789	16.6742196196283
1.21040936667122	16.6705737861048
1.21124270000456	16.6798185782536
1.21207603333789	16.6865894119401
1.21290936667122	16.6966154541296
1.21374270000456	16.7054696212581
1.21457603333789	16.7045581628772
1.21540936667122	16.6953133707284
1.21624270000456	16.685417536879
1.21707603333789	16.6832039950968
1.21790936667122	16.6835946201172
1.21874270000456	16.685417536879
1.21957603333789	16.6846362868382
1.22040936667122	16.6839852451376
1.22124270000456	16.6819019116956
1.22207603333789	16.6786467031925
1.22290936667122	16.6777352448116
1.22374270000456	16.6816414950154
1.22457603333789	16.6809904533147
1.22540936667122	16.6819019116956
1.22624270000456	16.6779956614919
1.22707603333789	16.6803394116141
1.22790936667122	16.6811206616549
1.22874270000456	16.6807300366345
1.22957603333789	16.6832039950968
1.23040936667122	16.6756519113696
1.23124270000456	16.6677092026221
1.23207603333789	16.6596362855344
1.23290936667122	16.6562508686911
1.23374270000456	16.6558602436708
1.23457603333789	16.6643237857788
1.23540936667122	16.6709644111252
1.23624270000455	16.6786467031925
1.23707603333789	16.6761727447301
1.23790936667122	16.6743498279684
1.23874270000455	16.6626310773572
1.23957603333789	16.6557300353306
1.24040936667122	16.6502612850454
1.24124270000455	16.6544279519294
1.24207603333789	16.6593758688541
1.24290936667122	16.6686206610029
1.24374270000455	16.6683602443227
1.24457603333789	16.6595060771942
1.24540936667122	16.6565112853714
1.24624270000455	16.65507899363
1.24707603333789	16.6617196189764
1.24790936667122	16.6674487859418
1.24874270000455	16.6667977442412
1.24957603333789	16.6645842024591
1.25040936667122	16.6548185769498
1.25124270000455	16.6614592022961
1.25207603333789	16.6661467025406
1.25290936667122	16.6670581609214
1.25374270000455	16.6712248278054
1.25457603333789	16.6777352448116
1.25540936667122	16.6898446204432
1.25624270000455	16.6940112873272
1.25707603333789	16.6955737874086
1.25790936667122	16.6916675372049
1.25874270000455	16.6901050371234
1.25957603333789	16.6811206616549
1.26040936667122	16.682292536716
1.26124270000455	16.6769539947709
1.26207603333789	16.6855477452191
1.26290936667122	16.6868498286203
1.26374270000455	16.6821623283759
1.26457603333789	16.6734383695875
1.26540936667122	16.6748706613289
1.26624270000455	16.6868498286203
1.26707603333789	16.6963550374494
1.26790936667122	16.6927092039259
1.26874270000455	16.6890633704024
1.26957603333788	16.6834644117771
1.27040936667122	16.678125869832
1.27124270000455	16.6782560781721
1.27207603333788	16.6839852451376
1.27290936667122	16.6876310786611
1.27374270000455	16.6808602449746
1.27457603333788	16.6712248278054
1.27540936667122	16.6712248278054
1.27624270000455	16.6766935780906
1.27707603333788	16.6761727447301
1.27790936667122	16.6766935780906
1.27874270000455	16.6790373282129
1.27957603333788	16.680209203274
1.28040936667124	16.6768237864308
1.28124270000458	16.6709644111252
1.28207603333791	16.6783862865123
1.28290936667124	16.678125869832
1.28374270000458	16.6761727447301
1.28457603333791	16.67604253639
1.28540936667124	16.6884123287018
1.28624270000458	16.6904956621438
1.28707603333791	16.6753914946894
1.28790936667124	16.6658862858603
1.28874270000458	16.670834202785
1.28957603333791	16.6779956614919
1.29040936667124	16.6756519113696
1.29124270000458	16.6725269112067
1.29207603333791	16.6652352441597
1.29290936667124	16.6617196189764
1.29374270000458	16.6596362855344
1.29457603333791	16.6652352441597
1.29540936667124	16.6615894106362
1.29624270000458	16.659245660514
1.29707603333791	16.663412327398
1.29790936667124	16.6740894112882
1.29874270000458	16.6769539947709
1.29957603333791	16.6700529527443
1.30040936667124	16.6662769108807
1.30124270000458	16.6675789942819
1.30207603333791	16.6736987862678
1.30290936667124	16.6773446197913
1.30374270000458	16.6828133700765
1.30457603333791	16.6825529533962
1.30540936667124	16.6765633697505
1.30624270000457	16.6726571195468
1.30707603333791	16.6721362861863
1.30790936667124	16.6701831610844
1.30874270000457	16.6583342021331
1.30957603333791	16.6502612850454
1.31040936667124	16.6503914933855
1.31124270000457	16.6546883686096
1.31207603333791	16.6557300353306
1.31290936667124	16.658203993793
1.31374270000457	16.6615894106362
1.31457603333791	16.6695321193838
1.31540936667124	16.6699227444042
1.31624270000457	16.6695321193838
1.31707603333791	16.6670581609214
1.31790936667124	16.6716154528258
1.31874270000457	16.6776050364715
1.31957603333791	16.6769539947709
1.32040936667124	16.6763029530703
1.32124270000457	16.6763029530703
1.32207603333791	16.6721362861863
1.32290936667124	16.6727873278869
1.32374270000457	16.6746102446486
1.32457603333791	16.6886727453821
1.32540936667124	16.6906258704839
1.32624270000457	16.6914071205247
1.32707603333791	16.6907560788241
1.32790936667124	16.6783862865123
1.32874270000457	16.6680998276424
1.32957603333791	16.6658862858603
1.33040936667124	16.6746102446486
1.33124270000457	16.6855477452191
1.33207603333791	16.6803394116141
1.33290936667124	16.6813810783351
1.33374270000457	16.6699227444042
1.3345760333379	16.6680998276424
1.33540936667124	16.656120660351
1.33624270000457	16.656120660351
1.3370760333379	16.6545581602695
1.33790936667124	16.6680998276424
1.33874270000457	16.6730477445672
1.3395760333379	16.6789071198727
1.34040936667124	16.6736987862678
1.34124270000457	16.6709644111252
1.3420760333379	16.6673185776017
1.34290936667124	16.659245660514
1.34374270000457	16.6589852438337
1.3445760333379	16.650912326746
1.34540936667124	16.6546883686096
1.34624270000457	16.6537769102288
1.3470760333379	16.66549566084
1.34790936667124	16.6730477445672
1.34874270000457	16.6768237864308
1.3495760333379	16.6667977442412
1.35040936667124	16.6631519107177
1.35124270000457	16.6588550354936
1.3520760333379	16.656120660351
1.35290936667124	16.6524748268275
1.35374270000457	16.6513029517664
1.3545760333379	16.658203993793
1.35540936667124	16.6670581609214
1.35624270000457	16.6722664945264
1.3570760333379	16.6766935780906
1.35790936667124	16.6824227450561
1.35874270000457	16.6864592036
1.3595760333379	16.6876310786611
1.36040936667124	16.6743498279684
1.36124270000457	16.6589852438337
1.3620760333379	16.6554696186504
1.36290936667124	16.658203993793
1.36374270000457	16.6625008690171
1.3645760333379	16.6566414937115
1.36540936667123	16.6576831604325
1.36624270000457	16.6697925360641
1.3670760333379	16.6835946201172
1.36790936667123	16.6819019116956
1.36874270000457	16.6662769108807
1.3695760333379	16.6475269099028
1.37040936667123	16.6462248265016
1.37124270000457	16.6554696186504
1.3720760333379	16.6667977442412
1.37290936667123	16.6713550361455
1.37374270000457	16.677084203111
1.3745760333379	16.6816414950154
1.37540936667123	16.6776050364715
1.37624270000457	16.6657560775202
1.3770760333379	16.651953993467
1.37790936667123	16.6470060765423
1.37874270000457	16.64453211808
1.3795760333379	16.6457039931411
1.38040936667123	16.6536467018886
1.38124270000457	16.6631519107177
1.3820760333379	16.677084203111
1.38290936667123	16.6902352454636
1.38374270000457	16.6945321206877
1.3845760333379	16.6884123287018
1.38540936667123	16.6863289952598
1.38624270000457	16.6908862871642
1.3870760333379	16.6921883705654
1.38790936667123	16.677084203111
1.38874270000457	16.6652352441597
1.3895760333379	16.6575529520924
1.39040936667123	16.6609383689356
1.39124270000457	16.6608081605955
1.3920760333379	16.6738289946079
1.39290936667123	16.6785164948524
1.39374270000457	16.6867196202802
1.3945760333379	16.6811206616549
1.39540936667123	16.6700529527443
1.39624270000456	16.656120660351
1.3970760333379	16.6544279519294
1.39790936667123	16.6585946188134
1.39874270000456	16.6712248278054
1.3995760333379	16.6714852444857
1.40040936667123	16.677084203111
1.40124270000456	16.6861987869197
1.4020760333379	16.6966154541296
1.40290936667123	16.6962248291093
1.40374270000456	16.6875008703209
1.4045760333379	16.6772144114511
1.40540936667123	16.6752612863493
1.40624270000456	16.6694019110437
1.4070760333379	16.6703133694245
1.40790936667123	16.6772144114511
1.40874270000456	16.6796883699135
1.4095760333379	16.6807300366345
1.41040936667123	16.6756519113696
1.41124270000456	16.6694019110437
1.4120760333379	16.6680998276424
1.41290936667123	16.6670581609214
1.41374270000456	16.6669279525813
1.4145760333379	16.6700529527443
1.41540936667123	16.6756519113696
1.41624270000456	16.6765633697505
1.4170760333379	16.6776050364715
1.41790936667123	16.6669279525813
1.41874270000456	16.6720060778462
1.4195760333379	16.6643237857788
1.42040936667123	16.6631519107177
1.42124270000456	16.6686206610029
1.4220760333379	16.6725269112067
1.42290936667123	16.6709644111252
1.42374270000456	16.6635425357381
1.4245760333379	16.6687508693431
1.42540936667123	16.6730477445672
1.42624270000456	16.6679696193023
1.42707603333789	16.6565112853714
1.42790936667123	16.6610685772757
1.42874270000456	16.6710946194653
1.42957603333789	16.6825529533962
1.43040936667123	16.6868498286203
1.43124270000456	16.6841154534777
1.43207603333789	16.6924487872457
1.43290936667123	16.6871102453006
1.43374270000456	16.6803394116141
1.43457603333789	16.6722664945264
1.43540936667123	16.6710946194653
1.43624270000456	16.6795581615734
1.43707603333789	16.6734383695875
1.43790936667123	16.6747404529888
1.43874270000456	16.6710946194653
1.43957603333789	16.6748706613289
1.44040936667123	16.6817717033555
1.44124270000456	16.6894539954228
1.44207603333789	16.6897144121031
1.44290936667123	16.6850269118586
1.44374270000456	16.6785164948524
1.44457603333789	16.6712248278054
1.44540936667123	16.664453994119
1.44624270000456	16.6578133687726
1.44707603333789	16.6670581609214
1.44790936667123	16.6757821197098
1.44874270000456	16.6841154534777
1.44957603333789	16.6743498279684
1.45040936667123	16.6649748274795
1.45124270000456	16.6657560775202
1.45207603333789	16.6730477445672
1.45290936667123	16.6829435784166
1.45374270000456	16.6876310786611
1.45457603333789	16.6984383708914
1.45540936667122	16.6953133707284
1.45624270000456	16.6914071205247
1.45707603333789	16.6819019116956
1.45790936667122	16.6848967035185
1.45874270000456	16.6835946201172
1.45957603333789	16.6790373282129
1.46040936667122	16.6755217030295
1.46124270000456	16.6683602443227
1.46207603333789	16.6674487859418
1.46290936667122	16.6645842024591
1.46374270000456	16.6656258691801
1.46457603333789	16.66549566084
1.46540936667122	16.672917536227
1.46624270000456	16.6761727447301
1.46707603333789	16.6738289946079
1.46790936667122	16.6674487859418
1.46874270000456	16.670834202785
1.46957603333789	16.6768237864308
1.47040936667122	16.6757821197098
1.47124270000456	16.6743498279684
1.47207603333789	16.6649748274795
1.47290936667122	16.6579435771127
1.47374270000456	16.6532560768683
1.47457603333789	16.6587248271535
1.47540936667122	16.6667977442412
1.47624270000456	16.6710946194653
1.47707603333789	16.6696623277239
1.47790936667122	16.6710946194653
1.47874270000456	16.6705737861048
1.47957603333789	16.6777352448116
1.48040936667122	16.6757821197098
1.48124270000456	16.67604253639
1.48207603333789	16.6777352448116
1.48290936667122	16.6819019116956
1.48374270000456	16.6785164948524
1.48457603333789	16.6625008690171
1.48540936667122	16.6593758688541
1.48624270000455	16.6557300353306
1.48707603333789	16.6574227437523
1.48790936667122	16.6518237851269
1.48874270000455	16.6501310767053
1.48957603333789	16.659245660514
1.49040936667122	16.6677092026221
1.49124270000455	16.680209203274
1.49207603333789	16.6774748281314
1.49290936667122	16.6731779529073
1.49374270000455	16.6694019110437
1.49457603333789	16.6763029530703
1.49540936667122	16.682292536716
1.49624270000455	16.67604253639
1.49707603333789	16.6695321193838
1.49790936667122	16.6600269105547
1.49874270000455	16.6701831610844
1.49957603333789	16.6678394109622
1.50040936667122	16.6700529527443
1.50124270000455	16.6631519107177
1.50207603333789	16.6615894106362
1.50290936667122	16.6601571188949
1.50374270000455	16.6552092019701
1.50457603333789	16.6589852438337
1.50540936667122	16.66549566084
1.50624270000455	16.6860685785796
1.50707603333789	16.6946623290278
1.50790936667122	16.6919279538852
1.50874270000455	16.6800789949339
1.50957603333789	16.6697925360641
1.51040936667122	16.6687508693431
1.51124270000455	16.6697925360641
1.51207603333789	16.6721362861863
1.51290936667122	16.6726571195468
1.51374270000455	16.6734383695875
1.51457603333789	16.6744800363085
1.51540936667122	16.6785164948524
1.51624270000455	16.679167536553
1.51707603333788	16.6815112866752
1.51790936667122	16.6710946194653
1.51874270000455	16.6722664945264
1.51957603333788	16.6759123280499
1.52040936667122	16.6839852451376
1.52124270000455	16.684375870158
1.52207603333788	16.6795581615734
1.52290936667122	16.6808602449746
1.52374270000455	16.6769539947709
1.52457603333788	16.6710946194653
1.52540936667122	16.6658862858603
1.52624270000455	16.6638029524183
1.52707603333788	16.6660164942004
1.52790936667122	16.6714852444857
1.52874270000455	16.679167536553
1.52957603333788	16.6805998282944
1.53040936667122	16.6709644111252
1.53124270000455	16.6589852438337
1.53207603333788	16.6628914940375
1.53290936667122	16.6677092026221
1.53374270000455	16.6625008690171
1.53457603333788	16.664453994119
1.53540936667122	16.6704435777647
1.53624270000455	16.678125869832
1.53707603333788	16.6713550361455
1.53790936667122	16.6697925360641
1.53874270000455	16.6731779529073
1.53957603333788	16.6687508693431
1.54040936667122	16.6614592022961
1.54124270000455	16.6555998269905
1.54207603333788	16.65507899363
1.54290936667122	16.6622404523368
1.54374270000455	16.6677092026221
1.54457603333788	16.6694019110437
1.54540936667122	16.6666675359011
1.54624270000455	16.6736987862678
1.54707603333788	16.6752612863493
1.54790936667121	16.6730477445672
1.54874270000455	16.6591154521739
1.54957603333788	16.6557300353306
1.55040936667121	16.6576831604325
1.55124270000455	16.6562508686911
1.55207603333788	16.660287327235
1.55290936667121	16.6666675359011
1.55374270000455	16.6795581615734
1.55457603333788	16.6790373282129
1.55540936667121	16.6632821190578
1.55624270000455	16.6541675352491
1.55707603333788	16.6580737854529
1.55790936667121	16.6738289946079
1.55874270000455	16.6832039950968
1.55957603333788	16.6772144114511
1.56040936667121	16.6647144107992
1.56124270000455	16.6639331607585
1.56207603333788	16.6682300359826
1.56290936667121	16.6746102446486
1.56374270000455	16.670834202785
1.56457603333788	16.6692717027036
1.56540936667121	16.6688810776832
1.56624270000455	16.6679696193023
1.56707603333788	16.6686206610029
1.56790936667121	16.6733081612474
1.56874270000455	16.6777352448116
1.56957603333788	16.6787769115326
1.57040936667121	16.6753914946894
1.57124270000455	16.6705737861048
1.57207603333788	16.6756519113696
1.57290936667121	16.6730477445672
1.57374270000455	16.6643237857788
1.57457603333788	16.6542977435893
1.57540936667121	16.6578133687726
1.57624270000455	16.6667977442412
1.57707603333788	16.6664071192208
1.57790936667121	16.6662769108807
1.57874270000454	16.6653654524998
1.57957603333788	16.6748706613289
1.58040936667121	16.6744800363085
1.58124270000454	16.6721362861863
1.58207603333788	16.6619800356566
1.58290936667121	16.654037326909
1.58374270000454	16.6468758682022
1.58457603333788	16.650912326746
1.58540936667121	16.650912326746
1.58624270000454	16.6575529520924
1.58707603333788	16.6575529520924
1.58790936667121	16.6622404523368
1.58874270000454	16.6651050358196
1.58957603333788	16.6669279525813
1.59040936667121	16.6579435771127
1.59124270000454	16.6527352435078
1.59207603333788	16.6523446184874
1.59290936667121	16.6523446184874
1.59374270000454	16.6526050351677
1.59457603333788	16.6453133681207
1.59540936667121	16.6505217017257
1.59624270000454	16.6485685766238
1.59707603333788	16.6500008683652
1.59790936667121	16.6507821184059
1.59874270000454	16.6615894106362
1.59957603333788	16.6658862858603
1.60040936667121	16.6700529527443
1.60124270000454	16.6697925360641
1.60207603333788	16.671875869506
1.60290936667121	16.6641935774387
1.60374270000454	16.6630217023776
1.60457603333788	16.6604175355751
1.60540936667121	16.6622404523368
1.60624270000454	16.6636727440782
1.60707603333788	16.6657560775202
1.60790936667121	16.6670581609214
1.60874270000454	16.6611987856159
1.60957603333787	16.6643237857788
1.61040936667121	16.6726571195468
1.61124270000454	16.6787769115326
1.61207603333787	16.6717456611659
1.61290936667121	16.6570321187319
1.61374270000454	16.6507821184059
1.61457603333787	16.6464852431818
1.61540936667121	16.6515633684467
1.61624270000454	16.6539071185689
1.61707603333787	16.6666675359011
1.61790936667121	16.6601571188949
1.61874270000454	16.6548185769498
1.61957603333787	16.6524748268275
1.62040936667121	16.6632821190578
1.62124270000454	16.6674487859418
1.62207603333787	16.664453994119
1.62290936667121	16.6691414943634
1.62374270000454	16.6841154534777
1.62457603333787	16.6919279538852
1.62540936667121	16.6888029537222
1.62624270000454	16.6734383695875
1.62707603333787	16.6639331607585
1.62790936667121	16.6622404523368
1.62874270000454	16.6677092026221
1.62957603333787	16.6755217030295
1.63040936667121	16.6805998282944
1.63124270000454	16.6786467031925
1.63207603333787	16.6678394109622
1.63290936667121	16.6606779522554
1.63374270000454	16.660287327235
1.63457603333787	16.6687508693431
1.63540936667121	16.6746102446486
1.63624270000454	16.6837248284573
1.63707603333787	16.6829435784166
1.6379093666712	16.6829435784166
1.63874270000454	16.6734383695875
1.63957603333787	16.6726571195468
1.6404093666712	16.6673185776017
1.64124270000454	16.6651050358196
1.64207603333787	16.6601571188949
1.6429093666712	16.6683602443227
1.64374270000454	16.6725269112067
1.64457603333787	16.6790373282129
1.6454093666712	16.6786467031925
1.64624270000454	16.6795581615734
1.64707603333787	16.6826831617364
1.6479093666712	16.6772144114511
1.64874270000454	16.6796883699135
1.64957603333787	16.6789071198727
1.6504093666712	16.6842456618178
1.65124270000454	16.6841154534777
1.65207603333787	16.6927092039259
1.6529093666712	16.7002612876531
1.65374270000454	16.7050789962377
1.65457603333787	16.6915373288648
1.6554093666712	16.6856779535592
1.65624270000454	16.6786467031925
1.65707603333787	16.679167536553
1.6579093666712	16.6757821197098
1.65874270000454	16.6692717027036
1.65957603333787	16.6725269112067
1.6604093666712	16.6733081612474
1.66124270000454	16.680209203274
1.66207603333787	16.6861987869197
1.6629093666712	16.6891935787426
1.66374270000454	16.6975269125105
1.66457603333787	16.7045581628772
1.6654093666712	16.7082039964007
1.66624270000454	16.7084644130809
[truncated: 47,801 more rows]
