# Supplementary material for: Gas chromatography (GC) fingerprinting and immunomodulatory activity of polysaccharide from the rhizome of Menispermum dauricum DC
Source: PeerJ. 2022 Aug 22;10:e13946. doi: 10.7717/peerj.13946 (PMC9406803; doi:10.7717/peerj.13946)
Supplement: Supplemental Information 2 — The CDF files for Fig. 2 are the data of analyzing the fingerprints of 10 batches of the rhizome of M. dauricum Polysaccharide. The software to open this file is the Similarity Evaluation System for Chromatographic Fingerprint of Traditional Chinese Medicine, and the software installation package is available in the Figure 2 folder. The OPJU file in the Figure 3 folder is the data of PCA analysis, and the open software is Origin, which can be downloaded and used for a fee from the Origin official website. [file peerj-10-13946-s002.zip › Raw date/Fig.2/CSV/S10.CSV]

0.000148950004577637	7.75664102954033
0.00098228333791097	7.75664102954033
0.0018156166712443	7.76901082185213
0.00264895000457764	7.76419311326754
0.00348228333791097	7.76328165488667
0.0043156166712443	7.75846394630207
0.00514895000457764	7.76393269658729
0.00598228333791097	7.7623701965058
0.00681561667124431	7.7532556126971
0.00764895000457764	7.75507852945884
0.00848228333791097	7.75390665439772
0.0093156166712443	7.7580733212817
0.0101489500045776	7.75911498800269
0.010982283337911	7.75885457132245
0.0118156166712443	7.76093790476443
0.0126489500045776	7.7580733212817
0.013482283337911	7.75625040451996
0.0143156166712443	7.75768269626133
0.0151489500045776	7.76210977982555
0.015982283337911	7.76171915480518
0.0168156166712443	7.76549519666878
0.0176489500045776	7.76640665504965
0.018482283337911	7.76263061318605
0.0193156166712443	7.75299519601685
0.0201489500045776	7.7542972794181
0.020982283337911	7.76471394662804
0.0218156166712443	7.77630248889909
0.0226489500045776	7.77968790574232
0.023482283337911	7.77552123885835
0.0243156166712443	7.76744832177064
0.0251489500045776	7.75716186290083
0.0259822833379109	7.76132852978481
0.0268156166712443	7.76445352994779
0.0276489500045776	7.76953165521263
0.0284822833379109	7.76679728007002
0.0293156166712443	7.7666670717299
0.0301489500045776	7.75911498800269
0.0309822833379109	7.748958737473
0.0318156166712443	7.74505248726928
0.0326489500045776	7.7532556126971
0.0334822833379109	7.76354207156692
0.0343156166712443	7.76380248824717
0.0351489500045776	7.76445352994779
0.0359822833379109	7.75559936281934
0.0368156166712443	7.74921915415325
0.0376489500045776	7.74218790378654
0.0384822833379109	7.75364623771748
0.0393156166712443	7.76132852978481
0.0401489500045776	7.76145873812493
0.0409822833379109	7.75221394597611
0.0418156166712443	7.74414102888841
0.0426489500045776	7.74153686208592
0.0434822833379109	7.74296915382729
0.0443156166712442	7.7548181127786
0.0451489500045776	7.75950561302307
0.0459822833379109	7.75716186290083
0.0468156166712442	7.74674519569089
0.0476489500045776	7.74362019552791
0.0484822833379109	7.75143269593536
0.0493156166712442	7.7542972794181
0.0501489500045776	7.75273477933661
0.0509822833379109	7.73932332030381
0.0518156166712442	7.74049519536493
0.0526489500045776	7.74023477868468
0.0534822833379109	7.74726602905139
0.0543156166712442	7.74843790411251
0.0551489500045776	7.74973998751375
0.0559822833379109	7.74101602872543
0.0568156166712442	7.73294311163772
0.0576489500045776	7.71953165260493
0.0584822833379109	7.71770873584319
0.0593156166712442	7.71588581908145
0.0601489500045776	7.73007852815499
0.0609822833379109	7.72747436135251
0.0618156166712442	7.72890665309387
0.0626489500045776	7.7209639443463
0.0634822833379109	7.73059936151549
0.0643156166712442	7.73515665341984
0.0651489500045776	7.73723998686182
0.0659822833379109	7.73828165358282
0.0668156166712443	7.7322920699371
0.0676489500045776	7.73385457001859
0.0684822833379109	7.72252644442779
0.0693156166712443	7.72591186127102
0.0701489500045776	7.72773477803275
0.070982283337911	7.73125040321611
0.0718156166712443	7.7242191528494
0.0726489500045776	7.72552123625064
0.073482283337911	7.72929727811425
0.0743156166712443	7.73580769512046
0.0751489500045776	7.73359415333835
0.075982283337911	7.73567748678033
0.0768156166712443	7.73489623673959
0.0776489500045777	7.72812540305313
0.078482283337911	7.72460977786977
0.0793156166712443	7.72500040289015
0.0801489500045777	7.72656290297164
0.080982283337911	7.72434936118952
0.0818156166712444	7.72812540305313
0.0826489500045777	7.73815144524269
0.083482283337911	7.74127644540567
0.0843156166712444	7.73255248661735
0.0851489500045777	7.71653686078207
0.085982283337911	7.71653686078207
0.0868156166712444	7.71875040256418
0.0876489500045777	7.72864623641362
0.0884822833379111	7.7285160280735
0.0893156166712444	7.73398477835872
0.0901489500045777	7.7376306118822
0.0909822833379111	7.73125040321611
0.0918156166712444	7.73294311163772
0.0926489500045778	7.73411498669884
0.0934822833379111	7.74388061220816
0.0943156166712444	7.73294311163772
0.0951489500045778	7.72330769446853
0.0959822833379111	7.7166670691222
0.0968156166712445	7.71757852750307
0.0976489500045778	7.72213581940741
0.0984822833379111	7.72617227795127
0.0993156166712445	7.72591186127102
0.100148950004578	7.72278686110803
0.100982283337911	7.71510456904071
0.101815616671244	7.71783894418331
0.102648950004578	7.72226602774754
0.103482283337911	7.73072956985561
0.104315616671244	7.72864623641362
0.105148950004578	7.72682331965189
0.105982283337911	7.7242191528494
0.106815616671245	7.72890665309387
0.107648950004578	7.73007852815499
0.108482283337911	7.73580769512046
0.109315616671245	7.73463582005934
0.110148950004578	7.73125040321611
0.110982283337911	7.72070352766605
0.111815616671245	7.72239623608766
0.112648950004578	7.71705769414257
0.113482283337911	7.72330769446853
0.114315616671245	7.71822956920369
0.115148950004578	7.72578165293089
0.115982283337911	7.72877644475375
0.116815616671245	7.73033894483524
0.117648950004578	7.73164102823648
0.118482283337911	7.73450561171921
0.119315616671245	7.7365889451612
0.120148950004578	7.73854207026307
0.120982283337911	7.73151081989636
0.121815616671245	7.73190144491673
0.122648950004578	7.73125040321611
0.123482283337911	7.73802123690257
0.124315616671245	7.74440144556866
0.125148950004578	7.74531290394953
0.125982283337911	7.74270873714704
0.126815616671245	7.73476602839946
0.127648950004578	7.73164102823648
0.128482283337911	7.7285160280735
0.129315616671245	7.73046915317536
0.130148950004578	7.72942748645437
0.130982283337911	7.73020873649512
0.131815616671245	7.73033894483524
0.132648950004578	7.73177123657661
0.133482283337911	7.73502644507971
0.134315616671245	7.73906290362356
0.135148950004578	7.74023477868468
0.135982283337911	7.73541707010008
0.136815616671244	7.74166707042605
0.137648950004578	7.75182332095574
0.138482283337911	7.76002644638356
0.139315616671244	7.75195352929586
0.140148950004578	7.74440144556866
0.140982283337911	7.74010457034456
0.141815616671244	7.7457035289699
0.142648950004578	7.75338582103723
0.143482283337911	7.75208373763599
0.144315616671244	7.74609415399027
0.145148950004578	7.74101602872543
0.145982283337911	7.7462243623304
0.146815616671244	7.75117227925512
0.147648950004578	7.75833373796195
0.148482283337911	7.75820352962182
0.149315616671244	7.75885457132245
0.150148950004578	7.75286498767673
0.150982283337911	7.75989623804344
0.151815616671244	7.75924519634282
0.152648950004578	7.7666670717299
0.153482283337911	7.76132852978481
0.154315616671244	7.75742227958108
0.155148950004578	7.74231811212667
0.155982283337911	7.73177123657661
0.156815616671244	7.73059936151549
0.157648950004578	7.73398477835872
0.158482283337911	7.74609415399027
0.159315616671244	7.75234415431623
0.160148950004578	7.75768269626133
0.160982283337911	7.75703165456071
0.161815616671244	7.76223998816568
0.162648950004578	7.76171915480518
0.163482283337911	7.75950561302307
0.164315616671244	7.75507852945884
0.165148950004578	7.75533894613909
0.165982283337911	7.76106811310456
0.166815616671244	7.75989623804344
0.167648950004578	7.7537764460576
0.168482283337911	7.74414102888841
0.169315616671244	7.74257852880692
0.170148950004577	7.74908894581313
0.170982283337911	7.76276082152617
0.171815616671244	7.76041707140394
0.172648950004577	7.75169311261561
0.173482283337911	7.74153686208592
0.174315616671244	7.74244832046679
0.175148950004577	7.74283894548717
0.175982283337911	7.74752644573164
0.176815616671244	7.76015665472369
0.177648950004577	7.76783894679102
0.178482283337911	7.75559936281934
0.179315616671244	7.73906290362356
0.180148950004577	7.74335977884766
0.180982283337911	7.75585977949959
0.181815616671244	7.76028686306381
0.182648950004577	7.75351602937735
0.183482283337911	7.74531290394953
0.184315616671244	7.7457035289699
0.185148950004577	7.75468790443847
0.185982283337911	7.76588582168915
0.186815616671244	7.769922280233
0.187648950004577	7.76054727974406
0.188482283337911	7.74908894581313
0.189315616671244	7.74505248726928
0.190148950004577	7.74648477901064
0.190982283337911	7.74700561237114
0.191815616671244	7.74153686208592
0.192648950004577	7.73398477835872
0.193482283337911	7.73125040321611
0.194315616671244	7.73854207026307
0.195148950004577	7.75299519601685
0.195982283337911	7.76640665504965
0.196815616671244	7.76067748808419
0.197648950004577	7.7494795708335
0.198482283337911	7.74440144556866
0.199315616671244	7.75638061286008
0.200148950004577	7.76210977982555
0.200982283337911	7.76510457164841
0.201815616671244	7.76028686306381
0.202648950004577	7.75898477966257
0.20348228333791	7.75833373796195
0.204315616671244	7.75598998783971
0.205148950004577	7.75416707107797
0.20598228333791	7.74921915415325
0.206815616671244	7.74648477901064
0.207648950004577	7.74700561237114
0.20848228333791	7.75143269593536
0.209315616671244	7.75104207091499
0.210148950004577	7.75273477933661
0.21098228333791	7.75299519601685
0.211815616671244	7.76002644638356
0.212648950004577	7.76367227990704
0.21348228333791	7.76054727974406
0.214315616671244	7.7494795708335
0.215148950004577	7.74075561204518
0.21598228333791	7.73737019520195
0.216815616671244	7.73463582005934
0.217648950004577	7.74348998718779
0.21848228333791	7.74778686241189
0.219315616671244	7.7585941546422
0.220148950004577	7.75885457132245
0.22098228333791	7.75820352962182
0.221815616671244	7.74817748743226
0.222648950004577	7.74869832079276
0.22348228333791	7.75364623771748
0.224315616671244	7.76575561334903
0.225148950004577	7.76875040517189
0.22598228333791	7.76497436330828
0.226815616671244	7.7666670717299
0.227648950004577	7.76041707140394
0.22848228333791	7.75872436298232
0.229315616671244	7.76380248824717
0.230148950004577	7.77304728039599
0.23098228333791	7.78164103084418
0.231815616671244	7.7747399888176
0.232648950004577	7.76744832177064
0.23348228333791	7.76809936347127
0.234315616671243	7.77239623869537
0.235148950004577	7.77135457197437
0.23598228333791	7.75989623804344
0.236815616671243	7.74817748743226
0.237648950004577	7.74648477901064
0.23848228333791	7.75677123788046
0.239315616671243	7.76679728007002
0.240148950004577	7.77460978047748
0.24098228333791	7.77291707205586
0.241815616671243	7.77265665537561
0.242648950004577	7.76640665504965
0.24348228333791	7.76796915513114
0.244315616671243	7.7747399888176
0.245148950004577	7.77812540566083
0.24598228333791	7.77447957213735
0.246815616671243	7.76145873812493
0.247648950004577	7.76406290492741
0.24848228333791	7.77083373861387
0.249315616671243	7.78346394760592
0.250148950004577	7.78151082250406
0.25098228333791	7.77643269723922
0.251815616671243	7.77109415529412
0.252648950004577	7.77109415529412
0.25348228333791	7.7671879050904
0.254315616671243	7.76328165488667
0.255148950004577	7.76197957148543
0.25598228333791	7.75885457132245
0.256815616671244	7.75585977949959
0.257648950004577	7.74843790411251
0.25848228333791	7.7532556126971
0.259315616671244	7.75572957115946
0.260148950004577	7.76106811310456
0.26098228333791	7.76406290492741
0.261815616671244	7.76041707140394
0.262648950004577	7.76263061318605
0.26348228333791	7.76757853011077
0.264315616671244	7.77786498898058
0.265148950004577	7.77890665570158
0.26598228333791	7.76953165521263
0.266815616671244	7.77005248857313
0.267648950004577	7.77487019715773
0.26848228333791	7.78216186420468
0.269315616671244	7.78606811440841
0.270148950004577	7.77994832242257
0.270982283337911	7.77187540533487
0.271815616671244	7.75937540468294
0.272648950004577	7.75117227925512
0.273482283337911	7.75260457099648
0.274315616671244	7.75364623771748
0.275148950004577	7.76263061318605
0.275982283337911	7.76549519666878
0.276815616671244	7.76953165521263
0.277648950004577	7.76653686338978
0.278482283337911	7.76640665504965
0.279315616671244	7.76328165488667
0.280148950004577	7.76223998816568
0.280982283337911	7.76796915513114
0.281815616671244	7.76979207189288
0.282648950004577	7.77239623869537
0.283482283337911	7.77500040549785
0.284315616671244	7.77447957213735
0.285148950004578	7.77265665537561
0.285982283337911	7.76145873812493
0.286815616671244	7.76979207189288
0.287648950004578	7.77890665570158
0.288482283337911	7.78138061416394
0.289315616671244	7.77291707205586
0.290148950004578	7.76432332160766
0.290982283337911	7.76588582168915
0.291815616671244	7.77356811375648
0.292648950004578	7.77552123885835
0.293482283337911	7.77747436396021
0.294315616671244	7.77356811375648
0.295148950004578	7.76888061351201
0.295982283337911	7.76367227990704
0.296815616671244	7.76705769675027
0.297648950004578	7.76875040517189
0.298482283337911	7.76875040517189
0.299315616671244	7.75507852945884
0.300148950004578	7.74635457067052
0.300982283337911	7.74244832046679
0.301815616671245	7.74817748743226
0.302648950004578	7.7618493631453
0.303482283337911	7.76510457164841
0.304315616671245	7.76757853011077
0.305148950004578	7.76354207156692
0.305982283337911	7.76419311326754
0.306815616671245	7.76731811343052
0.307648950004578	7.77604207221884
0.308482283337911	7.78841186453064
0.309315616671245	7.79088582299301
0.310148950004578	7.78437540598679
0.310982283337911	7.77929728072195
0.311815616671245	7.77604207221884
0.312648950004578	7.7747399888176
0.313482283337912	7.78020873910282
0.314315616671245	7.7871097811294
0.315148950004578	7.78945353125164
0.315982283337912	7.77929728072195
0.316815616671245	7.78398478096642
0.317648950004578	7.79075561465288
0.318482283337912	7.79205769805412
0.319315616671245	7.78242228088493
0.320148950004578	7.78164103084418
0.320982283337912	7.79062540631276
0.321815616671245	7.79114623967325
0.322648950004578	7.7924483230745
0.323482283337912	7.78307332258555
0.324315616671245	7.78424519764667
0.325148950004578	7.78541707270779
0.325982283337912	7.79114623967325
0.326815616671245	7.79283894809487
0.327648950004578	7.79166707303375
0.328482283337912	7.78554728104791
0.329315616671245	7.78437540598679
0.330148950004579	7.77812540566083
0.330982283337912	7.78216186420468
0.331815616671245	7.78567748938804
0.332648950004579	7.78424519764667
0.333482283337912	7.78059936412319
0.334315616671245	7.78033894744294
0.335148950004579	7.78971394793189
0.335982283337912	7.79752644833934
0.336815616671245	7.79934936510108
0.337648950004579	7.80559936542704
0.338482283337912	7.80677124048816
0.339315616671245	7.80703165716841
0.340148950004579	7.79531290655723
0.340982283337912	7.79388061481586
0.341815616671246	7.79388061481586
0.342648950004579	7.80221394858381
0.343482283337912	7.79869832340046
0.344315616671246	7.7962243649381
0.345148950004579	7.79427123983623
0.345982283337912	7.80325561530481
0.346815616671246	7.81028686567151
0.347648950004579	7.80117228186282
0.348482283337912	7.79401082315599
0.349315616671246	7.79153686469363
0.350148950004579	7.79388061481586
0.350982283337912	7.79283894809487
0.351815616671246	7.7838545726263
0.352648950004579	7.78632853108866
0.353482283337912	7.78346394760592
0.354315616671246	7.79153686469363
0.355148950004579	7.79401082315599
0.355982283337912	7.79869832340046
0.356815616671246	7.79934936510108
0.357648950004579	7.80468790704617
0.358482283337913	7.79609415659797
0.359315616671246	7.78945353125164
0.360148950004579	7.79088582299301
0.360982283337913	7.79752644833934
0.361815616671246	7.80065144850232
0.362648950004579	7.7994795734412
0.363482283337913	7.81250040745363
0.364315616671246	7.82122436624195
0.365148950004579	7.81497436591599
0.365982283337913	7.80260457360419
0.366815616671246	7.79010457295226
0.367648950004579	7.79726603165909
0.368482283337913	7.79908894842083
0.369315616671246	7.80247436526406
0.370148950004579	7.79765665667946
0.370982283337913	7.80156290688319
0.371815616671246	7.80612019878754
0.37264895000458	7.80585978210729
0.373482283337913	7.7967451982986
0.374315616671246	7.79557332323748
0.37514895000458	7.80091186518257
0.375982283337913	7.79700561497884
0.376815616671246	7.78867228121089
0.37764895000458	7.77408894711698
0.378482283337913	7.77643269723922
0.379315616671246	7.77200561367499
0.38014895000458	7.77447957213735
0.380982283337913	7.78138061416394
0.381815616671246	7.78398478096642
0.38264895000458	7.79322957311524
0.383482283337913	7.79661498995847
0.384315616671246	7.80208374024369
0.38514895000458	7.80221394858381
0.385982283337913	7.80234415692394
0.386815616671247	7.81145874073263
0.38764895000458	7.80950561563077
0.388482283337913	7.8042972820258
0.389315616671247	7.80442749036592
0.39014895000458	7.80221394858381
0.390982283337913	7.80260457360419
0.391815616671247	7.79153686469363
0.39264895000458	7.79427123983623
0.393482283337913	7.80130249020294
0.394315616671247	7.81132853239251
0.39514895000458	7.80781290720915
0.395982283337913	7.79388061481586
0.396815616671247	7.78619832274853
0.39764895000458	7.79231811473437
0.398482283337913	7.80130249020294
0.399315616671247	7.80546915708692
0.40014895000458	7.8037764486653
0.400982283337914	7.81028686567151
0.401815616671247	7.81197957409313
0.40264895000458	7.80924519895052
0.403482283337914	7.79856811506033
0.404315616671247	7.79557332323748
0.40514895000458	7.79726603165909
0.405982283337914	7.79921915676096
0.406815616671247	7.80130249020294
0.40764895000458	7.8000004068017
0.408482283337914	7.80286499028443
0.409315616671247	7.80234415692394
0.41014895000458	7.80065144850232
0.410982283337914	7.79752644833934
0.411815616671247	7.79388061481586
0.41264895000458	7.78671915610903
0.413482283337914	7.78619832274853
0.414315616671247	7.78919311457139
0.41514895000458	7.79895874008071
0.415982283337914	7.80208374024369
0.416815616671247	7.80755249052891
0.417648950004581	7.81484415757586
0.418482283337914	7.81822957441909
0.419315616671247	7.80559936542704
0.420148950004581	7.79739623999922
0.420982283337914	7.79700561497884
0.421815616671247	7.80820353222953
0.422648950004581	7.80494832372642
0.423482283337914	7.80026082348195
0.424315616671247	7.80403686534555
0.425148950004581	7.81184936575301
0.425982283337914	7.81002644899127
0.426815616671244	7.79479207319673
0.427648950004578	7.79283894809487
0.428482283337911	7.80143269854307
0.429315616671244	7.81536499093636
0.430148950004578	7.81614624097711
0.430982283337911	7.81093790737214
0.431815616671244	7.8048181153863
0.432648950004578	7.80182332356344
0.433482283337911	7.79830769838009
0.434315616671245	7.79205769805412
0.435148950004578	7.79466186485661
0.435982283337911	7.79843790672021
0.436815616671245	7.80208374024369
0.437648950004578	7.80221394858381
0.438482283337911	7.80273478194431
0.439315616671245	7.80520874040667
0.440148950004578	7.80507853206655
0.440982283337911	7.81041707401164
0.441815616671245	7.80794311554928
0.442648950004578	7.80312540696468
0.443482283337911	7.79856811506033
0.444315616671245	7.79752644833934
0.445148950004578	7.80403686534555
0.445982283337911	7.8042972820258
0.446815616671245	7.81315144915425
0.447648950004578	7.81484415757586
0.448482283337911	7.81679728267773
0.449315616671245	7.80820353222953
0.450148950004578	7.80130249020294
0.450982283337912	7.79270873975474
0.451815616671245	7.78737019780965
0.452648950004578	7.78971394793189
0.453482283337912	7.79596394825785
0.454315616671245	7.8080733238894
0.455148950004578	7.80820353222953
0.455982283337912	7.81106811571226
0.456815616671245	7.80338582364493
0.457648950004578	7.80013061514183
0.458482283337912	7.7994795734412
0.459315616671245	7.80638061546779
0.460148950004578	7.81328165749437
0.460982283337912	7.81328165749437
0.461815616671245	7.81393269919499
0.462648950004578	7.81315144915425
0.463482283337912	7.81145874073263
0.464315616671245	7.81106811571226
0.465148950004579	7.80820353222953
0.465982283337912	7.80234415692394
0.466815616671245	7.80013061514183
0.467648950004579	7.80312540696468
0.468482283337912	7.80364624032518
0.469315616671245	7.8048181153863
0.470148950004579	7.80286499028443
0.470982283337912	7.81250040745363
0.471815616671245	7.8085941572499
0.472648950004579	7.81484415757586
0.473482283337912	7.8209639495617
0.474315616671245	7.83046915839077
0.475148950004579	7.83242228349263
0.475982283337912	7.82552124146605
0.476815616671246	7.82838582494878
0.477648950004579	7.82005249118083
0.478482283337912	7.82161499126232
0.479315616671246	7.81862019943947
0.480148950004579	7.81783894939872
0.480982283337912	7.81445353255549
0.481815616671246	7.80703165716841
0.482648950004579	7.80703165716841
0.483482283337912	7.80677124048816
0.484315616671246	7.80559936542704
0.485148950004579	7.80260457360419
0.485982283337912	7.80299519862456
0.486815616671246	7.80768269886903
0.487648950004579	7.81158894907276
0.488482283337912	7.80989624065114
0.489315616671246	7.81015665733139
0.490148950004579	7.812891032474
0.490982283337913	7.81588582429686
0.491815616671246	7.82382853304444
0.492648950004579	7.82669311652717
0.493482283337913	7.82408894972468
0.494315616671246	7.80963582397089
0.495148950004579	7.80169311522332
0.495982283337913	7.80065144850232
0.496815616671246	7.81054728235176
0.497648950004579	7.81536499093636
0.498482283337913	7.8220056162827
0.499315616671246	7.82460978308518
0.500148950004579	7.82239624130307
0.500982283337913	7.82187540794257
0.501815616671246	7.82408894972468
0.50264895000458	7.83684936705686
0.503482283337913	7.83645874203648
0.504315616671246	7.82278686632344
0.50514895000458	7.81197957409313
0.505982283337913	7.81093790737214
0.506815616671246	7.81953165782033
0.50764895000458	7.81979207450058
0.508482283337913	7.82213582462282
0.509315616671246	7.82005249118083
0.51014895000458	7.82682332486729
0.510982283337913	7.81731811603822
0.511815616671246	7.81354207417462
0.51264895000458	7.80937540729065
0.513482283337913	7.82018269952096
0.514315616671246	7.82890665830928
0.51514895000458	7.8343754085945
0.515982283337913	7.83567749199574
0.516815616671246	7.84270874236245
0.51764895000458	7.84908895102853
0.518482283337913	7.85260457621189
0.519315616671247	7.83971395053959
0.52014895000458	7.82265665798332
0.520982283337913	7.81510457425611
0.521815616671247	7.81575561595673
0.52264895000458	7.81549519927648
0.523482283337913	7.81757853271847
0.524315616671247	7.81549519927648
0.52514895000458	7.81562540761661
0.525982283337913	7.80781290720915
0.526815616671247	7.81588582429686
0.52764895000458	7.82252644964319
0.528482283337913	7.82760457490804
0.529315616671247	7.82291707466356
0.53014895000458	7.82057332454133
0.530982283337913	7.81862019943947
0.531815616671247	7.81549519927648
0.53264895000458	7.81054728235176
0.533482283337914	7.80585978210729
0.534315616671247	7.80638061546779
0.53514895000458	7.81575561595673
0.535982283337914	7.81757853271847
0.536815616671247	7.81575561595673
0.53764895000458	7.81445353255549
0.538482283337914	7.82617228316667
0.539315616671247	7.82447957474506
0.54014895000458	7.81901082445984
0.540982283337914	7.81263061579375
0.541815616671247	7.81106811571226
0.54264895000458	7.81028686567151
0.543482283337914	7.80572957376717
0.544315616671247	7.80677124048816
0.54514895000458	7.80885457393015
0.545982283337914	7.81783894939872
0.546815616671247	7.82825561660866
0.547648950004581	7.83020874171052
0.548482283337914	7.82356811636419
0.549315616671247	7.81653686599748
0.550148950004581	7.8171879076981
0.550982283337914	7.81484415757586
0.551815616671247	7.81875040777959
0.552648950004581	7.812891032474
0.553482283337914	7.82018269952096
0.554315616671247	7.82565144980617
0.555148950004581	7.83098999175127
0.555982283337914	7.82617228316667
0.556815616671247	7.81953165782033
0.557648950004581	7.82291707466356
0.558482283337914	7.82721394988766
0.559315616671247	7.82799519992841
0.560148950004581	7.8171879076981
0.560982283337914	7.81692749101785
0.561815616671248	7.8214847829222
0.562648950004581	7.83502645029512
0.563482283337914	7.83515665863524
0.564315616671248	7.83020874171052
0.565148950004581	7.83268270017288
0.565982283337914	7.84049520058034
0.566815616671248	7.84544311750506
0.567648950004581	7.83632853369636
0.568482283337914	7.82682332486729
0.569315616671248	7.82539103312593
0.570148950004581	7.8295577000099
0.570982283337914	7.82734415822779
0.571815616671248	7.8171879076981
0.572648950004581	7.80716186550853
0.573482283337914	7.80364624032518
0.574315616671248	7.81197957409313
0.575148950004581	7.82057332454133
0.575982283337915	7.82552124146605
0.576815616671248	7.82851603328891
0.577648950004581	7.83658895037661
0.578482283337915	7.84882853434829
0.579315616671248	7.84348999240319
0.580148950004581	7.83020874171052
0.580982283337915	7.81640665765735
0.581815616671248	7.8134118658345
0.582648950004581	7.82252644964319
0.583482283337915	7.83177124179201
0.584315616671248	7.83619832535624
0.585148950004581	7.83723999207723
0.585982283337915	7.83710978373711
0.586815616671248	7.84609415920568
0.587648950004581	7.84166707564145
0.588482283337915	7.84036499224021
0.589315616671248	7.83424520025437
0.590148950004581	7.83372436689388
0.590982283337915	7.82929728332965
0.591815616671248	7.83112020009139
0.592648950004582	7.82734415822779
0.593482283337915	7.82682332486729
0.594315616671248	7.8257816581463
0.595148950004582	7.82565144980617
0.595982283337915	7.82643269984692
0.596815616671248	7.82487019976543
0.597648950004582	7.83046915839077
0.598482283337915	7.8343754085945
0.599315616671248	7.84127645062108
0.600148950004582	7.83476603361487
0.600982283337915	7.82513061644568
0.601815616671248	7.81445353255549
0.602648950004582	7.81862019943947
0.603482283337915	7.82226603296294
0.604315616671248	7.82057332454133
0.605148950004582	7.82070353288145
0.605982283337915	7.81992228284071
0.606815616671249	7.82656290818704
0.607648950004582	7.82395874138456
0.608482283337915	7.8220056162827
0.609315616671249	7.81106811571226
0.610148950004582	7.81536499093636
0.610982283337915	7.82408894972468
0.611815616671249	7.82747436656791
0.612648950004582	7.82161499126232
0.613482283337915	7.81783894939872
0.614315616671249	7.81914103279996
0.615148950004582	7.82070353288145
0.615982283337915	7.81822957441909
0.616815616671249	7.81953165782033
0.617648950004582	7.82070353288145
0.618482283337915	7.82278686632344
0.619315616671249	7.83346395021363
0.620148950004582	7.83359415855375
0.620982283337916	7.83190145013214
0.621815616671249	7.81953165782033
0.622648950004582	7.82395874138456
0.623482283337916	7.82786499158829
0.624315616671249	7.82643269984692
0.625148950004582	7.82356811636419
0.625982283337916	7.82890665830928
0.626815616671249	7.84127645062108
0.627648950004582	7.84609415920568
0.628482283337916	7.84505249248468
0.629315616671249	7.84036499224021
0.630148950004582	7.83372436689388
0.630982283337916	7.8247399914253
0.631815616671249	7.82187540794257
0.632648950004583	7.82213582462282
0.633482283337916	7.81835978275922
0.634315616671249	7.81575561595673
0.635148950004583	7.81210978243325
0.635982283337916	7.81575561595673
0.636815616671249	7.81705769935797
0.637648950004583	7.82395874138456
0.638482283337916	7.8290368666494
0.639315616671249	7.83281290851301
0.640148950004583	7.83372436689388
0.640982283337916	7.82877644996916
0.641815616671249	7.82447957474506
0.642648950004583	7.8257816581463
0.643482283337916	7.83151082511176
0.644315616671249	7.83828165879822
0.645148950004583	7.83619832535624
0.645982283337916	7.82825561660866
0.64681561667125	7.82278686632344
0.647648950004583	7.82395874138456
0.648482283337916	7.83528686697537
0.64931561667125	7.8472660342668
0.650148950004583	7.84752645094704
0.650982283337916	7.8424483256822
0.65181561667125	7.83463582527475
0.652648950004583	7.83684936705686
0.653482283337916	7.83307332519325
0.65431561667125	7.82760457490804
0.655148950004583	7.82057332454133
0.655982283337916	7.8214847829222
0.65681561667125	7.82252644964319
0.657648950004583	7.82968790835003
0.658482283337916	7.8376306170976
0.65931561667125	7.84440145078406
0.660148950004583	7.83359415855375
0.660982283337916	7.82994832503027
0.66181561667125	7.82968790835003
0.662648950004583	7.83138061677164
0.663482283337916	7.82968790835003
0.66431561667125	7.81692749101785
0.665148950004583	7.82161499126232
0.665982283337917	7.81901082445984
0.66681561667125	7.82682332486729
0.667648950004583	7.8247399914253
0.668482283337917	7.82343790802406
0.66931561667125	7.81445353255549
0.670148950004583	7.80091186518257
0.670982283337917	7.79348998979549
0.67181561667125	7.8042972820258
0.672648950004583	7.81992228284071
0.673482283337917	7.83671915871673
0.67431561667125	7.84062540892046
0.675148950004583	7.84635457588593
0.675982283337917	7.85078165945015
0.67681561667125	7.84882853434829
0.677648950004584	7.83750040875748
0.678482283337917	7.82877644996916
0.67931561667125	7.82565144980617
0.680148950004584	7.83203165847226
0.680982283337917	7.83307332519325
0.68181561667125	7.83528686697537
0.682648950004584	7.83294311685313
0.683482283337917	7.8343754085945
0.68431561667125	7.83502645029512
0.685148950004584	7.83476603361487
0.685982283337917	7.83450561693462
0.68681561667125	7.83645874203648
0.687648950004584	7.84049520058034
0.688482283337917	7.84127645062108
0.68931561667125	7.8429691590427
0.690148950004584	7.83463582527475
0.690982283337917	7.82591186648642
0.691815616671251	7.82369832470431
0.692648950004584	7.83580770033586
0.693482283337917	7.8542972846335
0.694315616671251	7.85625040973537
0.695148950004584	7.84934936770878
0.695982283337917	7.83906290883897
0.696815616671251	7.83958374219947
0.697648950004584	7.84856811766804
0.698482283337917	7.85612020139524
0.699315616671251	7.85338582625263
0.700148950004584	7.84322957572294
0.700982283337917	7.8386722838186
0.701815616671251	7.84492228414456
0.702648950004584	7.85286499289214
0.703482283337917	7.85169311783102
0.704315616671251	7.84856811766804
0.705148950004584	7.83854207547847
0.705982283337918	7.84270874236245
0.706815616671251	7.84609415920568
0.707648950004584	7.85338582625263
0.708482283337918	7.85013061774953
0.709315616671251	7.8462243675458
0.710148950004584	7.84362020074332
0.710982283337918	7.8457035341853
0.711815616671251	7.84648478422605
0.712648950004584	7.84921915936866
0.713482283337918	7.84362020074332
0.714315616671251	7.83893270049884
0.715148950004584	7.83789103377785
0.715982283337918	7.84583374252543
0.716815616671251	7.85833374317736
0.717648950004584	7.8682295770268
0.718482283337918	7.86614624358481
0.719315616671251	7.86002645159897
0.720148950004585	7.85065145111003
0.720982283337918	7.84856811766804
0.721815616671251	7.84648478422605
0.722648950004585	7.85013061774953
0.723482283337918	7.8542972846335
0.724315616671251	7.85156290949089
0.725148950004585	7.84778686762729
0.725982283337918	7.83841186713835
0.726815616671251	7.84062540892046
0.727648950004585	7.83958374219947
0.728482283337918	7.84700561758655
0.729315616671251	7.85013061774953
0.730148950004585	7.85403686795326
0.730982283337918	7.8591149932181
0.731815616671251	7.86054728495947
0.732648950004585	7.85989624325885
0.733482283337918	7.86328166010208
0.734315616671251	7.86106811831996
0.735148950004585	7.86119832666009
0.735982283337918	7.85716186811624
0.736815616671252	7.86367228512245
0.737648950004585	7.86796916034655
0.738482283337918	7.86106811831996
0.739315616671252	7.85820353483723
0.740148950004585	7.85755249313661
0.740982283337918	7.85195353451127
0.741815616671252	7.84973999272916
0.742648950004585	7.84153686730133
0.743482283337918	7.84427124244394
0.744315616671252	7.84166707564145
0.745148950004585	7.84596395086555
0.745982283337918	7.85364624293288
0.746815616671252	7.86263061840145
0.747648950004585	7.86367228512245
0.748482283337918	7.86171916002058
0.749315616671252	7.85664103475574
0.750148950004585	7.85794311815698
0.750982283337919	7.86367228512245
0.751815616671252	7.86197957670083
0.752648950004585	7.85989624325885
0.753482283337919	7.86223999338108
0.754315616671252	7.86445353516319
0.755148950004585	7.86783895200642
0.755982283337919	7.85494832633412
0.756815616671252	7.85833374317736
0.757648950004585	7.85572957637487
0.758482283337919	7.86080770163971
0.759315616671252	7.85768270147673
0.760148950004585	7.86835978536692
0.760982283337919	7.88046916099847
0.761815616671252	7.87981811929785
0.762648950004586	7.86927124374779
0.763482283337919	7.86432332682307
0.764315616671252	7.87018270212866
0.765148950004586	7.87552124407375
0.765982283337919	7.87317749395152
0.766815616671252	7.86953166042804
0.767648950004586	7.87044311880891
0.768482283337919	7.87135457718978
0.769315616671252	7.87265666059102
0.770148950004586	7.86914103540767
0.770982283337919	7.86197957670083
0.771815616671252	7.86653686860518
0.772648950004586	7.86979207710829
0.773482283337919	7.88033895265835
0.774315616671252	7.87565145241388
0.775148950004586	7.87447957735276
0.775982283337919	7.86328166010208
0.776815616671252	7.85585978471499
0.777648950004586	7.85651082641562
0.778482283337919	7.86237020172121
0.779315616671253	7.87721395249537
0.780148950004586	7.87526082739351
0.780982283337919	7.86966186876816
0.781815616671253	7.85716186811624
0.782648950004586	7.85729207645636
0.783482283337919	7.85807332649711
0.784315616671253	7.86757853532617
0.785148950004586	7.86796916034655
0.785982283337919	7.86940145208791
0.786815616671253	7.85716186811624
0.787648950004586	7.85117228447052
0.788482283337919	7.85338582625263
0.789315616671253	7.86015665993909
0.790148950004586	7.86549520188419
0.790982283337919	7.86354207678232
0.791815616671253	7.85716186811624
0.792648950004586	7.85338582625263
0.79348228333792	7.85026082608965
0.794315616671253	7.85234415953164
0.795148950004586	7.85729207645636
0.79598228333792	7.85872436819773
0.796815616671253	7.85286499289214
0.797648950004586	7.85273478455201
0.79848228333792	7.85820353483723
0.799315616671253	7.86406291014282
0.800148950004586	7.85716186811624
0.80098228333792	7.86119832666009
0.801815616671253	7.8634118684422
0.802648950004586	7.86380249346257
0.80348228333792	7.85455770131375
0.804315616671253	7.8542972846335
0.805148950004586	7.86184936836071
0.80598228333792	7.87135457718978
0.806815616671253	7.87213582723052
0.807648950004587	7.8671879103058
0.80848228333792	7.86067749329959
0.809315616671253	7.86510457686381
0.810148950004587	7.86731811864593
0.81098228333792	7.86744832698605
0.811815616671253	7.85455770131375
0.812648950004587	7.85768270147673
0.81348228333792	7.85364624293288
0.814315616671253	7.85716186811624
0.815148950004587	7.86093790997984
0.81598228333792	7.86380249346257
0.816815616671253	7.87447957735276
0.817648950004587	7.87916707759723
0.81848228333792	7.8886722864263
0.819315616671253	7.8811202026991
0.820148950004587	7.8720056188904
0.82098228333792	7.87239624391077
0.821815616671253	7.87487020237313
0.822648950004587	7.87669311913487
0.82348228333792	7.87356811897189
0.824315616671254	7.8800785359781
0.825148950004587	7.88294311946083
0.82598228333792	7.88541707792319
0.826815616671254	7.88294311946083
0.827648950004587	7.87916707759723
0.82848228333792	7.87929728593736
0.829315616671254	7.88125041103922
0.830148950004587	7.88515666124295
0.83098228333792	7.88125041103922
0.831815616671254	7.8811202026991
0.832648950004587	7.88177124439972
0.833482283337921	7.88085978601885
0.834315616671254	7.87708374415524
0.835148950004587	7.86979207710829
0.835982283337921	7.87213582723052
0.836815616671254	7.86966186876816
0.837648950004587	7.8709639521694
0.838482283337921	7.86497436852369
0.839315616671254	7.86536499354406
0.840148950004587	7.87135457718978
0.840982283337921	7.86744832698605
0.841815616671254	7.86679728528543
0.842648950004587	7.86054728495947
0.843482283337921	7.85442749297363
0.844315616671254	7.84934936770878
0.845148950004587	7.84843790932791
0.845982283337921	7.86028686827922
0.846815616671254	7.85872436819773
0.847648950004587	7.86028686827922
0.848482283337921	7.8553389513545
0.849315616671254	7.85755249313661
0.850148950004587	7.85312540957239
0.850982283337921	7.85585978471499
0.851815616671254	7.8553389513545
0.852648950004588	7.84531290916493
0.853482283337911	7.84205770066183
0.854315616671244	7.84687540924642
0.855148950004578	7.85507853467425
0.855982283337911	7.85559936803475
0.856815616671245	7.84713582592667
0.857648950004578	7.84648478422605
0.858482283337911	7.84778686762729
0.859315616671245	7.85039103442978
0.860148950004578	7.84492228414456
0.860982283337911	7.84466186746431
0.861815616671245	7.84765665928717
0.862648950004578	7.85755249313661
0.863482283337911	7.85690145143599
0.864315616671245	7.85781290981686
0.865148950004578	7.85559936803475
0.865982283337911	7.85664103475574
0.866815616671245	7.86015665993909
0.867648950004578	7.86184936836071
0.868482283337911	7.85885457653785
0.869315616671245	7.84947957604891
0.870148950004578	7.84557332584518
0.870982283337911	7.84544311750506
0.871815616671245	7.85234415953164
0.872648950004578	7.8591149932181
0.873482283337911	7.86627645192493
0.874315616671245	7.87005249378854
0.875148950004578	7.86210978504096
0.875982283337912	7.86145874334034
0.876815616671245	7.85651082641562
0.877648950004578	7.8628910350817
0.878482283337912	7.86549520188419
0.879315616671245	7.86601603524468
0.880148950004578	7.86328166010208
0.880982283337912	7.85742228479649
0.881815616671245	7.86015665993909
0.882648950004578	7.85794311815698
0.883482283337912	7.86263061840145
0.884315616671245	7.86054728495947
0.885148950004578	7.85729207645636
0.885982283337912	7.85455770131375
0.886815616671245	7.86093790997984
0.887648950004578	7.86848999370704
0.888482283337912	7.87500041071326
0.889315616671245	7.87552124407375
0.890148950004579	7.87369832731201
0.890982283337912	7.86744832698605
0.891815616671245	7.86132853500021
0.892648950004579	7.87122436884965
0.893482283337912	7.88098999435897
0.894315616671245	7.88554728626332
0.895148950004579	7.87487020237313
0.895982283337912	7.85768270147673
0.896815616671245	7.85742228479649
0.897648950004579	7.86523478520394
0.898482283337912	7.87968791095773
0.899315616671245	7.87539103573363
0.900148950004579	7.87864624423673
0.900982283337912	7.87799520253611
0.901815616671246	7.88190145273984
0.902648950004579	7.87526082739351
0.903482283337912	7.87031291046878
0.904315616671246	7.87122436884965
0.905148950004579	7.87877645257686
0.905982283337912	7.88541707792319
0.906815616671246	7.88372436950158
0.907648950004579	7.88072957767872
0.908482283337912	7.88098999435897
0.909315616671246	7.88528686958307
0.910148950004579	7.89036499484791
0.910982283337912	7.88737020302506
0.911815616671246	7.88268270278059
0.912648950004579	7.87760457751574
0.913482283337912	7.88320353614108
0.914315616671246	7.8924483282899
0.915148950004579	7.89036499484791
0.915982283337912	7.8838545778417
0.916815616671246	7.87265666059102
0.917648950004579	7.87278686893114
0.918482283337912	7.87070353548916
0.919315616671246	7.87539103573363
0.920148950004579	7.87539103573363
0.920982283337913	7.87044311880891
0.921815616671246	7.86783895200642
0.922648950004579	7.86901082706754
0.923482283337913	7.87864624423673
0.924315616671246	7.88411499452195
0.925148950004579	7.88580770294357
0.925982283337913	7.88333374448121
0.926815616671246	7.87968791095773
0.927648950004579	7.88098999435897
0.928482283337913	7.87812541087624
0.929315616671246	7.87317749395152
0.93014895000458	7.86888061872742
0.930982283337913	7.86145874334034
0.931815616671246	7.86328166010208
0.93264895000458	7.86171916002058
0.933482283337913	7.87916707759723
0.934315616671246	7.87851603589661
0.93514895000458	7.88567749460344
0.935982283337913	7.88750041136518
0.936815616671246	7.89192749492941
0.93764895000458	7.88359416116145
0.938482283337913	7.87343791063177
0.939315616671246	7.87617228577437
0.94014895000458	7.88020874431822
0.940982283337913	7.88125041103922
0.941815616671246	7.87838582755649
0.94264895000458	7.8848962445627
0.943482283337913	7.89062541152816
0.944315616671246	7.8934899950109
0.94514895000458	7.89010457816767
0.945982283337913	7.88854207808618
0.946815616671247	7.88346395282133
0.94764895000458	7.88359416116145
0.948482283337913	7.88125041103922
0.949315616671247	7.8838545778417
0.95014895000458	7.88502645290282
0.950982283337913	7.88593791128369
0.951815616671247	7.89401082837139
0.95264895000458	7.8924483282899
0.953482283337913	7.88554728626332
0.954315616671247	7.87460978569288
0.95514895000458	7.87708374415524
0.955982283337913	7.88580770294357
0.956815616671247	7.89088582820841
0.95764895000458	7.89283895331028
0.958482283337913	7.88750041136518
0.959315616671247	7.88893270310655
0.96014895000458	7.88619832796394
0.960982283337914	7.88932332812692
0.961815616671247	7.88671916132444
0.96264895000458	7.89375041169114
0.963482283337914	7.89661499517388
0.964315616671247	7.90364624554059
0.96514895000458	7.90026082869736
0.965982283337914	7.89947957865661
0.966815616671247	7.89635457849363
0.96764895000458	7.8881514530658
0.968482283337914	7.8811202026991
0.969315616671247	7.87604207743425
0.97014895000458	7.87591186909413
0.970982283337914	7.88333374448121
0.971815616671247	7.88320353614108
0.972648950004581	7.88307332780096
0.973482283337914	7.88372436950158
0.974315616671247	7.88841186974605
0.975148950004581	7.89231811994978
0.975982283337914	7.89283895331028
0.976815616671247	7.89544312011276
0.977648950004581	7.89075561986829
0.978482283337914	7.89127645322878
0.979315616671247	7.87903686925711
0.980148950004581	7.88294311946083
0.980982283337914	7.87994832763798
0.981815616671247	7.88984416148742
0.982648950004581	7.89088582820841
0.983482283337914	7.88906291144667
0.984315616671247	7.88359416116145
0.985148950004581	7.87487020237313
0.985982283337914	7.88020874431822
0.986815616671247	7.88164103605959
0.987648950004581	7.89075561986829
0.988482283337914	7.88450561954232
0.989315616671247	7.87851603589661
0.990148950004581	7.87265666059102
0.990982283337914	7.88580770294357
0.991815616671248	7.89205770326953
0.992648950004581	7.89270874497015
0.993482283337914	7.88020874431822
0.994315616671248	7.88424520286208
0.995148950004581	7.89921916197636
0.995982283337914	7.91809937129437
0.996815616671248	7.92187541315798
0.997648950004581	7.91484416279127
0.998482283337914	7.89843791193562
0.999315616671248	7.89231811994978
1.00014895000458	7.8848962445627
1.00098228333791	7.89010457816767
1.00181561667125	7.89010457816767
1.00264895000458	7.8929691616504
1.00348228333791	7.89322957833065
1.00431561667125	7.89856812027574
1.00514895000458	7.90273478715972
1.00598228333791	7.897786870235
1.00681561667125	7.89114624488866
1.00764895000458	7.88554728626332
1.00848228333791	7.88333374448121
1.00931561667125	7.88697957800469
1.01014895000458	7.88906291144667
1.01098228333791	7.88971395314729
1.01181561667125	7.89218791160965
1.01264895000458	7.89049520318804
1.01348228333791	7.89453166173189
1.01431561667125	7.8843754112022
1.01514895000458	7.8838545778417
1.01598228333791	7.88528686958307
1.01681561667125	7.89401082837139
1.01764895000458	7.90195353711897
1.01848228333791	7.8934899950109
1.01931561667125	7.88997436982754
1.02014895000458	7.88984416148742
1.02098228333791	7.89583374513313
1.02181561667125	7.89088582820841
1.02264895000458	7.87825561921636
1.02348228333791	7.8800785359781
1.02431561667124	7.8886722864263
1.02514895000458	7.89283895331028
1.02598228333791	7.8886722864263
1.02681561667124	7.88541707792319
1.02764895000458	7.88645874464419
1.02848228333791	7.88398478618183
1.02931561667124	7.8924483282899
1.03014895000458	7.90729207906406
1.03098228333791	7.90820353744493
1.03181561667124	7.89075561986829
1.03264895000458	7.87330770229164
1.03348228333791	7.87747436917562
1.03431561667124	7.88854207808618
1.03514895000458	7.89791707857512
1.03598228333791	7.89804728691524
1.03681561667124	7.88984416148742
1.03764895000458	7.87981811929785
1.03848228333791	7.87343791063177
1.03931561667124	7.88307332780096
1.04014895000458	7.88984416148742
1.04098228333791	7.89309936999052
1.04181561667124	7.88841186974605
1.04264895000458	7.88476603622257
1.04348228333791	7.88085978601885
1.04431561667124	7.86953166042804
1.04514895000458	7.86692749362555
1.04598228333791	7.87044311880891
1.04681561667124	7.8805993693386
1.04764895000458	7.88294311946083
1.04848228333791	7.89153686990903
1.04931561667124	7.89960978699673
1.05014895000458	7.90078166205785
1.05098228333791	7.87981811929785
1.05181561667124	7.86901082706754
1.05264895000458	7.87031291046878
1.05348228333791	7.89101603654854
1.05431561667124	7.89921916197636
1.05514895000457	7.90507853728195
1.05598228333791	7.89427124505164
1.05681561667124	7.88476603622257
1.05764895000457	7.87565145241388
1.05848228333791	7.88554728626332
1.05931561667124	7.89960978699673
1.06014895000457	7.90013062035723
1.06098228333791	7.89531291177264
1.06181561667124	7.89414103671152
1.06264895000457	7.90338582886034
1.06348228333791	7.9005212453776
1.06431561667124	7.89362020335102
1.06514895000457	7.90091187039798
1.06598228333791	7.91067749590729
1.06681561667124	7.90377645388071
1.06764895000457	7.88606811962382
1.06848228333791	7.88463582788245
1.06931561667124	7.89231811994978
1.07014895000457	7.89257853663003
1.07098228333791	7.87812541087624
1.07181561667124	7.87656291079475
1.07264895000457	7.87786499419599
1.07348228333791	7.88776082804543
1.07431561667124	7.88971395314729
1.07514895000457	7.88671916132444
1.07598228333791	7.87838582755649
1.07681561667124	7.87369832731201
1.07764895000457	7.87591186909413
1.07848228333791	7.87773478585586
1.07931561667124	7.87851603589661
1.08014895000457	7.87838582755649
1.08098228333791	7.88281291112071
1.08181561667124	7.88997436982754
1.08264895000457	7.89609416181338
1.08348228333791	7.89882853695599
1.08431561667124	7.90169312043872
1.08514895000457	7.90299520383996
1.0859822833379	7.9058597873227
1.08681561667124	7.89882853695599
1.08764895000457	7.89010457816767
1.0884822833379	7.88802124472568
1.08931561667124	7.88658895298431
1.09014895000457	7.88671916132444
1.0909822833379	7.88138061937934
1.09181561667124	7.88828166140593
1.09264895000457	7.88932332812692
1.0934822833379	7.88802124472568
1.09431561667124	7.87369832731201
1.09514895000457	7.8709639521694
1.0959822833379	7.86888061872742
1.09681561667124	7.88177124439972
1.09764895000457	7.90208374545909
1.0984822833379	7.91054728756717
1.09931561667124	7.90442749558133
1.10014895000457	7.8848962445627
1.1009822833379	7.88033895265835
1.10181561667124	7.8843754112022
1.10264895000457	7.89088582820841
1.1034822833379	7.89440145339177
1.10431561667124	7.88515666124295
1.10514895000457	7.88072957767872
1.1059822833379	7.8795577026176
1.10681561667124	7.88463582788245
1.10764895000457	7.88268270278059
1.1084822833379	7.87656291079475
1.10931561667124	7.88359416116145
1.11014895000457	7.88632853630406
1.1109822833379	7.88450561954232
1.11181561667124	7.87851603589661
1.11264895000457	7.87460978569288
1.1134822833379	7.87864624423673
1.11431561667124	7.87851603589661
1.11514895000457	7.88268270278059
1.1159822833379	7.87890666091698
1.11681561667123	7.87617228577437
1.11764895000457	7.87421916067251
1.1184822833379	7.88242228610034
1.11931561667123	7.88906291144667
1.12014895000457	7.8934899950109
1.1209822833379	7.89635457849363
1.12181561667123	7.89179728658928
1.12264895000457	7.88424520286208
1.1234822833379	7.88476603622257
1.12431561667123	7.89010457816767
1.12514895000457	7.89973999533686
1.1259822833379	7.88906291144667
1.12681561667123	7.88307332780096
1.12764895000457	7.88671916132444
1.1284822833379	7.89322957833065
1.12931561667123	7.89505249509239
1.13014895000457	7.88776082804543
1.1309822833379	7.8843754112022
1.13181561667123	7.88151082771947
1.13264895000457	7.88606811962382
1.1334822833379	7.89427124505164
1.13431561667123	7.90130249541835
1.13514895000457	7.9058597873227
1.1359822833379	7.9048181206017
1.13681561667123	7.90286499549984
1.13764895000457	7.89466187007201
1.1384822833379	7.88828166140593
1.13931561667123	7.88580770294357
1.14014895000457	7.88789103638555
1.1409822833379	7.88515666124295
1.14181561667123	7.88606811962382
1.14264895000457	7.88632853630406
1.1434822833379	7.89375041169114
1.14431561667123	7.89062541152816
1.14514895000456	7.88463582788245
1.1459822833379	7.87864624423673
1.14681561667123	7.87825561921636
1.14764895000456	7.87317749395152
1.1484822833379	7.87903686925711
1.14931561667123	7.88294311946083
1.15014895000456	7.89140666156891
1.1509822833379	7.88710978634481
1.15181561667123	7.88398478618183
1.15264895000456	7.87695353581512
1.1534822833379	7.88229207776021
1.15431561667123	7.88541707792319
1.15514895000456	7.89817749525537
1.1559822833379	7.89895874529611
1.15681561667123	7.90247437047947
1.15764895000456	7.89635457849363
1.1584822833379	7.88854207808618
1.15931561667123	7.88190145273984
1.16014895000456	7.88125041103922
1.1609822833379	7.8800785359781
1.16181561667123	7.88737020302506
1.16264895000456	7.89713582853437
1.1634822833379	7.90442749558133
1.16431561667123	7.89869832861587
1.16514895000456	7.89166707824916
1.1659822833379	7.8934899950109
1.16681561667123	7.896745203514
1.16764895000456	7.89557332845288
1.1684822833379	7.89036499484791
1.16931561667123	7.89010457816767
1.17014895000456	7.89882853695599
1.1709822833379	7.90143270375847
1.17181561667123	7.90065145371773
1.17264895000456	7.89531291177264
1.1734822833379	7.89869832861587
1.17431561667123	7.90247437047947
1.17514895000456	7.90390666222084
1.17598228333789	7.90312541218009
1.17681561667123	7.89908895363624
1.17764895000456	7.89557332845288
1.17848228333789	7.89583374513313
1.17931561667123	7.8924483282899
1.18014895000456	7.89205770326953
1.18098228333789	7.89257853663003
1.18181561667123	7.897786870235
1.18264895000456	7.90468791226158
1.18348228333789	7.90625041234307
1.18431561667123	7.90429728724121
1.18514895000456	7.90716187072394
1.18598228333789	7.9096358291863
1.18681561667123	7.92291707987897
1.18764895000456	7.91549520449189
1.18848228333789	7.91054728756717
1.18931561667123	7.90468791226158
1.19014895000456	7.90885457914555
1.19098228333789	7.90677124570357
1.19181561667123	7.90390666222084
1.19264895000456	7.90612020400295
1.19348228333789	7.90677124570357
1.19431561667123	7.91067749590729
1.19514895000456	7.90273478715972
1.19598228333789	7.90598999566282
1.19681561667123	7.90338582886034
1.19764895000456	7.9096358291863
1.19848228333789	7.91223999598878
1.19931561667123	7.90976603752643
1.20014895000456	7.90494832894183
1.20098228333789	7.89166707824916
1.20181561667123	7.88502645290282
1.20264895000456	7.88893270310655
1.20348228333789	7.89869832861587
1.20431561667123	7.90221395379922
1.20514895000456	7.90130249541835
1.20598228333789	7.89466187007201
1.20681561667122	7.89283895331028
1.20764895000456	7.8972660368745
1.20848228333789	7.90677124570357
1.20931561667122	7.91419312109065
1.21014895000456	7.90768270408444
1.21098228333789	7.90794312076469
1.21181561667122	7.90638062068319
1.21264895000456	7.91432332943077
1.21348228333789	7.91940145469562
1.21431561667122	7.92044312141661
1.21514895000456	7.91914103801537
1.21598228333789	7.91523478781164
1.21681561667122	7.91679728789313
1.21764895000456	7.91289103768941
1.21848228333789	7.91054728756717
1.21931561667122	7.91237020432891
1.22014895000456	7.91927124635549
1.22098228333789	7.91484416279127
1.22181561667122	7.90742228740419
1.22264895000456	7.89830770359549
1.22348228333789	7.89895874529611
1.22431561667122	7.89960978699673
1.22514895000456	7.91119832926779
1.22598228333789	7.92539103834133
1.22681561667122	7.92825562182406
1.22764895000456	7.91796916295425
1.22848228333789	7.91497437113139
1.22931561667122	7.9220056214981
1.23014895000456	7.92278687153885
1.23098228333789	7.91796916295425
1.23181561667122	7.92330770489934
1.23264895000456	7.92278687153885
1.23348228333789	7.92044312141661
1.23431561667122	7.90976603752643
1.23514895000456	7.91380249607028
1.23598228333789	7.91653687121288
1.23681561667122	7.91653687121288
1.23764895000455	7.91184937096841
1.23848228333789	7.90950562084618
1.23931561667122	7.91197957930854
1.24014895000455	7.91835978797462
1.24098228333789	7.91549520449189
1.24181561667122	7.91171916262829
1.24264895000455	7.90924520416593
1.24348228333789	7.91718791291351
1.24431561667122	7.92760458012344
1.24514895000455	7.9263024967222
1.24598228333789	7.9144535377709
1.24681561667122	7.90013062035723
1.24764895000455	7.8972660368745
1.24848228333789	7.90169312043872
1.24931561667122	7.90976603752643
1.25014895000455	7.90989624586655
1.25098228333789	7.91536499615177
1.25181561667122	7.91692749623326
1.25264895000455	7.92421916328021
1.25348228333789	7.92473999664071
1.25431561667122	7.92526083000121
1.25514895000455	7.92018270473636
1.25598228333789	7.92057332975674
1.25681561667122	7.92382853825984
1.25764895000455	7.93385458044941
1.25848228333789	7.92916708020493
1.25931561667122	7.91731812125363
1.26014895000455	7.90455770392146
1.26098228333789	7.90130249541835
1.26181561667122	7.89987020367698
1.26264895000455	7.9015629120986
1.26348228333789	7.90937541250605
1.26431561667122	7.91927124635549
1.26514895000455	7.92096395477711
1.26598228333788	7.91705770457338
1.26681561667122	7.90260457881959
1.26764895000455	7.89544312011276
1.26848228333788	7.88971395314729
1.26931561667122	7.89427124505164
1.27014895000455	7.90325562052021
1.27098228333788	7.9139327044104
1.27181561667122	7.92265666319872
1.27264895000455	7.92447957996046
1.27348228333788	7.92343791323947
1.27431561667122	7.91796916295425
1.27514895000455	7.91145874594804
1.27598228333788	7.90638062068319
1.27681561667122	7.91549520449189
1.27764895000455	7.92539103834133
1.27848228333788	7.92747437178332
1.27931561667122	7.92239624651847
1.28014895000458	7.9139327044104
1.28098228333791	7.91757853793388
1.28181561667124	7.91940145469562
1.28264895000458	7.92539103834133
1.28348228333791	7.92838583016419
1.28431561667124	7.9343754138099
1.28514895000458	7.93658895559202
1.28598228333791	7.93450562215003
1.28681561667124	7.93307333040866
1.28764895000458	7.92317749655922
1.28848228333791	7.90976603752643
1.28931561667124	7.90638062068319
1.29014895000458	7.92083374643698
1.29098228333791	7.92500041332096
1.29181561667124	7.91549520449189
1.29264895000458	7.91132853760792
1.29348228333791	7.92330770489934
1.29431561667124	7.92643270506233
1.29514895000458	7.91692749623326
1.29598228333791	7.91223999598878
1.29681561667124	7.91992228805611
1.29764895000458	7.92851603850431
1.29848228333791	7.93307333040866
1.29931561667124	7.92864624684444
1.30014895000458	7.93046916360618
1.30098228333791	7.92929728854506
1.30181561667124	7.93789103899326
1.30264895000458	7.9343754138099
1.30348228333791	7.93085978862655
1.30431561667124	7.92799520514382
1.30514895000457	7.93177124700742
1.30598228333791	7.93320353874879
1.30681561667124	7.92773478846357
1.30764895000457	7.92187541315798
1.30848228333791	7.91601603785239
1.30931561667124	7.91692749623326
1.31014895000457	7.91041707922705
1.31098228333791	7.90755249574431
1.31181561667124	7.90729207906406
1.31264895000457	7.91419312109065
1.31348228333791	7.91979207971599
1.31431561667124	7.92174520481785
1.31514895000457	7.92382853825984
1.31598228333791	7.92981812190556
1.31681561667124	7.93333374708891
1.31764895000457	7.92760458012344
1.31848228333791	7.92161499647773
1.31931561667124	7.91692749623326
1.32014895000457	7.92213582983823
1.32098228333791	7.92109416311723
1.32181561667124	7.93046916360618
1.32264895000457	7.94388062263897
1.32348228333791	7.95455770652916
1.32431561667124	7.94479208101984
1.32514895000457	7.93203166368767
1.32598228333791	7.93281291372841
1.32681561667124	7.93815145567351
1.32764895000457	7.93632853891177
1.32848228333791	7.92968791356543
1.32931561667124	7.9268233300827
1.33014895000457	7.93359416376916
1.33098228333791	7.93177124700742
1.33181561667124	7.93359416376916
1.33264895000457	7.92747437178332
1.33348228333791	7.93281291372841
1.33431561667124	7.93502645551052
1.33514895000457	7.93789103899326
1.3359822833379	7.93776083065313
1.33681561667124	7.92643270506233
1.33764895000457	7.92031291307649
1.3384822833379	7.91536499615177
1.33931561667124	7.91979207971599
1.34014895000457	7.92356812157959
1.3409822833379	7.92044312141661
1.34181561667124	7.9220056214981
1.34264895000457	7.91744832959375
1.3434822833379	7.91484416279127
1.34431561667124	7.9139327044104
1.34514895000457	7.92083374643698
1.3459822833379	7.92864624684444
1.34681561667124	7.93190145534754
1.34764895000457	7.92773478846357
1.3484822833379	7.92838583016419
1.34931561667124	7.92851603850431
1.35014895000457	7.92434937162034
1.3509822833379	7.92018270473636
1.35181561667124	7.91979207971599
1.35264895000457	7.92213582983823
1.3534822833379	7.9139327044104
1.35431561667124	7.91250041266903
1.35514895000457	7.91627645453264
1.3559822833379	7.92369832991972
1.35681561667124	7.93046916360618
1.35764895000457	7.93085978862655
1.3584822833379	7.93424520546978
1.35931561667124	7.92109416311723
1.36014895000457	7.92408895494009
1.3609822833379	7.92838583016419
1.36181561667124	7.93164103866729
1.36264895000457	7.9257816633617
1.3634822833379	7.91901082967524
1.36431561667124	7.92773478846357
1.36514895000457	7.92330770489934
1.3659822833379	7.91992228805611
1.36681561667123	7.91028687088692
1.36764895000457	7.91901082967524
1.3684822833379	7.93346395542903
1.36931561667123	7.9429691642581
1.37014895000457	7.94609416442108
1.3709822833379	7.93242228870804
1.37181561667123	7.92148478813761
1.37264895000457	7.91171916262829
1.3734822833379	7.91914103801537
1.37431561667123	7.93320353874879
1.37514895000457	7.94088583081611
1.3759822833379	7.93750041397288
1.37681561667123	7.92565145502158
1.37764895000457	7.92226603817835
1.3784822833379	7.92070353809686
1.37931561667123	7.91914103801537
1.38014895000457	7.9144535377709
1.3809822833379	7.90781291242456
1.38181561667123	7.91484416279127
1.38264895000457	7.92356812157959
1.3834822833379	7.93346395542903
1.38431561667123	7.93242228870804
1.38514895000457	7.92565145502158
1.3859822833379	7.918750412995
1.38681561667123	7.91575562117214
1.38764895000457	7.91757853793388
1.3884822833379	7.92500041332096
1.38931561667123	7.92929728854506
1.39014895000457	7.9311202053068
1.3909822833379	7.92408895494009
1.39181561667123	7.92395874659997
1.39264895000457	7.92122437145736
1.3934822833379	7.91940145469562
1.39431561667123	7.9101566625468
1.39514895000456	7.91796916295425
1.3959822833379	7.91809937129437
1.39681561667123	7.92122437145736
1.39764895000456	7.91757853793388
1.3984822833379	7.92747437178332
1.39931561667123	7.9343754138099
1.40014895000456	7.93320353874879
1.4009822833379	7.92565145502158
1.40181561667123	7.9182295796345
1.40264895000456	7.91158895428816
1.4034822833379	7.91718791291351
1.40431561667123	7.92317749655922
1.40514895000456	7.92161499647773
1.4059822833379	7.90520874562208
1.40681561667123	7.90299520383996
1.40764895000456	7.9096358291863
1.4084822833379	7.91888062133512
1.40931561667123	7.92187541315798
1.41014895000456	7.92434937162034
1.4109822833379	7.93281291372841
1.41181561667123	7.92460978830059
1.41264895000456	7.91653687121288
1.4134822833379	7.90976603752643
1.41431561667123	7.91562541283202
1.41514895000456	7.91757853793388
1.4159822833379	7.91757853793388
1.41681561667123	7.91432332943077
1.41764895000456	7.91796916295425
1.4184822833379	7.92265666319872
1.41931561667123	7.918750412995
1.42014895000456	7.9182295796345
1.4209822833379	7.91588582951226
1.42181561667123	7.91666707955301
1.42264895000456	7.91145874594804
1.4234822833379	7.90690145404369
1.42431561667123	7.91158895428816
1.42514895000456	7.90716187072394
1.42598228333789	7.90507853728195
1.42681561667123	7.90403687056096
1.42764895000456	7.91002645420667
1.42848228333789	7.91237020432891
1.42931561667123	7.91315145436965
1.43014895000456	7.91992228805611
1.43098228333789	7.92539103834133
1.43181561667123	7.92109416311723
1.43264895000456	7.91067749590729
1.43348228333789	7.90768270408444
1.43431561667123	7.90781291242456
1.43514895000456	7.91041707922705
1.43598228333789	7.91289103768941
1.43681561667123	7.91237020432891
1.43764895000456	7.90703166238382
1.43848228333789	7.90755249574431
1.43931561667123	7.91093791258754
1.44014895000456	7.90950562084618
1.44098228333789	7.90755249574431
1.44181561667123	7.90546916230232
1.44264895000456	7.90625041234307
1.44348228333789	7.89882853695599
1.44431561667123	7.90299520383996
1.44514895000456	7.91380249607028
1.44598228333789	7.92447957996046
1.44681561667123	7.92643270506233
1.44764895000456	7.92526083000121
1.44848228333789	7.92317749655922
1.44931561667123	7.91979207971599
1.45014895000456	7.91979207971599
1.45098228333789	7.91210978764866
1.45181561667123	7.90716187072394
1.45264895000456	7.90520874562208
1.45348228333789	7.91549520449189
1.45431561667123	7.91315145436965
1.45514895000456	7.91302124602953
1.45598228333789	7.9139327044104
1.45681561667122	7.91419312109065
1.45764895000456	7.91002645420667
1.45848228333789	7.90169312043872
1.45931561667122	7.90195353711897
1.46014895000456	7.90755249574431
1.46098228333789	7.91796916295425
1.46181561667122	7.93151083032717
1.46264895000456	7.93893270571425
1.46348228333789	7.93177124700742
1.46431561667122	7.92643270506233
1.46514895000456	7.91497437113139
1.46598228333789	7.91497437113139
1.46681561667122	7.91744832959375
1.46764895000456	7.92851603850431
1.46848228333789	7.9300785385858
1.46931561667122	7.92109416311723
1.47014895000456	7.91367228773015
1.47098228333789	7.91419312109065
1.47181561667122	7.91809937129437
1.47264895000456	7.92669312174257
1.47348228333789	7.93125041364692
1.47431561667122	7.93567749721115
1.47514895000456	7.9348962471704
1.47598228333789	7.93268270538829
1.47681561667122	7.93385458044941
1.47764895000456	7.9354170805309
1.47848228333789	7.94153687251674
1.47931561667122	7.94414103931922
1.48014895000456	7.93658895559202
1.48098228333789	7.93085978862655
1.48181561667122	7.92239624651847
1.48264895000456	7.92265666319872
1.48348228333789	7.91744832959375
1.48431561667122	7.91992228805611
1.48514895000456	7.92239624651847
1.48598228333789	7.93385458044941
1.48681561667122	7.93723999729264
1.48764895000455	7.93802124733338
1.48848228333789	7.93229208036792
1.48931561667122	7.93138062198705
1.49014895000455	7.93229208036792
1.49098228333789	7.9354170805309
1.49181561667122	7.92890666352469
1.49264895000455	7.92187541315798
1.49348228333789	7.91718791291351
1.49431561667122	7.91367228773015
1.49514895000455	7.91601603785239
1.49598228333789	7.91510457947152
1.49681561667122	7.92721395510307
1.49764895000455	7.93476603883028
1.49848228333789	7.93723999729264
1.49931561667122	7.93098999696667
1.50014895000455	7.92825562182406
1.50098228333789	7.92695353842282
1.50181561667122	7.92786499680369
1.50264895000455	7.9311202053068
1.50348228333789	7.93958374741487
1.50431561667122	7.94440145599947
1.50514895000455	7.9348962471704
1.50598228333789	7.91354207939003
1.50681561667122	7.90872437080543
1.50764895000455	7.91158895428816
1.50848228333789	7.9225264548586
1.50931561667122	7.91666707955301
1.51014895000455	7.91666707955301
1.51098228333789	7.91497437113139
1.51181561667122	7.92812541348394
1.51264895000455	7.93138062198705
1.51348228333789	7.93346395542903
1.51431561667122	7.92513062166108
1.51514895000455	7.91992228805611
1.51598228333789	7.9182295796345
1.51681561667122	7.92460978830059
1.51764895000455	7.92786499680369
1.51848228333788	7.92434937162034
1.51931561667122	7.91627645453264
1.52014895000455	7.91549520449189
1.52098228333788	7.91640666287276
1.52181561667122	7.91562541283202
1.52264895000455	7.9139327044104
1.52348228333788	7.91536499615177
1.52431561667122	7.91432332943077
1.52514895000455	7.90859416246531
1.52598228333788	7.90442749558133
1.52681561667122	7.90325562052021
1.52764895000455	7.90677124570357
1.52848228333788	7.91614624619251
1.52931561667122	7.917708746274
1.53014895000455	7.9134118710499
1.53098228333788	7.90716187072394
1.53181561667122	7.90234416213934
1.53264895000455	7.90247437047947
1.53348228333788	7.90820353744493
1.53431561667122	7.90768270408444
1.53514895000455	7.90507853728195
1.53598228333788	7.90312541218009
1.53681561667122	7.91171916262829
1.53764895000455	7.92083374643698
1.53848228333788	7.92460978830059
1.53931561667122	7.92148478813761
1.54014895000455	7.91210978764866
1.54098228333788	7.90351603720046
1.54181561667122	7.90794312076469
1.54264895000455	7.92096395477711
1.54348228333788	7.92539103834133
1.54431561667122	7.93255249704817
1.54514895000455	7.92382853825984
1.54598228333788	7.92343791323947
1.54681561667121	7.92161499647773
1.54764895000455	7.92591187170183
1.54848228333788	7.92408895494009
1.54931561667121	7.91640666287276
1.55014895000455	7.91718791291351
1.55098228333788	7.92916708020493
1.55181561667121	7.94049520579574
1.55264895000455	7.94492228935997
1.55348228333788	7.9354170805309
1.55431561667121	7.91106812092767
1.55514895000455	7.90143270375847
1.55598228333788	7.89700562019425
1.55681561667121	7.90885457914555
1.55764895000455	7.90859416246531
1.55848228333788	7.91640666287276
1.55931561667121	7.92929728854506
1.56014895000455	7.93333374708891
1.56098228333788	7.92539103834133
1.56181561667121	7.91302124602953
1.56264895000455	7.90468791226158
1.56348228333788	7.89895874529611
1.56431561667121	7.89661499517388
1.56514895000455	7.90703166238382
1.56598228333788	7.92265666319872
1.56681561667121	7.92812541348394
1.56764895000455	7.91953166303574
1.56848228333788	7.91471395445115
1.56931561667121	7.91862020465487
1.57014895000455	7.92473999664071
1.57098228333788	7.9263024967222
1.57181561667121	7.93072958028642
1.57264895000455	7.93151083032717
1.57348228333788	7.92369832991972
1.57431561667121	7.90924520416593
1.57514895000455	7.90559937064245
1.57598228333788	7.91145874594804
1.57681561667121	7.91666707955301
1.57764895000454	7.92148478813761
1.57848228333788	7.92044312141661
1.57931561667121	7.92434937162034
1.58014895000454	7.92747437178332
1.58098228333788	7.92343791323947
1.58181561667121	7.91966187137587
1.58264895000454	7.91184937096841
1.58348228333788	7.90937541250605
1.58431561667121	7.90572957898257
1.58514895000454	7.90507853728195
1.58598228333788	7.91145874594804
1.58681561667121	7.91679728789313
1.58764895000454	7.918750412995
1.58848228333788	7.91783895461413
1.58931561667121	7.90651082902332
1.59014895000454	7.90013062035723
1.59098228333788	7.89453166173189
1.59181561667121	7.89752645355475
1.59264895000454	7.89934937031649
1.59348228333788	7.89895874529611
1.59431561667121	7.90325562052021
1.59514895000454	7.90937541250605
1.59598228333788	7.91510457947152
1.59681561667121	7.90976603752643
1.59764895000454	7.90677124570357
1.59848228333788	7.90195353711897
1.59931561667121	7.90572957898257
1.60014895000454	7.90182332877885
1.60098228333788	7.90625041234307
1.60181561667121	7.9005212453776
1.60264895000454	7.89479207841214
1.60348228333788	7.88125041103922
1.60431561667121	7.87890666091698
1.60514895000454	7.89192749492941
1.60598228333788	7.90664103736344
1.60681561667121	7.91276082934928
1.60764895000454	7.91510457947152
1.60848228333787	7.91640666287276
1.60931561667121	7.91796916295425
1.61014895000454	7.91080770424742
1.61098228333787	7.89843791193562
1.61181561667121	7.89453166173189
1.61264895000454	7.8934899950109
1.61348228333787	7.89947957865661
1.61431561667121	7.90833374578506
1.61514895000454	7.91419312109065
1.61598228333787	7.9230472882191
1.61681561667121	7.91354207939003
1.61764895000454	7.90625041234307
1.61848228333787	7.90377645388071
1.61931561667121	7.91679728789313
1.62014895000454	7.93294312206854
1.62098228333787	7.93216187202779
1.62181561667121	7.92656291340245
1.62264895000454	7.91692749623326
1.62348228333787	7.918750412995
1.62431561667121	7.91601603785239
1.62514895000454	7.91562541283202
1.62598228333787	7.91614624619251
1.62681561667121	7.91809937129437
1.62764895000454	7.91263062100916
1.62848228333787	7.9005212453776
1.62931561667121	7.89921916197636
1.63014895000454	7.90742228740419
1.63098228333787	7.91718791291351
1.63181561667121	7.91692749623326
1.63264895000454	7.90572957898257
1.63348228333787	7.89518270343251
1.63431561667121	7.88828166140593
1.63514895000454	7.88632853630406
1.63598228333787	7.88880249476642
1.63681561667121	7.89791707857512
1.63764895000454	7.90091187039798
1.63848228333787	7.90429728724121
1.6393156166712	7.90612020400295
1.64014895000454	7.9091149958258
1.64098228333787	7.90377645388071
1.6418156166712	7.89713582853437
1.64264895000454	7.89908895363624
1.64348228333787	7.91093791258754
1.6443156166712	7.90989624586655
1.64514895000454	7.90807332910481
1.64598228333787	7.897786870235
1.6468156166712	7.89908895363624
1.64764895000454	7.90494832894183
1.64848228333787	7.91093791258754
1.6493156166712	7.91145874594804
1.65014895000454	7.90820353744493
1.65098228333787	7.89987020367698
1.6518156166712	7.88945353646704
1.65264895000454	7.87369832731201
1.65348228333787	7.87460978569288
1.6543156166712	7.8811202026991
1.65514895000454	7.8934899950109
1.65598228333787	7.89231811994978
1.6568156166712	7.88776082804543
1.65764895000454	7.8891931197868
1.65848228333787	7.88932332812692
1.6593156166712	7.89218791160965
1.66014895000454	7.88763061970531
1.66098228333787	7.87994832763798
1.6618156166712	7.87473999403301
1.66264895000454	7.87187541055027
1.66348228333787	7.88450561954232
1.6643156166712	7.89375041169114
1.66514895000454	7.89947957865661
1.66598228333787	7.89804728691524
[truncated: 47,801 more rows]
