# Supplementary material for: Gas chromatography (GC) fingerprinting and immunomodulatory activity of polysaccharide from the rhizome of Menispermum dauricum DC
Source: PeerJ. 2022 Aug 22;10:e13946. doi: 10.7717/peerj.13946 (PMC9406803; doi:10.7717/peerj.13946)
Supplement: Supplemental Information 2 — The CDF files for Fig. 2 are the data of analyzing the fingerprints of 10 batches of the rhizome of M. dauricum Polysaccharide. The software to open this file is the Similarity Evaluation System for Chromatographic Fingerprint of Traditional Chinese Medicine, and the software installation package is available in the Figure 2 folder. The OPJU file in the Figure 3 folder is the data of PCA analysis, and the open software is Origin, which can be downloaded and used for a fee from the Origin official website. [file peerj-10-13946-s002.zip › Raw date/Fig.2/CSV/S2.CSV]

0.000795833333333333	15.9457039566332
0.00162916666666667	15.9441414565517
0.0024625	15.9466154150141
0.00329583333333333	15.9450529149326
0.00412916666666667	15.9447924982524
0.0049625	15.9393237479671
0.00579583333333333	15.9291674974374
0.00662916666666667	15.925521663914
0.0074625	15.9354174977634
0.00829583333333333	15.9451831232727
0.00912916666666667	15.9483081234357
0.0099625	15.9442716648919
0.0107958333333333	15.9483081234357
0.0116291666666667	15.9514331235987
0.0124625	15.9554695821425
0.0132958333333333	15.9582039572851
0.0141291666666667	15.9687508328352
0.0149625	15.9781258333242
0.0157958333333333	15.9819018751878
0.0166291666666667	15.9846362503304
0.0174625	15.9847664586705
0.0182958333333333	15.9856779170514
0.0191291666666667	15.9803393751063
0.0199625	15.9791675000451
0.0207958333333333	15.9847664586705
0.0216291666666667	15.9886727088742
0.0224625	15.9817716668476
0.0232958333333333	15.9718758329982
0.0241291666666667	15.9707039579371
0.0249625	15.9772143749433
0.0257958333333333	15.9803393751063
0.0266291666666666	15.9718758329982
0.0274625	15.9661466660327
0.0282958333333333	15.9662768743728
0.0291291666666666	15.9675789577741
0.0299625	15.9690112495155
0.0307958333333333	15.9731779163994
0.0316291666666666	15.9765633332427
0.0324625	15.9716154163179
0.0332958333333333	15.9640633325907
0.0341291666666666	15.9738289581001
0.0349625	15.9789070833649
0.0357958333333333	15.979037291705
0.0366291666666666	15.969532082876
0.0374625	15.9710945829574
0.0382958333333333	15.9692716661957
0.0391291666666666	15.9691414578556
0.0399625	15.965365415992
0.0407958333333333	15.9638029159105
0.0416291666666666	15.9572924989043
0.0424624999999999	15.9571622905642
0.0432958333333333	15.9507820818981
0.0441291666666666	15.9470060400345
0.0449624999999999	15.9407560397085
0.0457958333333333	15.9467456233542
0.0466291666666666	15.9355477061035
0.0474624999999999	15.922396663751
0.0482958333333333	15.9132820799423
0.0491291666666666	15.9229174971115
0.0499624999999999	15.9277352056961
0.0507958333333333	15.9311206225393
0.0516291666666666	15.9252612472337
0.0524624999999999	15.9410164563888
0.0532958333333333	15.9751310415013
0.0541291666666666	15.9774747916235
0.0549624999999999	15.9627612491895
0.0557958333333333	15.9216154137102
0.0566291666666666	15.918229996867
0.0574624999999999	15.9204435386491
0.0582958333333333	15.9285164557368
0.0591291666666666	15.9309904141992
0.0599624999999999	15.9363289561443
0.0607958333333333	15.9281258307165
0.0616291666666666	15.9164070801053
0.0624624999999999	15.9083341630176
0.0632958333333332	15.9128914549219
0.0641291666666666	15.9156258300645
0.0649624999999999	15.9186206218874
0.0657958333333333	15.9126310382417
0.0666291666666666	15.9127612465818
0.0674624999999999	15.9005216626101
0.0682958333333333	15.894141453944
0.0691291666666666	15.9018237460114
0.0699625	15.9127612465818
0.0707958333333333	15.9220060387306
0.0716291666666666	15.9194018719281
0.0724625	15.9149747883639
0.0732958333333333	15.9102872881194
0.0741291666666667	15.9053393711947
0.0749625	15.8980477041478
0.0757958333333333	15.8998706209095
0.0766291666666667	15.9108081214799
0.0774625	15.9260424972745
0.0782958333333334	15.9257820805942
0.0791291666666667	15.9233081221319
0.0799625	15.9160164550849
0.0807958333333334	15.9069018712762
0.0816291666666667	15.9037768711132
0.0824625	15.9005216626101
0.0832958333333334	15.9096362464188
0.0841291666666667	15.9139331216429
0.0849625000000001	15.9196622886084
0.0857958333333334	15.9141935383232
0.0866291666666667	15.9136727049627
0.0874625000000001	15.9158862467448
0.0882958333333334	15.9199227052886
0.0891291666666668	15.9138029133028
0.0899625000000001	15.9037768711132
0.0907958333333334	15.9126310382417
0.0916291666666668	15.9243497888529
0.0924625000000001	15.9411466647289
0.0932958333333334	15.9404956230283
0.0941291666666668	15.9320320809202
0.0949625000000001	15.9221362470707
0.0957958333333335	15.9194018719281
0.0966291666666668	15.9149747883639
0.0974625000000001	15.9098966630991
0.0982958333333335	15.9036466627731
0.0991291666666668	15.9080737463373
0.0999625000000002	15.9027352043922
0.100795833333333	15.8963549957261
0.101629166666667	15.8960945790459
0.1024625	15.9082039546774
0.103295833333334	15.9113289548404
0.104129166666667	15.9042977044737
0.1049625	15.8960945790459
0.105795833333334	15.9036466627731
0.106629166666667	15.9102872881194
0.1074625	15.9122404132213
0.108295833333334	15.9143237466633
0.109129166666667	15.9194018719281
0.1099625	15.9233081221319
0.110795833333334	15.9248706222133
0.111629166666667	15.915104996704
0.1124625	15.9125008299015
0.113295833333334	15.918229996867
0.114129166666667	15.9294279141177
0.1149625	15.9378914562258
0.115795833333334	15.9424487481301
0.116629166666667	15.9427091648104
0.1174625	15.9369799978449
0.118295833333334	15.9296883307979
0.119129166666667	15.9298185391381
0.1199625	15.9343758310424
0.120795833333334	15.9317716642399
0.121629166666667	15.9285164557368
0.1224625	15.9200529136288
0.123295833333334	15.9141935383232
0.124129166666667	15.9010424959706
0.1249625	15.9028654127324
0.125795833333334	15.9059904128953
0.126629166666667	15.9169279134658
0.1274625	15.9251310388936
0.128295833333334	15.9298185391381
0.129129166666667	15.9326831226208
0.1299625	15.926563330635
0.130795833333334	15.922396663751
0.131629166666667	15.9201831219689
0.1324625	15.9261727056146
0.133295833333334	15.9294279141177
0.134129166666667	15.9210945803497
0.1349625	15.9065112462558
0.135795833333334	15.9037768711132
0.136629166666667	15.9095060380787
0.1374625	15.9157560384047
0.138295833333333	15.9101570797793
0.139129166666667	15.914063329983
0.1399625	15.9174487468263
0.140795833333333	15.9312508308794
0.141629166666667	15.9389331229468
0.1424625	15.94231853979
0.143295833333333	15.9378914562258
0.144129166666667	15.9325529142807
0.1449625	15.9279956223763
0.145795833333333	15.9199227052886
0.146629166666667	15.9160164550849
0.1474625	15.9205737469892
0.148295833333333	15.9300789558183
0.149129166666667	15.9380216645659
0.1499625	15.9441414565517
0.150795833333333	15.945443539953
0.151629166666667	15.9424487481301
0.1524625	15.9325529142807
0.153295833333333	15.9236987471522
0.154129166666667	15.9212247886899
0.1549625	15.9231779137917
0.155795833333333	15.9220060387306
0.156629166666667	15.92135499703
0.1574625	15.9279956223763
0.158295833333333	15.9341154143622
0.159129166666667	15.9277352056961
0.1599625	15.9217456220504
0.160795833333333	15.9221362470707
0.161629166666667	15.9317716642399
0.1624625	15.9257820805942
0.163295833333333	15.9277352056961
0.164129166666667	15.9315112475597
0.1649625	15.941276873069
0.165795833333333	15.9375008312054
0.166629166666667	15.9230477054516
0.1674625	15.9222664554109
0.168295833333333	15.9322924976004
0.169129166666667	15.944401873232
0.1699625	15.9467456233542
0.170795833333333	15.9351570810832
0.171629166666666	15.927604997356
0.1724625	15.9216154137102
0.173295833333333	15.9304695808387
0.174129166666666	15.9453133316129
0.1749625	15.9519539569592
0.175795833333333	15.9455737482931
0.176629166666666	15.9342456227023
0.1774625	15.9299487474782
0.178295833333333	15.9358081227838
0.179129166666666	15.9406258313684
0.1799625	15.9363289561443
0.180795833333333	15.9394539563073
0.181629166666666	15.9470060400345
0.1824625	15.9544279154215
0.183295833333333	15.9494799984968
0.184129166666666	15.9398445813276
0.1849625	15.9308602058591
0.185795833333333	15.9252612472337
0.186629166666666	15.9256518722541
0.1874625	15.9316414558998
0.188295833333333	15.9335945810017
0.189129166666666	15.9351570810832
0.1899625	15.9427091648104
0.190795833333333	15.9457039566332
0.191629166666666	15.9458341649733
0.1924625	15.9325529142807
0.193295833333333	15.9361987478042
0.194129166666666	15.9436206231912
0.1949625	15.9630216658697
0.195795833333333	15.9617195824685
0.196629166666666	15.9462247899937
0.1974625	15.9285164557368
0.198295833333333	15.9199227052886
0.199129166666666	15.9221362470707
0.1999625	15.9277352056961
0.200795833333333	15.9384122895863
0.201629166666666	15.9453133316129
0.2024625	15.9436206231912
0.203295833333333	15.9411466647289
0.204129166666666	15.9437508315314
0.204962499999999	15.9428393731505
0.205795833333333	15.9376310395455
0.206629166666666	15.9298185391381
0.207462499999999	15.9364591644844
0.208295833333333	15.9299487474782
0.209129166666666	15.9328133309609
0.209962499999999	15.9322924976004
0.210795833333333	15.9415372897492
0.211629166666666	15.9450529149326
0.212462499999999	15.9470060400345
0.213295833333333	15.9528654153401
0.214129166666666	15.9368497895048
0.214962499999999	15.9239591638325
0.215795833333333	15.9119799965411
0.216629166666666	15.9145841633435
0.217462499999999	15.9105477047997
0.218295833333333	15.915104996704
0.219129166666666	15.9264331222948
0.219962499999999	15.9312508308794
0.220795833333333	15.9248706222133
0.221629166666666	15.9095060380787
0.222462499999999	15.9083341630176
0.223295833333333	15.9180997885269
0.224129166666666	15.9316414558998
0.224962499999999	15.9401049980079
0.225795833333333	15.9332039559813
0.226629166666666	15.9270841639955
0.227462499999999	15.919271663588
0.228295833333333	15.9230477054516
0.229129166666666	15.9222664554109
0.229962499999999	15.9196622886084
0.230795833333333	15.9167977051256
0.231629166666666	15.9123706215614
0.232462499999999	15.9111987465003
0.233295833333333	15.9052091628546
0.234129166666666	15.9057299962151
0.234962499999999	15.9118497882009
0.235795833333333	15.9152352050442
0.236629166666666	15.9165372884454
0.237462499999999	15.9141935383232
0.238295833333332	15.9122404132213
0.239129166666666	15.9061206212355
0.239962499999999	15.8980477041478
0.240795833333332	15.8938810372638
0.241629166666666	15.8971362457669
0.242462499999999	15.9015633293311
0.243295833333332	15.9010424959706
0.244129166666666	15.8912768704613
0.244962499999999	15.8968758290866
0.245795833333332	15.9136727049627
0.246629166666666	15.9261727056146
0.247462499999999	15.918229996867
0.248295833333332	15.9113289548404
0.249129166666666	15.9200529136288
0.249962499999999	15.9248706222133
0.250795833333332	15.9190112469078
0.251629166666666	15.9053393711947
0.252462499999999	15.9042977044737
0.253295833333332	15.9054695795348
0.254129166666666	15.9236987471522
0.254962499999999	15.9341154143622
0.255795833333333	15.9417977064295
0.256629166666666	15.9343758310424
0.257462499999999	15.9221362470707
0.258295833333333	15.9190112469078
0.259129166666666	15.9166674967855
0.259962499999999	15.9164070801053
0.260795833333333	15.9111987465003
0.261629166666666	15.9069018712762
0.262462499999999	15.9139331216429
0.263295833333333	15.9096362464188
0.264129166666666	15.9121102048812
0.264962499999999	15.9170581218059
0.265795833333333	15.9207039553294
0.266629166666666	15.9230477054516
0.267462499999999	15.9238289554924
0.268295833333333	15.9311206225393
0.269129166666666	15.9289070807572
0.2699625	15.9210945803497
0.270795833333333	15.9218758303905
0.271629166666666	15.9308602058591
0.2724625	15.9320320809202
0.273295833333333	15.9272143723356
0.274129166666666	15.9204435386491
0.2749625	15.9242195805127
0.275795833333333	15.9270841639955
0.276629166666666	15.9260424972745
0.2774625	15.9239591638325
0.278295833333333	15.9236987471522
0.279129166666666	15.9270841639955
0.2799625	15.9212247886899
0.280795833333333	15.916146663425
0.281629166666666	15.9149747883639
0.2824625	15.9216154137102
0.283295833333333	15.9256518722541
0.284129166666666	15.9226570804312
0.2849625	15.9218758303905
0.285795833333333	15.9205737469892
0.286629166666667	15.9317716642399
0.2874625	15.935026872743
0.288295833333333	15.9373706228653
0.289129166666667	15.9270841639955
0.2899625	15.9218758303905
0.290795833333333	15.9269539556553
0.291629166666667	15.9345060393825
0.2924625	15.9354174977634
0.293295833333333	15.9272143723356
0.294129166666667	15.9199227052886
0.2949625	15.9127612465818
0.295795833333333	15.9236987471522
0.296629166666667	15.9304695808387
0.2974625	15.9437508315314
0.298295833333333	15.943360206511
0.299129166666667	15.9354174977634
0.2999625	15.9263029139547
0.300795833333334	15.9188810385676
0.301629166666667	15.9225268720911
0.3024625	15.924479997193
0.303295833333334	15.9156258300645
0.304129166666667	15.9164070801053
0.3049625	15.9218758303905
0.305795833333334	15.9302091641584
0.306629166666667	15.9348966644029
0.3074625	15.9401049980079
0.308295833333334	15.9467456233542
0.309129166666667	15.9399747896678
0.3099625	15.9333341643214
0.310795833333334	15.9316414558998
0.311629166666667	15.9378914562258
0.3124625	15.9397143729875
0.313295833333334	15.9440112482116
0.314129166666667	15.9462247899937
0.314962500000001	15.9514331235987
0.315795833333334	15.9539070820611
0.316629166666667	15.9610685407679
0.317462500000001	15.9605477074074
0.318295833333334	15.9494799984968
0.319129166666667	15.9302091641584
0.319962500000001	15.9225268720911
0.320795833333334	15.9227872887714
0.321629166666667	15.9227872887714
0.322462500000001	15.9253914555738
0.323295833333334	15.9380216645659
0.324129166666667	15.9473966650548
0.324962500000001	15.9434904148511
0.325795833333334	15.926563330635
0.326629166666667	15.9231779137917
0.327462500000001	15.9239591638325
0.328295833333334	15.927604997356
0.329129166666668	15.9292977057776
0.329962500000001	15.9285164557368
0.330795833333334	15.9329435393011
0.331629166666668	15.9354174977634
0.332462500000001	15.9356779144437
0.333295833333334	15.938151872906
0.334129166666668	15.9343758310424
0.334962500000001	15.9354174977634
0.335795833333334	15.9315112475597
0.336629166666668	15.9317716642399
0.337462500000001	15.9365893728245
0.338295833333334	15.9385424979264
0.339129166666668	15.9372404145252
0.339962500000001	15.9272143723356
0.340795833333334	15.9136727049627
0.341629166666668	15.9114591631806
0.342462500000001	15.9248706222133
0.343295833333335	15.9481779150956
0.344129166666668	15.9569018738839
0.344962500000001	15.9419279147696
0.345795833333335	15.9248706222133
0.346629166666668	15.9187508302275
0.347462500000001	15.9282560390566
0.348295833333335	15.9312508308794
0.349129166666668	15.9364591644844
0.349962500000001	15.9432299981709
0.350795833333335	15.9501310401974
0.351629166666668	15.9466154150141
0.352462500000001	15.9335945810017
0.353295833333335	15.925521663914
0.354129166666668	15.9207039553294
0.354962500000001	15.916146663425
0.355795833333335	15.9089852047182
0.356629166666668	15.9139331216429
0.357462500000002	15.9179695801868
0.358295833333335	15.9248706222133
0.359129166666668	15.9287768724171
0.359962500000002	15.94231853979
0.360795833333335	15.9472664567147
0.361629166666668	15.9330737476412
0.362462500000002	15.915104996704
0.363295833333335	15.9050789545145
0.364129166666668	15.9044279128138
0.364962500000002	15.9114591631806
0.365795833333335	15.9207039553294
0.366629166666668	15.9201831219689
0.367462500000002	15.9153654133843
0.368295833333335	15.9132820799423
0.369129166666668	15.9259122889343
0.369962500000002	15.933985206022
0.370795833333335	15.9368497895048
0.371629166666668	15.9343758310424
0.372462500000002	15.9368497895048
0.373295833333335	15.9296883307979
0.374129166666669	15.9325529142807
0.374962500000002	15.928646664077
0.375795833333335	15.9384122895863
0.376629166666669	15.9420581231097
0.377462500000002	15.9483081234357
0.378295833333335	15.9430997898307
0.379129166666669	15.9410164563888
0.379962500000002	15.9451831232727
0.380795833333335	15.9515633319388
0.381629166666669	15.9528654153401
0.382462500000002	15.9451831232727
0.383295833333335	15.941276873069
0.384129166666669	15.9367195811647
0.384962500000002	15.9308602058591
0.385795833333336	15.9305997891788
0.386629166666669	15.9268237473152
0.387462500000002	15.9246102055331
0.388295833333336	15.9235685388121
0.389129166666669	15.933985206022
0.389962500000002	15.9442716648919
0.390795833333336	15.9459643733135
0.391629166666669	15.935026872743
0.392462500000002	15.9315112475597
0.393295833333336	15.9287768724171
0.394129166666669	15.9450529149326
0.394962500000002	15.9545581237617
0.395795833333336	15.9613289574481
0.396629166666669	15.9540372904012
0.397462500000002	15.9470060400345
0.398295833333336	15.9414070814091
0.399129166666669	15.9321622892603
0.399962500000003	15.9229174971115
0.400795833333336	15.9132820799423
0.401629166666669	15.9179695801868
0.402462500000003	15.9199227052886
0.403295833333336	15.9290372890973
0.404129166666669	15.9307299975189
0.404962500000003	15.9292977057776
0.405795833333336	15.9278654140362
0.406629166666669	15.9239591638325
0.407462500000003	15.9394539563073
0.408295833333336	15.9434904148511
0.409129166666669	15.9450529149326
0.409962500000003	15.9308602058591
0.410795833333336	15.9272143723356
0.411629166666669	15.926563330635
0.412462500000003	15.9311206225393
0.413295833333336	15.9308602058591
0.414129166666669	15.9300789558183
0.414962500000003	15.9281258307165
0.415795833333336	15.9257820805942
0.41662916666667	15.9221362470707
0.417462500000003	15.917188330146
0.418295833333336	15.9218758303905
0.41912916666667	15.9209643720096
0.419962500000003	15.9282560390566
0.420795833333336	15.9266935389751
0.42162916666667	15.9337247893418
0.422462500000003	15.9342456227023
0.423295833333336	15.9322924976004
0.42412916666667	15.9358081227838
0.424962500000003	15.927604997356
0.425795833333336	15.9264331222948
0.42662916666667	15.9277352056961
0.4274625	15.9316414558998
0.428295833333333	15.9325529142807
0.429129166666667	15.9329435393011
0.4299625	15.936068539464
0.430795833333333	15.9411466647289
0.431629166666667	15.9415372897492
0.4324625	15.9442716648919
0.433295833333334	15.9401049980079
0.434129166666667	15.9320320809202
0.4349625	15.9287768724171
0.435795833333334	15.9321622892603
0.436629166666667	15.935026872743
0.4374625	15.936068539464
0.438295833333334	15.9359383311239
0.439129166666667	15.9434904148511
0.4399625	15.9425789564702
0.440795833333334	15.9440112482116
0.441629166666667	15.939193539627
0.4424625	15.9483081234357
0.443295833333334	15.9519539569592
0.444129166666667	15.9539070820611
0.4449625	15.9509122902382
0.445795833333334	15.9479174984153
0.446629166666667	15.9437508315314
0.447462500000001	15.9446622899122
0.448295833333334	15.9542977070814
0.449129166666667	15.9575529155845
0.449962500000001	15.9436206231912
0.450795833333334	15.9283862473967
0.451629166666667	15.9204435386491
0.452462500000001	15.9320320809202
0.453295833333334	15.938151872906
0.454129166666667	15.943360206511
0.454962500000001	15.94231853979
0.455795833333334	15.9407560397085
0.456629166666667	15.9345060393825
0.457462500000001	15.9242195805127
0.458295833333334	15.9127612465818
0.459129166666667	15.9128914549219
0.459962500000001	15.9216154137102
0.460795833333334	15.9278654140362
0.461629166666667	15.9294279141177
0.462462500000001	15.9252612472337
0.463295833333334	15.9283862473967
0.464129166666667	15.9263029139547
0.464962500000001	15.926563330635
0.465795833333334	15.927604997356
0.466629166666668	15.9324227059406
0.467462500000001	15.9337247893418
0.468295833333334	15.9291674974374
0.469129166666668	15.9220060387306
0.469962500000001	15.9243497888529
0.470795833333334	15.92135499703
0.471629166666668	15.9313810392196
0.472462500000001	15.9270841639955
0.473295833333334	15.9316414558998
0.474129166666668	15.9317716642399
0.474962500000001	15.9440112482116
0.475795833333334	15.9483081234357
0.476629166666668	15.9302091641584
0.477462500000001	15.9190112469078
0.478295833333335	15.9186206218874
0.479129166666668	15.9424487481301
0.479962500000001	15.9532560403604
0.480795833333335	15.9565112488635
0.481629166666668	15.9558602071629
0.482462500000001	15.9516935402789
0.483295833333335	15.943360206511
0.484129166666668	15.9324227059406
0.484962500000001	15.9334643726615
0.485795833333335	15.944401873232
0.486629166666668	15.9505216652178
0.487462500000001	15.9450529149326
0.488295833333335	15.9414070814091
0.489129166666668	15.933985206022
0.489962500000001	15.9281258307165
0.490795833333335	15.9218758303905
0.491629166666668	15.9188810385676
0.492462500000002	15.9235685388121
0.493295833333335	15.9209643720096
0.494129166666668	15.9282560390566
0.494962500000002	15.9287768724171
0.495795833333335	15.9305997891788
0.496629166666668	15.9207039553294
0.497462500000002	15.9101570797793
0.498295833333335	15.9059904128953
0.499129166666668	15.9078133296571
0.499962500000002	15.9106779131398
0.500795833333335	15.9127612465818
0.501629166666668	15.9195320802683
0.502462500000002	15.9247404138732
0.503295833333335	15.9226570804312
0.504129166666668	15.9177091635065
0.504962500000002	15.9162768717652
0.505795833333335	15.9259122889343
0.506629166666669	15.9329435393011
0.507462500000002	15.9368497895048
0.508295833333335	15.9367195811647
0.509129166666669	15.9328133309609
0.509962500000002	15.9253914555738
0.510795833333335	15.9207039553294
0.511629166666669	15.9240893721726
0.512462500000002	15.9248706222133
0.513295833333335	15.9218758303905
0.514129166666669	15.9187508302275
0.514962500000002	15.9180997885269
0.515795833333335	15.9266935389751
0.516629166666669	15.9335945810017
0.517462500000002	15.9424487481301
0.518295833333335	15.9376310395455
0.519129166666669	15.9363289561443
0.519962500000002	15.9406258313684
0.520795833333336	15.9498706235172
0.521629166666669	15.9421883314499
0.522462500000002	15.9270841639955
0.523295833333336	15.9097664547589
0.524129166666669	15.9074227046367
0.524962500000002	15.9067716629361
0.525795833333336	15.9088549963781
0.526629166666669	15.9039070794533
0.527462500000002	15.898308120828
0.528295833333336	15.8947924956447
0.529129166666669	15.9063810379157
0.529962500000002	15.9158862467448
0.530795833333336	15.9160164550849
0.531629166666669	15.9095060380787
0.532462500000002	15.9091154130583
0.533295833333336	15.9132820799423
0.534129166666669	15.9220060387306
0.534962500000002	15.9325529142807
0.535795833333336	15.9376310395455
0.536629166666669	15.9319018725801
0.537462500000003	15.9200529136288
0.538295833333336	15.9194018719281
0.539129166666669	15.9173185384861
0.539962500000003	15.9177091635065
0.540795833333336	15.9122404132213
0.541629166666669	15.9139331216429
0.542462500000003	15.9256518722541
0.543295833333336	15.9312508308794
0.544129166666669	15.924479997193
0.544962500000003	15.9100268714392
0.545795833333336	15.8955737456854
0.546629166666669	15.9032560377527
0.547462500000003	15.9121102048812
0.548295833333336	15.9167977051256
0.549129166666669	15.9052091628546
0.549962500000003	15.8904956204206
0.550795833333336	15.8904956204206
0.55162916666667	15.8953133290051
0.552462500000003	15.904558121154
0.553295833333336	15.905599787875
0.55412916666667	15.915104996704
0.554962500000003	15.9290372890973
0.555795833333336	15.9489591651363
0.55662916666667	15.9537768737209
0.557462500000003	15.9373706228653
0.558295833333336	15.9194018719281
0.55912916666667	15.9114591631806
0.559962500000003	15.9175789551664
0.560795833333336	15.9222664554109
0.56162916666667	15.9156258300645
0.562462500000003	15.9143237466633
0.563295833333337	15.9061206212355
0.56412916666667	15.9076831213169
0.564962500000003	15.9049487461743
0.565795833333337	15.903516454433
0.56662916666667	15.9016935376712
0.567462500000003	15.898308120828
0.568295833333337	15.9033862460928
0.56912916666667	15.8990893708688
0.569962500000003	15.9063810379157
0.570795833333337	15.9078133296571
0.57162916666667	15.9065112462558
0.572462500000003	15.8946622873045
0.573295833333337	15.8929695788829
0.57412916666667	15.8981779124879
0.574962500000003	15.9082039546774
0.575795833333337	15.9065112462558
0.57662916666667	15.9087247880379
0.577462500000003	15.9074227046367
0.578295833333337	15.9095060380787
0.57912916666667	15.9091154130583
0.579962500000004	15.9005216626101
0.580795833333337	15.8921883288422
0.58162916666667	15.8822924949927
0.582462500000004	15.8871102035773
0.583295833333337	15.8989591625286
0.58412916666667	15.9042977044737
0.584962500000004	15.9044279128138
0.585795833333337	15.8968758290866
0.58662916666667	15.8914070788014
0.587462500000004	15.8971362457669
0.588295833333337	15.9018237460114
0.58912916666667	15.9054695795348
0.589962500000004	15.902474787712
0.590795833333337	15.9022143710317
0.59162916666667	15.9149747883639
0.592462500000004	15.9221362470707
0.593295833333337	15.9229174971115
0.594129166666671	15.9141935383232
0.594962500000004	15.9011727043107
0.595795833333337	15.8963549957261
0.596629166666671	15.8934904122434
0.597462500000004	15.8832039533736
0.598295833333337	15.8845060367748
0.599129166666671	15.8898445787199
0.599962500000004	15.9097664547589
0.600795833333337	15.913021663262
0.601629166666671	15.9179695801868
0.602462500000004	15.9135424966225
0.603295833333337	15.9204435386491
0.604129166666671	15.9191414552479
0.604962500000004	15.914063329983
0.605795833333337	15.8988289541885
0.606629166666671	15.8871102035773
0.607462500000004	15.8861987451965
0.608295833333338	15.8894539536996
0.609129166666671	15.8954435373453
0.609962500000004	15.9026049960521
0.610795833333338	15.9082039546774
0.611629166666671	15.9100268714392
0.612462500000004	15.9114591631806
0.613295833333338	15.9136727049627
0.614129166666671	15.9247404138732
0.614962500000004	15.9222664554109
0.615795833333338	15.9175789551664
0.616629166666671	15.9074227046367
0.617462500000004	15.9135424966225
0.618295833333338	15.9180997885269
0.619129166666671	15.9236987471522
0.619962500000004	15.9178393718466
0.620795833333338	15.9098966630991
0.621629166666671	15.9049487461743
0.622462500000005	15.8998706209095
0.623295833333338	15.9039070794533
0.624129166666671	15.9019539543515
0.624962500000005	15.9009122876305
0.625795833333338	15.8908862454409
0.626629166666671	15.8906258287607
0.627462500000005	15.8957039540255
0.628295833333338	15.8908862454409
0.629129166666671	15.8834643700538
0.629962500000005	15.8973966624471
0.630795833333338	15.9121102048812
0.631629166666671	15.9147143716837
0.632462500000005	15.8963549957261
0.633295833333338	15.8850268701353
0.634129166666672	15.8819018699724
0.634962500000005	15.8774747864081
0.635795833333338	15.8821622866526
0.636629166666672	15.8928393705428
0.637462500000005	15.8996102042292
0.638295833333338	15.9075529129768
0.639129166666672	15.9069018712762
0.639962500000005	15.906641454596
0.640795833333338	15.9080737463373
0.641629166666672	15.9173185384861
0.642462500000005	15.9209643720096
0.643295833333338	15.9143237466633
0.644129166666672	15.9061206212355
0.644962500000005	15.9076831213169
0.645795833333338	15.919271663588
0.646629166666672	15.9274747890158
0.647462500000005	15.9208341636695
0.648295833333338	15.9101570797793
0.649129166666672	15.8989591625286
0.649962500000005	15.8996102042292
0.650795833333338	15.9089852047182
0.651629166666672	15.9216154137102
0.652462500000005	15.9287768724171
0.653295833333339	15.9251310388936
0.654129166666672	15.9152352050442
0.654962500000005	15.9183602052071
0.655795833333339	15.9231779137917
0.656629166666672	15.9294279141177
0.657462500000005	15.9246102055331
0.658295833333339	15.9121102048812
0.659129166666672	15.9085945796978
0.659962500000005	15.9013029126509
0.660795833333339	15.8938810372638
0.661629166666672	15.8833341617137
0.662462500000005	15.8897143703798
0.663295833333339	15.9031258294126
0.664129166666672	15.9128914549219
0.664962500000005	15.9114591631806
0.665795833333339	15.9089852047182
0.666629166666672	15.9058602045552
0.667462500000006	15.9102872881194
0.668295833333339	15.904558121154
0.669129166666672	15.9007820792904
0.669962500000006	15.8955737456854
0.670795833333339	15.9057299962151
0.671629166666672	15.9214852053701
0.672462500000006	15.9317716642399
0.673295833333339	15.9309904141992
0.674129166666672	15.9235685388121
0.674962500000006	15.9197924969485
0.675795833333339	15.9235685388121
0.676629166666672	15.9188810385676
0.677462500000006	15.9126310382417
0.678295833333339	15.9139331216429
0.679129166666673	15.9162768717652
0.679962500000006	15.9239591638325
0.680795833333339	15.9285164557368
0.681629166666673	15.9373706228653
0.682462500000006	15.9479174984153
0.683295833333339	15.9569018738839
0.684129166666673	15.9645841659512
0.684962500000006	15.957032082224
0.685795833333339	15.9434904148511
0.686629166666673	15.9358081227838
0.687462500000006	15.939193539627
0.688295833333339	15.9493497901567
0.689129166666673	15.9502612485376
0.689962500000006	15.9515633319388
0.690795833333339	15.9380216645659
0.691629166666673	15.9385424979264
0.692462500000006	15.9415372897492
0.69329583333334	15.9442716648919
0.694129166666673	15.9294279141177
0.694962500000006	15.9117195798608
0.69579583333334	15.9135424966225
0.696629166666673	15.9351570810832
0.697462500000006	15.9493497901567
0.69829583333334	15.9554695821425
0.699129166666673	15.9589852073259
0.699962500000006	15.9609383324278
0.70079583333334	15.954948748782
0.701629166666673	15.943360206511
0.702462500000006	15.9407560397085
0.70329583333334	15.9527352069999
0.704129166666673	15.9634122908901
0.704962500000006	15.9641935409309
0.70579583333334	15.9605477074074
0.706629166666673	15.9544279154215
0.707462500000007	15.9593758323463
0.70829583333334	15.9536466653808
0.709129166666673	15.9494799984968
0.709962500000007	15.9440112482116
0.71079583333334	15.9488289567962
0.711629166666673	15.9531258320203
0.712462500000007	15.964323749271
0.71329583333334	15.9690112495155
0.714129166666673	15.9678393744543
0.714962500000007	15.9662768743728
0.71579583333334	15.9606779157475
0.716629166666673	15.959115415666
0.717462500000007	15.9566414572037
0.71829583333334	15.9535164570407
0.719129166666673	15.9552091654623
0.719962500000007	15.9529956236802
0.72079583333334	15.955990415503
0.721629166666673	15.9565112488635
0.722462500000007	15.9505216652178
0.72329583333334	15.9451831232727
0.724129166666673	15.9434904148511
0.724962500000007	15.9446622899122
0.72579583333334	15.9502612485376
0.726629166666674	15.9451831232727
0.727462500000007	15.9432299981709
0.72829583333334	15.9363289561443
0.729129166666674	15.9365893728245
0.729962500000007	15.9395841646474
0.73079583333334	15.944401873232
0.731629166666674	15.9472664567147
0.732462500000007	15.946485206674
0.73329583333334	15.9445320815721
0.734129166666674	15.9414070814091
0.734962500000007	15.9380216645659
0.73579583333334	15.9382820812461
0.736629166666674	15.9335945810017
0.737462500000007	15.9289070807572
0.738295833333341	15.9227872887714
0.739129166666674	15.9315112475597
0.739962500000007	15.9354174977634
0.740795833333341	15.9356779144437
0.741629166666674	15.9365893728245
0.742462500000007	15.9312508308794
0.743295833333341	15.9343758310424
0.744129166666674	15.9292977057776
0.744962500000007	15.9308602058591
0.745795833333341	15.9269539556553
0.746629166666674	15.9201831219689
0.747462500000007	15.9173185384861
0.748295833333341	15.917188330146
0.749129166666674	15.9149747883639
0.749962500000007	15.9156258300645
0.750795833333341	15.9164070801053
0.751629166666674	15.9273445806757
0.752462500000008	15.9341154143622
0.753295833333341	15.9309904141992
0.754129166666674	15.9243497888529
0.754962500000008	15.9126310382417
0.755795833333341	15.9152352050442
0.756629166666674	15.9218758303905
0.757462500000008	15.9341154143622
0.758295833333341	15.9311206225393
0.759129166666674	15.9217456220504
0.759962500000008	15.9149747883639
0.760795833333341	15.9147143716837
0.761629166666674	15.9199227052886
0.762462500000008	15.9184904135473
0.763295833333341	15.9148445800238
0.764129166666674	15.906641454596
0.764962500000008	15.9072924962966
0.765795833333341	15.9063810379157
0.766629166666675	15.9108081214799
0.767462500000008	15.9084643713577
0.768295833333341	15.9071622879565
0.769129166666675	15.9031258294126
0.769962500000008	15.9016935376712
0.770795833333341	15.9050789545145
0.771629166666675	15.9053393711947
0.772462500000008	15.9065112462558
0.773295833333341	15.901433120991
0.774129166666675	15.9010424959706
0.774962500000008	15.897266454107
0.775795833333341	15.8970060374268
0.776629166666675	15.8890633286792
0.777462500000008	15.8851570784755
0.778295833333341	15.8833341617137
0.779129166666675	15.8782560364489
0.779962500000008	15.8723966611433
0.780795833333342	15.8651049940963
0.781629166666675	15.8705737443815
0.782462500000008	15.8776049947483
0.783295833333342	15.8888029119989
0.784129166666675	15.8971362457669
0.784962500000008	15.8975268707873
0.785795833333342	15.8937508289237
0.786629166666675	15.8884122869786
0.787462500000008	15.8832039533736
0.788295833333342	15.8824227033328
0.789129166666675	15.8908862454409
0.789962500000008	15.8940112456039
0.790795833333342	15.9001310375897
0.791629166666675	15.8863289535366
0.792462500000008	15.8897143703798
0.793295833333342	15.8855477034958
0.794129166666675	15.8921883288422
0.794962500000008	15.8881518702983
0.795795833333342	15.8824227033328
0.796629166666675	15.8786466614692
0.797462500000009	15.885677911836
0.798295833333342	15.8895841620397
0.799129166666675	15.8886727036588
0.799962500000009	15.8881518702983
0.800795833333342	15.8927091622027
0.801629166666675	15.8894539536996
0.802462500000009	15.8769539530476
0.803295833333342	15.8722664528032
0.804129166666675	15.8746102029254
0.804962500000009	15.8803393698909
0.805795833333342	15.8796883281902
0.806629166666675	15.8744799945853
0.807462500000009	15.8688810359599
0.808295833333342	15.8701831193612
0.809129166666675	15.8782560364489
0.809962500000009	15.8809904115915
0.810795833333342	15.8848966617952
0.811629166666676	15.8867195785569
0.812462500000009	15.8863289535366
0.813295833333342	15.8736987445445
0.814129166666676	15.8695320776605
0.814962500000009	15.8712247860822
0.815795833333342	15.8852872868156
0.816629166666676	15.8901049954002
0.817462500000009	15.8947924956447
0.818295833333342	15.8911466621212
0.819129166666676	15.8898445787199
0.819962500000009	15.8875008285977
0.820795833333342	15.891016453781
0.821629166666676	15.8960945790459
0.822462500000009	15.9063810379157
0.823295833333343	15.9057299962151
0.824129166666676	15.8986987458484
0.824962500000009	15.8908862454409
0.825795833333343	15.8851570784755
0.826629166666676	15.8903654120804
0.827462500000009	15.8841154117545
0.828295833333343	15.8796883281902
0.829129166666676	15.8739591612248
0.829962500000009	15.8713549944223
0.830795833333343	15.8751310362859
0.831629166666676	15.8805997865711
0.832462500000009	15.896224787386
0.833295833333343	15.9011727043107
0.834129166666676	15.8975268707873
0.834962500000009	15.8798185365304
0.835795833333343	15.8688810359599
0.836629166666676	15.8656258274568
0.837462500000009	15.8713549944223
0.838295833333343	15.8770841613878
0.839129166666676	15.8808602032514
0.839962500000009	15.8888029119989
0.840795833333343	15.8934904122434
0.841629166666676	15.8873706202576
0.84246250000001	15.8799487448705
0.843295833333343	15.8740893695649
0.844129166666676	15.8838549950742
0.84496250000001	15.8966154124064
0.845795833333343	15.9095060380787
0.846629166666676	15.9098966630991
0.84746250000001	15.9041674961336
0.848295833333343	15.8970060374268
0.849129166666676	15.9007820792904
0.84996250000001	15.9006518709502
0.850795833333343	15.9040372877935
0.851629166666677	15.8901049954002
0.85246250000001	15.8859383285162
0.853295833333343	15.8821622866526
0.854129166666667	15.8861987451965
0.8549625	15.8860685368563
0.855795833333333	15.8845060367748
0.856629166666667	15.8813810366119
0.8574625	15.8863289535366
0.858295833333334	15.8832039533736
0.859129166666667	15.8811206199316
0.8599625	15.8789070781495
0.860795833333334	15.8914070788014
0.861629166666667	15.8980477041478
0.8624625	15.8902352037403
0.863295833333334	15.8770841613878
0.864129166666667	15.8843758284347
0.8649625	15.8837247867341
0.865795833333334	15.8837247867341
0.866629166666667	15.8714852027624
0.8674625	15.8761727030069
0.868295833333334	15.8795581198501
0.869129166666667	15.8925789538625
0.8699625	15.8979174958076
0.870795833333334	15.9011727043107
0.871629166666667	15.8904956204206
0.872462500000001	15.8805997865711
0.873295833333334	15.8786466614692
0.874129166666667	15.8837247867341
0.874962500000001	15.8942716622842
0.875795833333334	15.8966154124064
0.876629166666667	15.8946622873045
0.877462500000001	15.8881518702983
0.878295833333334	15.883594578394
0.879129166666667	15.8796883281902
0.879962500000001	15.8798185365304
0.880795833333334	15.8782560364489
0.881629166666667	15.8712247860822
0.882462500000001	15.8644539523957
0.883295833333334	15.8684904109396
0.884129166666667	15.884636245115
0.884962500000001	15.8882820786384
0.885795833333334	15.8851570784755
0.886629166666667	15.8799487448705
0.887462500000001	15.8875008285977
0.888295833333334	15.8894539536996
0.889129166666668	15.894141453944
0.889962500000001	15.892058120502
0.890795833333334	15.881511244952
0.891629166666668	15.8632820773346
0.892462500000001	15.8561206186278
0.893295833333334	15.8623706189537
0.894129166666668	15.8692716609803
0.894962500000001	15.8717456194427
0.895795833333334	15.87942791151
0.896629166666668	15.8854174951557
0.897462500000001	15.8858081201761
0.898295833333335	15.8750008279458
0.899129166666668	15.8682299942593
0.899962500000001	15.870052911021
0.900795833333335	15.874219577905
0.901629166666668	15.8697924943408
0.902462500000001	15.8669279108581
0.903295833333335	15.8658862441371
0.904129166666668	15.8709643694019
0.904962500000001	15.8755216613063
0.905795833333335	15.8789070781495
0.906629166666668	15.8885424953187
0.907462500000001	15.8902352037403
0.908295833333335	15.8912768704613
0.909129166666668	15.8854174951557
0.909962500000001	15.8787768698094
0.910795833333335	15.8740893695649
0.911629166666668	15.8684904109396
0.912462500000001	15.8704435360414
0.913295833333335	15.8725268694834
0.914129166666668	15.8845060367748
0.914962500000001	15.8938810372638
0.915795833333335	15.9071622879565
0.916629166666668	15.9027352043922
0.917462500000002	15.8888029119989
0.918295833333335	15.8750008279458
0.919129166666668	15.8751310362859
0.919962500000002	15.880469578231
0.920795833333335	15.8851570784755
0.921629166666668	15.8864591618767
0.922462500000002	15.8861987451965
0.923295833333335	15.8819018699724
0.924129166666668	15.8743497862451
0.924962500000002	15.8787768698094
0.925795833333335	15.8774747864081
0.926629166666668	15.8803393698909
0.927462500000002	15.8816414532921
0.928295833333335	15.8898445787199
0.929129166666669	15.8968758290866
0.929962500000002	15.8980477041478
0.930795833333335	15.8940112456039
0.931629166666669	15.8852872868156
0.932462500000002	15.8777352030884
0.933295833333335	15.8703133277013
0.934129166666669	15.875261244626
0.934962500000002	15.877344578068
0.935795833333335	15.8901049954002
0.936629166666669	15.894141453944
0.937462500000002	15.8998706209095
0.938295833333335	15.8963549957261
0.939129166666669	15.8973966624471
0.939962500000002	15.9019539543515
0.940795833333335	15.8997404125694
0.941629166666669	15.8976570791274
0.942462500000002	15.901433120991
0.943295833333336	15.9023445793719
0.944129166666669	15.8992195792089
0.944962500000002	15.8873706202576
0.945795833333336	15.8851570784755
0.946629166666669	15.8901049954002
0.947462500000002	15.8886727036588
0.948295833333336	15.8914070788014
0.949129166666669	15.8869799952372
0.949962500000002	15.8886727036588
0.950795833333336	15.8779956197686
0.951629166666669	15.8718758277828
0.952462500000002	15.8765633280273
0.953295833333336	15.8855477034958
0.954129166666669	15.8796883281902
0.954962500000002	15.8688810359599
0.955795833333336	15.8696622860007
0.956629166666669	15.8845060367748
0.957462500000002	15.8917977038218
0.958295833333336	15.8792977031699
0.959129166666669	15.875261244626
0.959962500000002	15.8726570778235
0.960795833333336	15.8791674948297
0.961629166666669	15.8785164531291
0.962462500000003	15.8813810366119
0.963295833333336	15.8903654120804
0.964129166666669	15.8881518702983
0.964962500000003	15.8851570784755
0.965795833333336	15.8736987445445
0.966629166666669	15.8708341610618
0.967462500000003	15.8664070774976
0.968295833333336	15.8649747857562
0.96912916666667	15.8674487442186
0.969962500000003	15.8692716609803
0.970795833333336	15.8759122863266
0.97162916666667	15.8753914529661
0.972462500000003	15.8760424946668
0.973295833333336	15.8735685362044
0.97412916666667	15.8697924943408
0.974962500000003	15.8692716609803
0.975795833333336	15.8703133277013
0.97662916666667	15.8778654114285
0.977462500000003	15.8736987445445
0.978295833333336	15.8705737443815
0.97912916666667	15.8658862441371
0.979962500000003	15.8740893695649
0.980795833333336	15.8830737450335
0.98162916666667	15.8867195785569
0.982462500000003	15.8824227033328
0.983295833333336	15.8778654114285
0.98412916666667	15.8808602032514
0.984962500000003	15.8782560364489
0.985795833333336	15.8781258281088
0.98662916666667	15.8770841613878
0.987462500000003	15.8860685368563
0.988295833333337	15.8901049954002
0.98912916666667	15.8893237453594
0.989962500000003	15.8843758284347
0.990795833333337	15.8845060367748
0.99162916666667	15.8842456200946
0.992462500000003	15.8755216613063
0.993295833333337	15.8778654114285
0.99412916666667	15.878386244789
0.994962500000003	15.8855477034958
0.995795833333337	15.882552911673
0.99662916666667	15.877344578068
0.997462500000003	15.8717456194427
0.998295833333337	15.8652352024365
0.99912916666667	15.8673185358784
0.999962500000003	15.8718758277828
1.00079583333334	15.8671883275383
1.00162916666667	15.8575529103691
1.0024625	15.8617195772531
1.00329583333334	15.864714369076
1.00412916666667	15.8688810359599
1.0049625	15.8548185352265
1.00579583333334	15.8589852021105
1.00662916666667	15.8639331190352
1.0074625	15.873177911184
1.00829583333334	15.870052911021
1.00912916666667	15.8593758271309
1.0099625	15.8458341597579
1.01079583333334	15.8378914510104
1.01162916666667	15.8424487429147
1.0124625	15.8555997852673
1.01329583333334	15.8625008272938
1.01412916666667	15.860547702192
1.0149625	15.8483081182203
1.01579583333333	15.8464852014586
1.01662916666667	15.8496102016215
1.0174625	15.8609383272124
1.01829583333333	15.8694018693204
1.01912916666667	15.8748706196056
1.0199625	15.8789070781495
1.02079583333333	15.8743497862451
1.02162916666667	15.8667977025179
1.0224625	15.8539070768456
1.02329583333333	15.8559904102876
1.02412916666667	15.8651049940963
1.0249625	15.8833341617137
1.02579583333333	15.8886727036588
1.02662916666667	15.8885424953187
1.0274625	15.8826831200131
1.02829583333333	15.8786466614692
1.02912916666667	15.8729174945038
1.0299625	15.874219577905
1.03079583333333	15.8679695775791
1.03162916666667	15.8638029106951
1.0324625	15.855339368587
1.03329583333333	15.8505216600024
1.03412916666667	15.8531258268049
1.0349625	15.8643237440556
1.03579583333333	15.8803393698909
1.03662916666667	15.8882820786384
1.0374625	15.878386244789
1.03829583333333	15.8664070774976
1.03912916666667	15.8580737437296
1.0399625	15.8548185352265
1.04079583333333	15.8510424933629
1.04162916666667	15.854297701866
1.0424625	15.8657560357969
1.04329583333333	15.8759122863266
1.04412916666667	15.8803393698909
1.0449625	15.8787768698094
1.04579583333333	15.8748706196056
1.04662916666667	15.8610685355525
1.0474625	15.8582039520697
1.04829583333333	15.8589852021105
1.04912916666666	15.8705737443815
1.0499625	15.8674487442186
1.05079583333333	15.8645841607358
1.05162916666666	15.8660164524772
1.0524625	15.872136244463
1.05329583333333	15.8779956197686
1.05412916666666	15.8796883281902
1.0549625	15.877344578068
1.05579583333333	15.8795581198501
1.05662916666666	15.8690112443001
1.0574625	15.8562508269679
1.05829583333333	15.8515633267234
1.05912916666666	15.8643237440556
1.0599625	15.8785164531291
1.06079583333333	15.8770841613878
1.06162916666666	15.8808602032514
1.0624625	15.8776049947483
1.06329583333333	15.8782560364489
1.06412916666666	15.8664070774976
1.0649625	15.863672702355
1.06579583333333	15.8661466608173
1.06662916666666	15.8645841607358
1.0674625	15.8734383278643
1.06829583333333	15.8799487448705
1.06912916666666	15.8882820786384
1.0699625	15.8882820786384
1.07079583333333	15.8954435373453
1.07162916666666	15.9050789545145
1.0724625	15.904558121154
1.07329583333333	15.894141453944
1.07412916666666	15.8882820786384
1.0749625	15.8881518702983
1.07579583333333	15.8934904122434
1.07662916666666	15.8888029119989
1.07746249999999	15.8921883288422
1.07829583333333	15.8957039540255
1.07912916666666	15.8953133290051
1.07996249999999	15.8891935370193
1.08079583333333	15.8820320783125
1.08162916666666	15.8845060367748
1.08246249999999	15.8967456207465
1.08329583333333	15.90039145427
1.08412916666666	15.8996102042292
1.08496249999999	15.8947924956447
1.08579583333333	15.8963549957261
1.08662916666666	15.898308120828
1.08746249999999	15.8873706202576
1.08829583333333	15.8817716616322
1.08912916666666	15.8871102035773
1.08996249999999	15.8988289541885
1.09079583333333	15.9023445793719
1.09162916666666	15.8940112456039
1.09246249999999	15.8944018706243
1.09329583333333	15.892058120502
1.09412916666666	15.8882820786384
1.09496249999999	15.8821622866526
1.09579583333333	15.8795581198501
1.09662916666666	15.8829435366933
1.09746249999999	15.8863289535366
1.09829583333333	15.8916674954817
1.09912916666666	15.891016453781
1.09996249999999	15.8871102035773
1.10079583333333	15.8882820786384
1.10162916666666	15.9005216626101
1.10246249999999	15.9115893715207
1.10329583333333	15.9074227046367
1.10412916666666	15.9053393711947
1.10496249999999	15.8970060374268
1.10579583333332	15.8897143703798
1.10662916666666	15.8761727030069
1.10746249999999	15.8790372864896
1.10829583333332	15.878386244789
1.10912916666666	15.8842456200946
1.10996249999999	15.885677911836
1.11079583333332	15.8942716622842
1.11162916666666	15.899349787549
1.11246249999999	15.8924487455224
1.11329583333332	15.8756518696464
1.11412916666666	15.8677091608988
1.11496249999999	15.8631518689945
1.11579583333332	15.875261244626
1.11662916666666	15.8839852034143
1.11746249999999	15.8937508289237
1.11829583333332	15.8914070788014
1.11912916666666	15.8950529123249
1.11996249999999	15.8928393705428
1.12079583333332	15.9085945796978
1.12162916666666	15.9069018712762
1.12246249999999	15.9009122876305
1.12329583333332	15.8890633286792
1.12412916666666	15.8798185365304
1.12496249999999	15.8847664534551
1.12579583333332	15.8809904115915
1.12662916666666	15.8821622866526
1.12746249999999	15.8832039533736
1.12829583333332	15.8860685368563
1.12912916666666	15.8837247867341
1.12996249999999	15.8838549950742
1.13079583333332	15.8858081201761
1.13162916666666	15.8828133283532
1.13246249999999	15.8807299949112
1.13329583333332	15.8821622866526
1.13412916666666	15.8888029119989
1.13496249999999	15.8894539536996
1.13579583333332	15.8868497868971
1.13662916666666	15.8819018699724
1.13746249999999	15.8800789532106
1.13829583333332	15.8795581198501
1.13912916666665	15.8832039533736
1.13996249999999	15.8850268701353
1.14079583333332	15.893099787223
1.14162916666665	15.8954435373453
1.14246249999999	15.8881518702983
1.14329583333332	15.8888029119989
1.14412916666665	15.8800789532106
1.14496249999999	15.8802091615507
1.14579583333332	15.8699227026809
1.14662916666665	15.8777352030884
1.14746249999999	15.8819018699724
1.14829583333332	15.885677911836
1.14912916666665	15.8790372864896
1.14996249999999	15.8792977031699
1.15079583333332	15.871094577742
1.15162916666665	15.8712247860822
1.15246249999999	15.8677091608988
1.15329583333332	15.8712247860822
1.15412916666665	15.8770841613878
1.15496249999999	15.8954435373453
1.15579583333332	15.9097664547589
1.15662916666665	15.9139331216429
1.15746249999999	15.9010424959706
1.15829583333332	15.8842456200946
1.15912916666665	15.8832039533736
1.15996249999999	15.8867195785569
1.16079583333332	15.9011727043107
1.16162916666665	15.9040372877935
1.16246249999999	15.9087247880379
1.16329583333332	15.9015633293311
1.16412916666665	15.895183120665
1.16496249999999	15.885677911836
1.16579583333332	15.8869799952372
1.16662916666665	15.8989591625286
1.16746249999998	15.9026049960521
1.16829583333332	15.9058602045552
1.16912916666665	15.9006518709502
1.16996249999998	15.901433120991
1.17079583333332	15.8907560371008
1.17162916666665	15.882552911673
1.17246249999998	15.8778654114285
1.17329583333332	15.8785164531291
1.17412916666665	15.8782560364489
1.17496249999998	15.880469578231
1.17579583333332	15.885677911836
1.17662916666665	15.8917977038218
1.17746249999998	15.8928393705428
1.17829583333332	15.8932299955632
1.17912916666665	15.891016453781
1.17996249999998	15.8902352037403
1.18079583333332	15.8834643700538
1.18162916666665	15.8756518696464
1.18246249999998	15.8733081195242
1.18329583333332	15.8829435366933
1.18412916666665	15.8859383285162
1.18496249999998	15.8878914536181
1.18579583333332	15.8822924949927
1.18662916666665	15.8776049947483
1.18746249999998	15.8736987445445
1.18829583333332	15.8765633280273
1.18912916666665	15.8795581198501
1.18996249999998	15.8770841613878
1.19079583333332	15.8760424946668
1.19162916666665	15.8826831200131
1.19246249999998	15.8912768704613
1.19329583333332	15.8954435373453
1.19412916666665	15.8981779124879
1.19496249999998	15.8981779124879
1.19579583333332	15.8902352037403
1.19662916666665	15.876302911347
1.19746249999998	15.8665372858377
1.19829583333332	15.8717456194427
1.19912916666665	15.8774747864081
1.19996249999998	15.8843758284347
1.20079583333331	15.8842456200946
1.20162916666665	15.8843758284347
1.20246249999998	15.8785164531291
1.20329583333331	15.871094577742
1.20412916666665	15.8821622866526
1.20496249999998	15.8925789538625
1.20579583333331	15.8895841620397
1.20662916666665	15.8707039527217
1.20746249999998	15.8649747857562
1.20829583333331	15.864714369076
1.20912916666665	15.8709643694019
1.20996249999998	15.8725268694834
1.21079583333331	15.8766935363674
1.21162916666665	15.8730477028439
1.21246249999998	15.8649747857562
1.21329583333331	15.8639331190352
1.21412916666665	15.8630216606543
1.21496249999998	15.8688810359599
1.21579583333331	15.8753914529661
1.21662916666665	15.881511244952
1.21746249999998	15.8833341617137
1.21829583333331	15.8855477034958
1.21912916666665	15.8811206199316
1.21996249999998	15.8871102035773
1.22079583333331	15.8895841620397
1.22162916666665	15.8966154124064
1.22246249999998	15.8919279121619
1.22329583333331	15.8867195785569
1.22412916666665	15.8809904115915
1.22496249999998	15.8854174951557
1.22579583333331	15.8944018706243
1.22662916666665	15.9009122876305
1.22746249999998	15.8937508289237
1.22829583333331	15.8843758284347
1.22912916666664	15.8805997865711
1.22996249999998	15.8791674948297
1.23079583333331	15.8805997865711
1.23162916666664	15.884636245115
1.23246249999998	15.8889331203391
1.23329583333331	15.8865893702168
1.23412916666664	15.8864591618767
1.23496249999998	15.8863289535366
1.23579583333331	15.8904956204206
1.23662916666664	15.8938810372638
1.23746249999998	15.9000008292496
1.23829583333331	15.8937508289237
1.23912916666664	15.8851570784755
1.23996249999998	15.8769539530476
1.24079583333331	15.8847664534551
1.24162916666664	15.893099787223
1.24246249999998	15.897266454107
1.24329583333331	15.8970060374268
1.24412916666664	15.8895841620397
1.24496249999998	15.8908862454409
1.24579583333331	15.8906258287607
1.24662916666664	15.8986987458484
1.24746249999998	15.8958341623656
1.24829583333331	15.8915372871415
1.24912916666664	15.8843758284347
1.24996249999998	15.8834643700538
1.25079583333331	15.884636245115
1.25162916666664	15.8875008285977
1.25246249999998	15.8861987451965
1.25329583333331	15.8868497868971
1.25412916666664	15.8899747870601
1.25496249999998	15.8889331203391
1.25579583333331	15.883594578394
1.25662916666664	15.8760424946668
1.25746249999997	15.8852872868156
1.25829583333331	15.8889331203391
1.25912916666664	15.8915372871415
1.25996249999997	15.8816414532921
1.26079583333331	15.8768237447075
1.26162916666664	15.881511244952
1.26246249999997	15.8871102035773
1.26329583333331	15.8869799952372
1.26412916666664	15.8747404112655
1.26496249999997	15.8716154111025
1.26579583333331	15.8848966617952
1.26662916666664	15.8979174958076
1.26746249999997	15.8966154124064
1.26829583333331	15.8829435366933
1.26912916666664	15.8736987445445
1.26996249999997	15.8787768698094
1.27079583333331	15.8868497868971
1.27162916666664	15.8890633286792
1.27246249999997	15.8850268701353
1.27329583333331	15.8832039533736
1.27412916666664	15.8882820786384
1.27496249999997	15.8841154117545
1.27579583333331	15.8723966611433
1.27662916666664	15.8583341604099
1.27746249999997	15.8417977012141
1.27829583333331	15.840625826153
1.27912916666664	15.8389331177314
1.27996249999997	15.8424487429147
1.28079583333333	15.8477872848598
1.28162916666667	15.8555997852673
1.2824625	15.8639331190352
1.28329583333333	15.8582039520697
1.28412916666667	15.8506518683425
1.2849625	15.8442716596765
1.28579583333333	15.8436206179758
1.28662916666667	15.8483081182203
1.2874625	15.8557299936074
1.28829583333333	15.8592456187907
1.28912916666667	15.8428393679351
1.2899625	15.8300789506029
1.29079583333333	15.8289070755418
1.29162916666667	15.83750082599
1.2924625	15.8436206179758
1.29329583333333	15.8429695762752
1.29412916666667	15.8518237434037
1.2949625	15.8598966604914
1.29579583333333	15.8552091602469
1.29662916666666	15.8464852014586
1.2974625	15.8397143677721
1.29829583333333	15.8434904096357
1.29912916666666	15.839584159432
1.2999625	15.8347664508474
1.30079583333333	15.8305997839634
1.30162916666666	15.8388029093912
1.3024625	15.8480477015401
1.30329583333333	15.8566414519883
1.30412916666666	15.8582039520697
1.3049625	15.855339368587
1.30579583333333	15.8510424933629
1.30662916666666	15.8593758271309
1.3074625	15.8660164524772
1.30829583333333	15.8654956191167
1.30912916666666	15.8614591605728
1.3099625	15.8555997852673
1.31079583333333	15.8569018686685
1.31162916666666	15.8531258268049
1.3124625	15.8557299936074
1.31329583333333	15.8558602019475
1.31412916666666	15.8638029106951
1.3149625	15.8665372858377
1.31579583333333	15.8723966611433
1.31662916666666	15.8638029106951
1.3174625	15.8602872855117
1.31829583333333	15.8545581185463
1.31912916666666	15.8524747851043
1.3199625	15.8513029100432
1.32079583333333	15.8592456187907
1.32162916666666	15.8657560357969
1.3224625	15.8688810359599
1.32329583333333	15.8653654107766
1.32412916666666	15.85846436875
1.3249625	15.8463549931184
1.32579583333333	15.8390633260715
1.32662916666666	15.8401049927925
1.32746249999999	15.8398445761122
1.32829583333333	15.8369799926295
1.32912916666666	15.8316414506844
1.32996249999999	15.8394539510919
1.33079583333333	15.843750826316
1.33162916666666	15.8498706183018
1.33246249999999	15.839584159432
1.33329583333333	15.8348966591875
1.33412916666666	15.8250008253381
1.33496249999999	15.8264331170794
1.33579583333333	15.8201831167535
1.33662916666666	15.8263029087393
1.33746249999999	15.8282560338412
1.33829583333333	15.831250825664
1.33912916666666	15.836459159269
1.33996249999999	15.8402352011326
1.34079583333333	15.842709159595
1.34162916666666	15.838542492711
1.34246249999999	15.8388029093912
1.34329583333333	15.8415372845338
1.34412916666666	15.8434904096357
1.34496249999999	15.8462247847783
1.34579583333333	15.8458341597579
1.34662916666666	15.8390633260715
1.34746249999999	15.8308602006437
1.34829583333333	15.8324227007251
1.34912916666666	15.8350268675276
1.34996249999999	15.8324227007251
1.35079583333333	15.8190112416924
1.35162916666666	15.8096362412034
1.35246249999999	15.8087247828225
1.35329583333333	15.8111987412849
1.35412916666666	15.8111987412849
1.35496249999999	15.8158862415294
1.35579583333332	15.8233081169165
1.35662916666666	15.8350268675276
1.35746249999999	15.8347664508474
1.35829583333332	15.834375825827
1.35912916666666	15.8380216593505
1.35996249999999	15.8420581178943
1.36079583333332	15.8447924930369
1.36162916666666	15.8265633254196
1.36246249999999	15.8153654081689
1.36329583333332	15.8037768658978
1.36412916666666	15.8105476995843
1.36496249999999	15.8174487416109
1.36579583333332	15.8231779085763
1.36662916666666	15.8127612413664
1.36746249999999	15.8096362412034
1.36829583333332	15.8141935331078
1.36912916666666	15.8259122837189
1.36996249999999	15.8276049921405
1.37079583333332	15.8212247834745
1.37162916666666	15.8246102003177
1.37246249999999	15.8244799919776
1.37329583333332	15.8255216586986
1.37412916666666	15.8148445748084
1.37496249999999	15.8182299916516
1.37579583333332	15.822787283556
1.37662916666666	15.8299487422628
1.37746249999999	15.8332039507659
1.37829583333332	15.8350268675276
1.37912916666666	15.8320320757048
1.37996249999999	15.8214852001547
1.38079583333332	15.8148445748084
1.38162916666666	15.8167976999102
1.38246249999999	15.820703950114
1.38329583333332	15.8201831167535
1.38412916666666	15.8199227000732
1.38496249999999	15.8182299916516
1.38579583333332	15.8214852001547
1.38662916666665	15.8260424920591
1.38746249999999	15.8279956171609
1.38829583333332	15.8279956171609
1.38912916666665	15.8256518670387
1.38996249999999	15.8363289509289
1.39079583333332	15.8386727010511
1.39162916666665	15.8328133257455
1.39246249999999	15.8242195752973
1.39329583333332	15.8243497836374
1.39412916666665	15.8359383259085
1.39496249999999	15.8399747844524
1.39579583333332	15.8411466595135
1.39662916666665	15.8429695762752
1.39746249999999	15.8441414513363
1.39829583333332	15.8502612433222
1.39912916666665	15.8477872848598
1.39996249999999	15.836459159269
1.40079583333332	15.8260424920591
1.40162916666665	15.8247404086578
1.40246249999999	15.8287768672017
1.40329583333332	15.8308602006437
1.40412916666665	15.8305997839634
1.40496249999999	15.831250825664
1.40579583333332	15.829167492222
1.40662916666665	15.8296883255825
1.40746249999999	15.8342456174869
1.40829583333332	15.8412768678536
1.40912916666665	15.8363289509289
1.40996249999999	15.8338549924665
1.41079583333332	15.8252612420183
1.41162916666665	15.8250008253381
1.41246249999999	15.8190112416924
1.41329583333332	15.8184904083319
1.41412916666665	15.822787283556
1.41496249999999	15.8247404086578
1.41579583333332	15.8276049921405
1.41662916666665	15.830209158943
1.41746249999998	15.8346362425073
1.41829583333332	15.8361987425888
1.41912916666665	15.8272143671202
1.41996249999998	15.8253914503584
1.42079583333332	15.8197924917331
1.42162916666665	15.819662283393
1.42246249999998	15.8128914497065
1.42329583333332	15.809245616183
1.42412916666665	15.8044279075984
1.42496249999998	15.8093758245232
1.42579583333332	15.8197924917331
1.42662916666665	15.8253914503584
1.42746249999998	15.8253914503584
1.42829583333332	15.8319018673646
1.42912916666665	15.8342456174869
1.42996249999998	15.8303393672832
1.43079583333332	15.8197924917331
1.43162916666665	15.8243497836374
1.43246249999998	15.8303393672832
1.43329583333332	15.8316414506844
1.43412916666665	15.8197924917331
1.43496249999998	15.8121101996658
1.43579583333332	15.8065112410404
1.43662916666665	15.8024747824966
1.43746249999998	15.7988289489731
1.43829583333332	15.7954435321299
1.43912916666665	15.8040372825781
1.43996249999998	15.8104174912442
1.44079583333332	15.819662283393
1.44162916666665	15.8221362418553
1.44246249999998	15.8236987419368
1.44329583333332	15.8242195752973
1.44412916666665	15.8316414506844
1.44496249999998	15.8358081175684
1.44579583333332	15.8402352011326
1.44662916666665	15.8359383259085
1.44746249999998	15.8295581172424
1.44829583333331	15.8279956171609
1.44912916666665	15.8244799919776
1.44996249999998	15.8266935337597
1.45079583333331	15.8147143664683
1.45162916666665	15.8075529077614
1.45246249999998	15.810287282904
1.45329583333331	15.8218758251751
1.45412916666665	15.8290372838819
1.45496249999998	15.8279956171609
1.45579583333331	15.8256518670387
1.45662916666665	15.8214852001547
1.45746249999998	15.8225268668757
1.45829583333331	15.8225268668757
1.45912916666665	15.8252612420183
1.45996249999998	15.8246102003177
1.46079583333331	15.8180997833115
1.46162916666665	15.8231779085763
1.46246249999998	15.8239591586171
1.46329583333331	15.830209158943
1.46412916666665	15.8266935337597
1.46496249999998	15.8156258248491
1.46579583333331	15.8115893663053
1.46662916666665	15.8089851995028
1.46746249999998	15.8136726997473
1.46829583333331	15.8152351998287
1.46912916666665	15.8128914497065
1.46996249999998	15.8153654081689
1.47079583333331	15.8187508250121
1.47162916666665	15.8278654088208
1.47246249999998	15.8342456174869
1.47329583333331	15.8266935337597
1.47412916666665	15.8272143671202
1.47496249999998	15.8384122843709
1.47579583333331	15.857422702029
1.47662916666665	15.8524747851043
1.47746249999998	15.8412768678536
1.47829583333331	15.8358081175684
1.47912916666664	15.8463549931184
1.47996249999998	15.8558602019475
1.48079583333331	15.8545581185463
1.48162916666664	15.8566414519883
1.48246249999998	15.855339368587
1.48329583333331	15.8558602019475
1.48412916666664	15.8434904096357
1.48496249999998	15.8325529090653
1.48579583333331	15.8259122837189
1.48662916666664	15.8307299923035
1.48746249999998	15.8341154091468
1.48829583333331	15.8455737430777
1.48912916666664	15.8559904102876
1.48996249999998	15.8602872855117
1.49079583333331	15.8484383265604
1.49162916666664	15.8269539504399
1.49246249999998	15.8182299916516
1.49329583333331	15.8147143664683
1.49412916666664	15.8235685335967
1.49496249999998	15.829167492222
1.49579583333331	15.8247404086578
1.49662916666664	15.8212247834745
1.49746249999998	15.8203133250936
1.49829583333331	15.8287768672017
1.49912916666664	15.8384122843709
1.49996249999998	15.8361987425888
1.50079583333331	15.8350268675276
1.50162916666664	15.829167492222
1.50246249999998	15.8319018673646
1.50329583333331	15.8325529090653
1.50412916666664	15.8296883255825
1.50496249999998	15.8229174918961
1.50579583333331	15.8199227000732
1.50662916666664	15.8147143664683
1.50746249999997	15.8067716577207
1.50829583333331	15.8080737411219
1.50912916666664	15.8079435327818
1.50996249999997	15.8209643667942
1.51079583333331	15.8218758251751
1.51162916666664	15.8294279089023
1.51246249999997	15.8239591586171
1.51329583333331	15.8167976999102
1.51412916666664	15.8057299909997
1.51496249999997	15.7940112403885
1.51579583333331	15.7865893650014
1.51662916666664	15.7871101983619
1.51746249999997	15.7873706150422
1.51829583333331	15.7841154065391
1.51912916666664	15.7786466562538
1.51996249999997	15.7802091563353
1.52079583333331	15.7891935318039
1.52162916666664	15.8097664495435
1.52246249999997	15.821745616835
1.52329583333331	15.8384122843709
1.52412916666664	15.8377612426702
1.52496249999997	15.8421883262345
1.52579583333331	15.8399747844524
1.52662916666664	15.8273445754603
1.52746249999997	15.8160164498695
1.52829583333331	15.8058601993398
1.52912916666664	15.8151049914886
1.52996249999997	15.8213549918146
1.53079583333331	15.8265633254196
1.53162916666664	15.8240893669572
1.53246249999997	15.8171883249306
1.53329583333331	15.8075529077614
1.53412916666664	15.8022143658163
1.53496249999997	15.8104174912442
1.53579583333331	15.8226570752158
1.53662916666664	15.8303393672832
1.53746249999997	15.8300789506029
1.5382958333333	15.8236987419368
1.53912916666664	15.813412283067
1.53996249999997	15.8080737411219
1.5407958333333	15.8067716577207
1.54162916666664	15.8075529077614
1.54246249999997	15.8040372825781
1.5432958333333	15.7949226987694
1.54412916666664	15.7842456148792
1.54496249999997	15.7796883229748
1.5457958333333	15.7794279062946
1.54662916666664	15.7852872816002
1.54746249999997	15.7888029067835
1.5482958333333	15.7917976986064
1.54912916666664	15.7953133237897
1.54996249999997	15.7930997820076
1.5507958333333	15.7954435321299
1.55162916666664	15.7901049901848
1.55246249999997	15.7950529071095
1.5532958333333	15.7993497823336
1.55412916666664	15.8016935324558
1.55496249999997	15.7998706156941
1.5557958333333	15.7897143651644
1.55662916666664	15.790365406865
1.55746249999997	15.7867195733415
1.5582958333333	15.7826831147977
1.55912916666664	15.7790372812742
1.55996249999997	15.7782560312335
1.5607958333333	15.7821622814372
1.56162916666664	15.7828133231378
1.56246249999997	15.7805997813557
1.5632958333333	15.7821622814372
1.56412916666664	15.7774747811927
1.56496249999997	15.7721362392476
1.5657958333333	15.7639331138198
1.56662916666664	15.7647143638605
1.56746249999997	15.7667976973025
1.5682958333333	15.7703133224859
1.56912916666663	15.7763029061316
1.56996249999997	15.7785164479137
1.5707958333333	15.7804695730156
1.57162916666663	15.7772143645125
1.57246249999997	15.7821622814372
1.5732958333333	15.7851570732601
1.57412916666663	15.790365406865
1.57496249999997	15.7904956152051
1.5757958333333	15.7795581146347
1.57662916666663	15.7645841555204
1.57746249999997	15.7562508217525
1.5782958333333	15.7664070722822
1.57912916666663	15.7765633228119
1.57996249999997	15.7873706150422
1.5807958333333	15.7907560318854
1.58162916666663	15.7907560318854
1.58246249999997	15.787240406702
1.5832958333333	15.7858081149607
1.58412916666663	15.7858081149607
1.58496249999997	15.7721362392476
1.5857958333333	15.7625008220784
1.58662916666663	15.7592456135753
1.58746249999997	15.7682299890439
1.5882958333333	15.7747404060501
1.58912916666663	15.7792976979545
1.58996249999997	15.7738289476692
1.5907958333333	15.7664070722822
1.59162916666663	15.7552091550315
1.59246249999997	15.7570320717932
1.5932958333333	15.7579435301741
1.59412916666663	15.7618497803778
1.59496249999997	15.767318530663
1.5957958333333	15.775651864431
1.59662916666663	15.7881518650829
1.59746249999997	15.7901049901848
1.5982958333333	15.7856779066205
1.59912916666663	15.7929695736675
1.59996249999996	15.7960945738305
1.6007958333333	15.8036466575577
1.60162916666663	15.790365406865
1.60246249999996	15.7847664482397
1.6032958333333	15.778776864594
1.60412916666663	15.7763029061316
1.60496249999996	15.773568530989
1.6057958333333	15.7700529058056
1.60662916666663	15.7783862395736
1.60746249999996	15.7880216567428
1.6082958333333	15.7897143651644
1.60912916666663	15.786198739981
1.60996249999996	15.7822924897773
1.6107958333333	15.7829435314779
1.61162916666663	15.7769539478322
1.61246249999996	15.7666674889624
1.6132958333333	15.7593758219155
1.61412916666663	15.7611987386772
1.61496249999996	15.7782560312335
1.6157958333333	15.7923185319669
1.61662916666663	15.7910164485656
1.61746249999996	15.7752612394106
1.6182958333333	15.7695320724451
1.61912916666663	15.771485197547
1.61996249999996	15.7809904063761
1.6207958333333	15.7804695730156
1.62162916666663	15.7757820727711
1.62246249999996	15.7649747805408
1.6232958333333	15.7631518637791
1.62412916666663	15.7640633221599
1.62496249999996	15.7691414474248
1.6257958333333	15.7710945725266
1.62662916666663	15.7721362392476
1.62746249999996	15.788282073423
1.62829583333329	15.7984383239527
1.62912916666663	15.8065112410404
1.62996249999996	15.7980476989324
1.63079583333329	15.7898445735045
1.63162916666663	15.7855476982804
1.63246249999996	15.7726570726081
1.63329583333329	15.7713549892069
1.63412916666663	15.776693531152
1.63496249999996	15.7839851981989
1.63579583333329	15.7761726977915
1.63662916666663	15.7688810307445
1.63746249999996	15.7684904057242
1.63829583333329	15.7730476976285
1.63912916666663	15.7729174892884
1.63996249999996	15.7750008227304
1.64079583333329	15.7815112397366
1.64162916666663	15.7834643648384
1.64246249999996	15.7812508230563
1.64329583333329	15.776693531152
1.64412916666663	15.7634122804593
1.64496249999996	15.7574226968136
1.64579583333329	15.7601570719562
1.64662916666663	15.7744799893699
1.64746249999996	15.7811206147162
1.64829583333329	15.7778654062131
1.64912916666663	15.7765633228119
1.64996249999996	15.7729174892884
1.65079583333329	15.7733081143087
1.65162916666663	15.7739591560094
1.65246249999996	15.7757820727711
1.65329583333329	15.775651864431
1.65412916666663	15.7773445728526
1.65496249999996	15.7733081143087
1.65579583333329	15.773568530989
1.65662916666663	15.7684904057242
1.65746249999996	15.7717456142273
1.65829583333329	15.7770841561724
1.65912916666662	15.7720060309075
1.65996249999996	15.7628914470988
1.66079583333329	15.7532560299296
1.66162916666662	15.7497404047463
1.66246249999996	15.7528654049092
1.66329583333329	15.756771655113
1.66412916666662	15.7596362385957
1.66496249999996	15.7640633221599
1.66579583333329	15.7687508224044
1.66662916666662	15.7713549892069
[truncated: 47,800 more rows]
