# Supplementary material for: Gas chromatography (GC) fingerprinting and immunomodulatory activity of polysaccharide from the rhizome of Menispermum dauricum DC
Source: PeerJ. 2022 Aug 22;10:e13946. doi: 10.7717/peerj.13946 (PMC9406803; doi:10.7717/peerj.13946)
Supplement: Supplemental Information 2 — The CDF files for Fig. 2 are the data of analyzing the fingerprints of 10 batches of the rhizome of M. dauricum Polysaccharide. The software to open this file is the Similarity Evaluation System for Chromatographic Fingerprint of Traditional Chinese Medicine, and the software installation package is available in the Figure 2 folder. The OPJU file in the Figure 3 folder is the data of PCA analysis, and the open software is Origin, which can be downloaded and used for a fee from the Origin official website. [file peerj-10-13946-s002.zip › Raw date/Fig.2/CSV/S3.CSV]

0.00064375	13.2574225664284
0.00147708333333333	13.2451829824568
0.00231041666666667	13.2404954822123
0.00314375	13.2427090239944
0.00397708333333333	13.2595058998704
0.00481041666666667	13.261198608292
0.00564375	13.2583340248093
0.00647708333333333	13.2549486079661
0.00731041666666667	13.2493496493407
0.00814375	13.2420579822938
0.00897708333333333	13.2515631911228
0.00981041666666667	13.2682298586587
0.01064375	13.2846361095144
0.0114770833333333	13.2820319427119
0.0123104166666667	13.2756517340458
0.01314375	13.2712246504816
0.0139770833333333	13.2796881925897
0.0148104166666667	13.2845059011743
0.01564375	13.2802090259502
0.0164770833333333	13.2683600669989
0.0173104166666667	13.2679694419785
0.01814375	13.2743496506446
0.0189770833333333	13.2826829844125
0.0198104166666667	13.286328817936
0.02064375	13.2839850678138
0.0214770833333333	13.2794277759094
0.0223104166666667	13.2789069425489
0.02314375	13.2860684012558
0.0239770833333333	13.2897142347792
0.0248104166666667	13.2809902759909
0.02564375	13.2712246504816
0.0264770833333333	13.2628913167136
0.0273104166666666	13.2606777749315
0.02814375	13.2593756915303
0.0289770833333333	13.2671881919377
0.0298104166666666	13.2710944421415
0.03064375	13.2742194423045
0.0314770833333333	13.2667975669174
0.0323104166666666	13.2625006916933
0.03314375	13.2608079832717
0.0339770833333333	13.2595058998704
0.0348104166666666	13.2604173582513
0.03564375	13.2651048584958
0.0364770833333333	13.2639329834346
0.0373104166666666	13.263281941734
0.03814375	13.2602871499112
0.0389770833333333	13.2638027750945
0.0398104166666666	13.2625006916933
0.04064375	13.2514329827827
0.0414770833333333	13.2541673579253
0.0423104166666666	13.2575527747686
0.04314375	13.2717454838421
0.0439770833333333	13.2751309006853
0.0448104166666666	13.2687506920192
0.04564375	13.2641934001149
0.0464770833333333	13.2600267332309
0.0473104166666666	13.2639329834346
0.0481437499999999	13.266406941897
0.0489770833333333	13.2713548588217
0.0498104166666666	13.2743496506446
0.05064375	13.2628913167136
0.0514770833333333	13.247526732579
0.0523104166666666	13.2462246491777
0.0531437499999999	13.2510423577623
0.0539770833333333	13.2500006910413
0.0548104166666666	13.241276732253
0.0556437499999999	13.2484381909599
0.0564770833333333	13.2610683999519
0.0573104166666666	13.2727871505631
0.0581437499999999	13.267448608618
0.0589770833333333	13.2584642331494
0.0598104166666666	13.2562506913673
0.0606437499999999	13.267448608618
0.0614770833333333	13.2785163175286
0.0623104166666666	13.2744798589847
0.0631437499999999	13.2712246504816
0.0639770833333333	13.2656256918563
0.0648104166666666	13.2709642338013
0.0656437499999999	13.2651048584958
0.0664770833333333	13.2718756921822
0.0673104166666666	13.2700527754205
0.06814375	13.273698608944
0.0689770833333333	13.2718756921822
0.0698104166666666	13.2709642338013
0.07064375	13.2623704833532
0.0714770833333333	13.2489590243204
0.0723104166666666	13.2498704827012
0.07314375	13.2450527741166
0.0739770833333333	13.2458340241574
0.0748104166666667	13.23815173209
0.07564375	13.2403652738722
0.0764770833333333	13.2528652745241
0.0773104166666667	13.2628913167136
0.07814375	13.2744798589847
0.0789770833333334	13.2739590256242
0.0798104166666667	13.2701829837606
0.08064375	13.267448608618
0.0814770833333334	13.2648444418155
0.0823104166666667	13.2679694419785
0.0831437500000001	13.2597663165507
0.0839770833333334	13.2536465245648
0.0848104166666667	13.246485065858
0.0856437500000001	13.2522142328235
0.0864770833333334	13.2503913160617
0.0873104166666667	13.2466152741981
0.0881437500000001	13.2470058992185
0.0889770833333334	13.2501308993815
0.0898104166666668	13.2576829831087
0.0906437500000001	13.2572923580883
0.0914770833333334	13.2579433997889
0.0923104166666668	13.2553392329864
0.0931437500000001	13.2510423577623
0.0939770833333334	13.2553392329864
0.0948104166666668	13.2553392329864
0.0956437500000001	13.2600267332309
0.0964770833333335	13.2567715247278
0.0973104166666668	13.2540371495852
0.0981437500000001	13.2472663158987
0.0989770833333335	13.2397142321715
0.0998104166666668	13.2386725654505
0.10064375	13.2399746488518
0.101477083333334	13.2483079826197
0.102310416666667	13.2505215244018
0.10314375	13.2509121494222
0.103977083333334	13.2515631911228
0.104810416666667	13.2636725667544
0.10564375	13.2744798589847
0.106477083333334	13.2760423590662
0.107310416666667	13.2750006923452
0.10814375	13.2740892339643
0.108977083333334	13.2731777755835
0.109810416666667	13.2701829837606
0.11064375	13.264323608455
0.111477083333334	13.2638027750945
0.112310416666667	13.2639329834346
0.11314375	13.2768236091069
0.113977083333334	13.2817715260317
0.114810416666667	13.2804694426304
0.11564375	13.2720059005223
0.116477083333334	13.2759121507261
0.117310416666667	13.285287151215
0.11814375	13.2871100679768
0.118977083333334	13.2855475678953
0.119810416666667	13.2787767342088
0.12064375	13.2790371508891
0.121477083333334	13.2809902759909
0.122310416666667	13.2923184015817
0.12314375	13.2940111100033
0.123977083333334	13.285287151215
0.124810416666667	13.272656942223
0.12564375	13.2799486092699
0.126477083333334	13.2924486099218
0.127310416666667	13.293620484983
0.12814375	13.2889329847385
0.128977083333334	13.2819017343718
0.129810416666667	13.2808600676508
0.13064375	13.2763027757464
0.131477083333334	13.2777350674878
0.132310416666667	13.2822923593922
0.13314375	13.283203817773
0.133977083333334	13.2825527760724
0.134810416666667	13.2830736094329
0.13564375	13.2798184009298
0.136477083333334	13.2829434010928
0.137310416666667	13.2858079845755
0.13814375	13.291537151541
0.138977083333334	13.2882819430379
0.139810416666667	13.2813809010113
0.14064375	13.2789069425489
0.141477083333333	13.2895840264391
0.142310416666667	13.2979173602071
0.14314375	13.3029954854719
0.143977083333333	13.2906256931601
0.144810416666667	13.2899746514595
0.14564375	13.2908861098404
0.146477083333333	13.3022142354312
0.147310416666667	13.3009121520299
0.14814375	13.2980475685472
0.148977083333333	13.287370484657
0.149810416666667	13.2908861098404
0.15064375	13.2970059018262
0.151477083333333	13.3098965274985
0.152310416666667	13.3191413196473
0.15314375	13.3209642364091
0.153977083333333	13.3178392362461
0.154810416666667	13.3100267358386
0.15564375	13.3036465271725
0.156477083333333	13.3049486105738
0.157310416666667	13.310417360859
0.15814375	13.3131517360016
0.158977083333333	13.3136725693621
0.159810416666667	13.3046881938935
0.16064375	13.3080736107368
0.161477083333333	13.3109381942195
0.162310416666667	13.3203131947084
0.16314375	13.3157559028041
0.163977083333333	13.312500694301
0.164810416666667	13.3126309026411
0.16564375	13.3188809029671
0.166477083333333	13.3178392362461
0.167310416666667	13.3160163194843
0.16814375	13.3229173615109
0.168977083333333	13.3307298619184
0.169810416666667	13.3319017369795
0.17064375	13.3239590282319
0.171477083333333	13.313542361022
0.172310416666666	13.3138027777022
0.17314375	13.3223965281504
0.173977083333333	13.3299486118776
0.174810416666666	13.3339850704215
0.17564375	13.3403652790876
0.176477083333333	13.347136112774
0.177310416666666	13.3436204875907
0.17814375	13.3369798622443
0.178977083333333	13.3359381955233
0.179810416666666	13.3337246537412
0.18064375	13.3359381955233
0.181477083333333	13.3425788208697
0.182310416666666	13.349219446216
0.18314375	13.3522142380389
0.183977083333333	13.3561204882426
0.184810416666666	13.3662767387723
0.18564375	13.3640631969902
0.186477083333333	13.3535163214401
0.187310416666666	13.3488288211956
0.18814375	13.350261112937
0.188977083333333	13.3536465297802
0.189810416666666	13.3480475711549
0.19064375	13.3524746547191
0.191477083333333	13.3510423629777
0.192310416666666	13.3597663217661
0.19314375	13.3583340300247
0.193977083333333	13.3559902799025
0.194810416666666	13.3459642377129
0.19564375	13.3399746540672
0.196477083333333	13.3382819456456
0.197310416666666	13.3454434043524
0.19814375	13.3466152794135
0.198977083333333	13.3515631963382
0.199810416666666	13.3476569461345
0.20064375	13.3433600709104
0.201477083333333	13.3451829876722
0.202310416666666	13.346094446053
0.20314375	13.3470059044339
0.203977083333333	13.3417975708289
0.204810416666666	13.3427090292098
0.205643749999999	13.3514329879981
0.206477083333333	13.3614590301877
0.207310416666666	13.3658861137519
0.208143749999999	13.3561204882426
0.208977083333333	13.3464850710734
0.209810416666666	13.3433600709104
0.210643749999999	13.3468756960938
0.211477083333333	13.3404954874277
0.212310416666666	13.3358079871832
0.213143749999999	13.344011112611
0.213977083333333	13.3592454884056
0.214810416666666	13.3626309052488
0.215643749999999	13.3617194468679
0.216477083333333	13.3621100718883
0.217310416666666	13.3558600715623
0.218143749999999	13.3532559047599
0.218977083333333	13.3446621543117
0.219810416666666	13.347136112774
0.220643749999999	13.3412767374684
0.221477083333333	13.3437506959308
0.222310416666666	13.3436204875907
0.223143749999999	13.3510423629777
0.223977083333333	13.3572923633037
0.224810416666666	13.3631517386093
0.225643749999999	13.3580736133445
0.226477083333333	13.3597663217661
0.227310416666666	13.3666673637927
0.228143749999999	13.3595059050858
0.228977083333333	13.3385423623258
0.229810416666666	13.3101569441787
0.230643749999999	13.303125693812
0.231477083333333	13.3121100692806
0.232310416666666	13.3234381948714
0.233143749999999	13.3311204869387
0.233977083333333	13.3244798615924
0.234810416666666	13.3233079865313
0.235643749999999	13.3250006949529
0.236477083333332	13.3305996535782
0.237310416666666	13.33242257034
0.238143749999999	13.3364590288838
0.238977083333332	13.3332038203807
0.239810416666666	13.336589237224
0.240643749999999	13.3289069451566
0.241477083333332	13.3289069451566
0.242310416666666	13.3246100699325
0.243143749999999	13.3259121533338
0.243977083333332	13.3217454864498
0.244810416666666	13.3227871531708
0.245643749999999	13.3256517366535
0.246477083333332	13.3354173621628
0.247310416666666	13.3371100705845
0.248143749999999	13.3335944454011
0.248977083333332	13.3326829870202
0.249810416666666	13.3319017369795
0.250643749999999	13.3339850704215
0.251477083333332	13.3403652790876
0.252310416666666	13.3522142380389
0.253143749999999	13.3548184048414
0.253977083333332	13.3453131960123
0.254810416666666	13.3371100705845
0.255643749999999	13.3390631956863
0.256477083333333	13.3414069458086
0.257310416666666	13.3411465291283
0.258143749999999	13.3342454871017
0.258977083333333	13.3395840290468
0.259810416666666	13.3441413209512
0.260643749999999	13.34296944589
0.261477083333333	13.346094446053
0.262310416666666	13.3503913212771
0.263143749999999	13.3684902805544
0.263977083333333	13.3673184054933
0.264810416666666	13.3583340300247
0.265643749999999	13.3470059044339
0.266477083333333	13.3436204875907
0.267310416666666	13.3447923626518
0.268143749999999	13.352344446379
0.268977083333333	13.3613288218476
0.269810416666666	13.3692715305951
0.27064375	13.3610684051673
0.271477083333333	13.3595059050858
0.272310416666666	13.3667975721328
0.27314375	13.3756517392612
0.273977083333333	13.3729173641186
0.274810416666666	13.364974655371
0.27564375	13.3628913219291
0.276477083333333	13.3597663217661
0.277310416666666	13.3507819462975
0.27814375	13.3542975714809
0.278977083333333	13.3555996548821
0.279810416666666	13.3559902799025
0.28064375	13.3505215296173
0.281477083333333	13.3532559047599
0.282310416666666	13.3658861137519
0.28314375	13.3658861137519
0.283977083333333	13.3635423636297
0.284810416666666	13.3559902799025
0.28564375	13.3643236136704
0.286477083333333	13.3714850723773
0.287310416666667	13.3802090311656
0.28814375	13.3829434063082
0.288977083333333	13.3837246563489
0.289810416666667	13.3809902812063
0.29064375	13.3766934059822
0.291477083333333	13.378516322744
0.292310416666667	13.38489653141
0.29314375	13.3861986148113
0.293977083333333	13.3804694478458
0.294810416666667	13.3791673644446
0.29564375	13.3734381974791
0.296477083333333	13.369141322255
0.297310416666667	13.3651048637112
0.29814375	13.3648444470309
0.298977083333334	13.3667975721328
0.299810416666667	13.3648444470309
0.30064375	13.3718756973976
0.301477083333334	13.3736986141594
0.302310416666667	13.3684902805544
0.30314375	13.3593756967457
0.303977083333334	13.3567715299432
0.304810416666667	13.3593756967457
0.30564375	13.3626309052488
0.306477083333334	13.3627611135889
0.307310416666667	13.3656256970717
0.30814375	13.3626309052488
0.308977083333334	13.3621100718883
0.309810416666667	13.3604173634667
0.31064375	13.3621100718883
0.311477083333334	13.3597663217661
0.312310416666667	13.357552779984
0.31314375	13.3537767381204
0.313977083333334	13.3548184048414
0.314810416666667	13.3644538220105
0.315643750000001	13.3694017389353
0.316477083333334	13.3757819476014
0.317310416666667	13.3704434056563
0.318143750000001	13.3755215309211
0.318977083333334	13.3750006975606
0.319810416666667	13.3735684058192
0.320643750000001	13.3734381974791
0.321477083333334	13.3748704892205
0.322310416666667	13.379557989465
0.323143750000001	13.3717454890575
0.323977083333334	13.3760423642816
0.324810416666667	13.3694017389353
0.325643750000001	13.3679694471939
0.326477083333334	13.3562506965827
0.327310416666668	13.3632819469494
0.328143750000001	13.3736986141594
0.328977083333334	13.3826829896279
0.329810416666668	13.3740892391797
0.330643750000001	13.3611986135074
0.331477083333334	13.3532559047599
0.332310416666668	13.3598965301062
0.333143750000001	13.3699225722958
0.333977083333334	13.3829434063082
0.334810416666668	13.3821621562674
0.335643750000001	13.3760423642816
0.336477083333334	13.3562506965827
0.337310416666668	13.3475267377944
0.338143750000001	13.349219446216
0.338977083333334	13.3548184048414
0.339810416666668	13.3592454884056
0.340643750000001	13.3584642383648
0.341477083333334	13.3613288218476
0.342310416666668	13.3561204882426
0.343143750000001	13.3626309052488
0.343977083333335	13.3671881971532
0.344810416666668	13.3717454890575
0.345643750000001	13.3720059057378
0.346477083333335	13.3789069477643
0.347310416666668	13.3875006982125
0.348143750000001	13.3802090311656
0.348977083333335	13.3707038223365
0.349810416666668	13.3591152800655
0.350643750000001	13.3558600715623
0.351477083333335	13.3569017382833
0.352310416666668	13.354427779821
0.353143750000001	13.3542975714809
0.353977083333335	13.344011112611
0.354810416666668	13.3470059044339
0.355643750000001	13.3444017376314
0.356477083333335	13.3458340293728
0.357310416666668	13.3479173628148
0.358143750000002	13.3558600715623
0.358977083333335	13.3610684051673
0.359810416666668	13.3708340306766
0.360643750000002	13.3735684058192
0.361477083333335	13.3640631969902
0.362310416666668	13.3579434050043
0.363143750000002	13.3532559047599
0.363977083333335	13.3566413216031
0.364810416666668	13.3459642377129
0.365643750000002	13.3417975708289
0.366477083333335	13.3373704872647
0.367310416666668	13.3389329873462
0.368143750000002	13.3433600709104
0.368977083333335	13.3587246550451
0.369810416666668	13.3673184054933
0.370643750000002	13.3716152807174
0.371477083333335	13.3699225722958
0.372310416666669	13.3679694471939
0.373143750000002	13.3635423636297
0.373977083333335	13.3593756967457
0.374810416666669	13.3582038216846
0.375643750000002	13.3536465297802
0.376477083333335	13.3477871544746
0.377310416666669	13.3416673624888
0.378143750000002	13.3444017376314
0.378977083333335	13.355469446542
0.379810416666669	13.3654954887315
0.380643750000002	13.3692715305951
0.381477083333335	13.3667975721328
0.382310416666669	13.3654954887315
0.383143750000002	13.3619798635482
0.383977083333335	13.3628913219291
0.384810416666669	13.3694017389353
0.385643750000002	13.3744798642001
0.386477083333336	13.3735684058192
0.387310416666669	13.36393298865
0.388143750000002	13.3608079884871
0.388977083333336	13.3535163214401
0.389810416666669	13.3561204882426
0.390643750000002	13.366016322092
0.391477083333336	13.3750006975606
0.392310416666669	13.3755215309211
0.393143750000002	13.3643236136704
0.393977083333336	13.3683600722143
0.394810416666669	13.3636725719698
0.395643750000002	13.3675788221735
0.396477083333336	13.3582038216846
0.397310416666669	13.3563809049228
0.398143750000002	13.3423184041894
0.398977083333336	13.345052779332
0.399810416666669	13.350261112937
0.400643750000002	13.357552779984
0.401477083333336	13.3583340300247
0.402310416666669	13.3548184048414
0.403143750000003	13.3536465297802
0.403977083333336	13.3528652797395
0.404810416666669	13.3682298638741
0.405643750000003	13.3825527812878
0.406477083333336	13.3858079897909
0.407310416666669	13.3803392395057
0.408143750000003	13.3727871557785
0.408977083333336	13.3666673637927
0.409810416666669	13.3611986135074
0.410643750000003	13.3549486131815
0.411477083333336	13.3485684045154
0.412310416666669	13.3462246543932
0.413143750000003	13.3548184048414
0.413977083333336	13.357552779984
0.41481041666667	13.3591152800655
0.415643750000003	13.3563809049228
0.416477083333336	13.3606777801469
0.41731041666667	13.3640631969902
0.418143750000003	13.3710944473569
0.418977083333336	13.3661465304322
0.41981041666667	13.3562506965827
0.420643750000003	13.3526048630592
0.421477083333336	13.3635423636297
0.42231041666667	13.3716152807174
0.423143750000003	13.3736986141594
0.423977083333336	13.3697923639556
0.42481041666667	13.3752611142409
0.425643750000003	13.3776048643631
0.426477083333336	13.3817715312471
0.427310416666667	13.3721361140779
0.42814375	13.3618496552081
0.428977083333333	13.3593756967457
0.429810416666667	13.3679694471939
0.43064375	13.371224655697
0.431477083333333	13.3730475724587
0.432310416666667	13.3761725726217
0.43314375	13.3766934059822
0.433977083333333	13.3657559054118
0.434810416666667	13.3514329879981
0.43564375	13.3588548633852
0.436477083333334	13.376432989302
0.437310416666667	13.3907559067156
0.43814375	13.3970059070416
0.438977083333334	13.393229865178
0.439810416666667	13.390104865015
0.44064375	13.3855475731107
0.441477083333334	13.379557989465
0.442310416666667	13.3819017395872
0.44314375	13.3811204895464
0.443977083333334	13.3904954900354
0.444810416666667	13.3841152813693
0.44564375	13.3800788228255
0.446477083333334	13.3889329899539
0.447310416666667	13.3972663237219
0.44814375	13.3916673650965
0.448977083333334	13.3787767394242
0.449810416666667	13.3813809062267
0.450643750000001	13.3899746566749
0.451477083333334	13.3940111152187
0.452310416666667	13.3946621569194
0.453143750000001	13.4049486157892
0.453977083333334	13.4088548659929
0.454810416666667	13.4186204915022
0.455643750000001	13.4169277830806
0.456477083333334	13.4167975747405
0.457310416666667	13.4097663243738
0.458143750000001	13.4087246576528
0.458977083333334	13.4125006995164
0.459810416666667	13.4111986161151
0.460643750000001	13.4031256990274
0.461477083333334	13.3915371567564
0.462310416666668	13.3813809062267
0.463143750000001	13.3851569480903
0.463977083333334	13.3949225735996
0.464810416666668	13.4118496578158
0.465643750000001	13.4156256996794
0.466477083333334	13.4157559080195
0.467310416666668	13.4106777827546
0.468143750000001	13.4098965327139
0.468977083333334	13.4097663243738
0.469810416666668	13.4057298658299
0.470643750000001	13.4083340326324
0.471477083333334	13.4097663243738
0.472310416666668	13.4061204908503
0.473143750000001	13.3960944486607
0.473977083333334	13.3914069484163
0.474810416666668	13.3938809068786
0.475643750000001	13.391146531736
0.476477083333335	13.38489653141
0.477310416666668	13.3856777814508
0.478143750000001	13.3941413235589
0.478977083333335	13.4066413242108
0.479810416666668	13.4083340326324
0.480643750000001	13.4088548659929
0.481477083333335	13.3976569487422
0.482310416666668	13.400521532225
0.483143750000001	13.4000006988645
0.483977083333335	13.4022142406466
0.484810416666668	13.3989590321435
0.485643750000001	13.4052090324694
0.486477083333335	13.4115892411355
0.487310416666668	13.4138027829176
0.488143750000001	13.417318408101
0.488977083333335	13.4154954913392
0.489810416666668	13.4178392414615
0.490643750000001	13.4109381994349
0.491477083333335	13.4053392408096
0.492310416666668	13.3988288238033
0.493143750000002	13.3923184067971
0.493977083333335	13.3904954900354
0.494810416666668	13.3949225735996
0.495643750000002	13.400521532225
0.496477083333335	13.4119798661559
0.497310416666668	13.4115892411355
0.498143750000002	13.412110074496
0.498977083333335	13.4093756993534
0.499810416666668	13.4082038242923
0.500643750000002	13.4083340326324
0.501477083333335	13.4039069490682
0.502310416666668	13.4072923659114
0.503143750000002	13.4076829909318
0.503977083333335	13.4074225742515
0.504810416666669	13.4050788241293
0.505643750000002	13.4039069490682
0.506477083333335	13.4140631995979
0.507310416666669	13.4179694498016
0.508143750000002	13.4177090331214
0.508977083333335	13.4144538246182
0.509810416666669	13.4184902831621
0.510643750000002	13.4169277830806
0.511477083333335	13.410026741054
0.512310416666669	13.4045579907688
0.513143750000002	13.4078131992719
0.513977083333335	13.4128913245368
0.514810416666669	13.4125006995164
0.515643750000002	13.4070319492312
0.516477083333335	13.4032559073676
0.517310416666669	13.4046881991089
0.518143750000002	13.4115892411355
0.518977083333336	13.4210944499646
0.519810416666669	13.4158861163596
0.520643750000002	13.4020840323064
0.521477083333336	13.3908861150558
0.522310416666669	13.4016934072861
0.523143750000002	13.4250007001683
0.523977083333336	13.4292975753924
0.524810416666669	13.4286465336918
0.525643750000002	13.4166673664004
0.526477083333336	13.4078131992719
0.527310416666669	13.3944017402391
0.528143750000002	13.4054694491497
0.528977083333336	13.4272142419504
0.529810416666669	13.4312507004943
0.530643750000002	13.4166673664004
0.531477083333336	13.4147142412985
0.532310416666669	13.4200527832436
0.533143750000003	13.4247402834881
0.533977083333336	13.4104173660744
0.534810416666669	13.4050788241293
0.535643750000003	13.4075527825917
0.536477083333336	13.4136725745775
0.537310416666669	13.4149746579787
0.538143750000003	13.4108079910948
0.538977083333336	13.4054694491497
0.539810416666669	13.4007819489052
0.540643750000003	13.4013027822657
0.541477083333336	13.4057298658299
0.542310416666669	13.4049486157892
0.543143750000003	13.4037767407281
0.543977083333336	13.4022142406466
0.544810416666669	13.4070319492312
0.545643750000003	13.4057298658299
0.546477083333336	13.4144538246182
0.54731041666667	13.415235074659
0.548143750000003	13.4104173660744
0.548977083333336	13.3929694484978
0.54981041666667	13.38489653141
0.550643750000003	13.3886725732737
0.551477083333336	13.3976569487422
0.55231041666667	13.412110074496
0.553143750000003	13.4165371580602
0.553977083333336	13.406901740891
0.55481041666667	13.4026048656669
0.555643750000003	13.3928392401576
0.556477083333336	13.3949225735996
0.55731041666667	13.3915371567564
0.558143750000003	13.3983079904428
0.558977083333336	13.3966152820212
0.55981041666667	13.3981777821027
0.560643750000003	13.4044277824287
0.561477083333337	13.4165371580602
0.56231041666667	13.4248704918282
0.563143750000003	13.4300788254332
0.563977083333337	13.4316413255146
0.56481041666667	13.4208340332843
0.565643750000003	13.4067715325509
0.566477083333337	13.3983079904428
0.56731041666667	13.4044277824287
0.568143750000003	13.4085944493127
0.568977083333337	13.3986986154632
0.56981041666667	13.3838548646891
0.570643750000003	13.3770840310026
0.571477083333337	13.3868496565119
0.57231041666667	13.3997402821842
0.573143750000003	13.4084642409725
0.573977083333337	13.4238288251072
0.57481041666667	13.4229173667263
0.575643750000003	13.4119798661559
0.576477083333337	13.3970059070416
0.57731041666667	13.3996100738441
0.578143750000004	13.4098965327139
0.578977083333337	13.4128913245368
0.57981041666667	13.41627674138
0.580643750000004	13.418360074822
0.581477083333337	13.4122402828361
0.58231041666667	13.401563198946
0.583143750000004	13.3990892404836
0.583977083333337	13.406901740891
0.58481041666667	13.4119798661559
0.585643750000004	13.4160163246997
0.586477083333337	13.4157559080195
0.58731041666667	13.4190111165226
0.588143750000004	13.4115892411355
0.588977083333337	13.4074225742515
0.58981041666667	13.4049486157892
0.590643750000004	13.4053392408096
0.591477083333337	13.4102871577343
0.592310416666671	13.4093756993534
0.593143750000004	13.414193407938
0.593977083333337	13.415235074659
0.594810416666671	13.4175788247812
0.595643750000004	13.415235074659
0.596477083333337	13.4057298658299
0.597310416666671	13.408985074333
0.598143750000004	13.4128913245368
0.598977083333337	13.422526741706
0.599810416666671	13.4192715332028
0.600643750000004	13.4190111165226
0.601477083333337	13.4157559080195
0.602310416666671	13.4188809081825
0.603143750000004	13.4170579914207
0.603977083333337	13.4188809081825
0.604810416666671	13.4160163246997
0.605643750000004	13.412110074496
0.606477083333338	13.4118496578158
0.607310416666671	13.4151048663189
0.608143750000004	13.4282559086714
0.608977083333338	13.433073617256
0.609810416666671	13.4259121585492
0.610643750000004	13.4222663250257
0.611477083333338	13.4195319498831
0.612310416666671	13.4251309085084
0.613143750000004	13.4248704918282
0.613977083333338	13.4376309091604
0.614810416666671	13.4471361179894
0.615643750000004	13.448828826411
0.616477083333338	13.438281950861
0.617310416666671	13.4248704918282
0.618143750000005	13.419401741543
0.618977083333338	13.4180996581417
0.619810416666671	13.4229173667263
0.620643750000005	13.4272142419504
0.621477083333338	13.4273444502905
0.622310416666671	13.4291673670523
0.623143750000005	13.4266934085899
0.623977083333338	13.4187506998423
0.624810416666671	13.4153652829991
0.625643750000005	13.4157559080195
0.626477083333338	13.4251309085084
0.627310416666671	13.4256517418689
0.628143750000005	13.4270840336103
0.628977083333338	13.4230475750664
0.629810416666671	13.4235684084269
0.630643750000005	13.4356777840585
0.631477083333338	13.4381517425209
0.632310416666672	13.4356777840585
0.633143750000005	13.4197923665633
0.633977083333338	13.4177090331214
0.634810416666672	13.4171881997609
0.635643750000005	13.4147142412985
0.636477083333338	13.4179694498016
0.637310416666672	13.4114590327954
0.638143750000005	13.4063809075305
0.638977083333338	13.4066413242108
0.639810416666672	13.4221361166856
0.640643750000005	13.4285163253517
0.641477083333338	13.4277350753109
0.642310416666672	13.4182298664819
0.643143750000005	13.4192715332028
0.643977083333338	13.4213548666448
0.644810416666672	13.4203131999238
0.645643750000005	13.4274746586307
0.646477083333338	13.4266934085899
0.647310416666672	13.4265632002498
0.648143750000005	13.4138027829176
0.648977083333338	13.4105475744145
0.649810416666672	13.4138027829176
0.650643750000005	13.4126309078565
0.651477083333339	13.4035163240478
0.652310416666672	13.3958340319805
0.653143750000005	13.4057298658299
0.653977083333339	13.4216152833251
0.654810416666672	13.4339850756369
0.655643750000005	13.4294277837325
0.656477083333339	13.4308600754739
0.657310416666672	13.4244798668078
0.658143750000005	13.4221361166856
0.658977083333339	13.410026741054
0.659810416666672	13.4105475744145
0.660643750000005	13.4114590327954
0.661477083333339	13.4130215328769
0.662310416666672	13.415235074659
0.663143750000006	13.4175788247812
0.663977083333339	13.4091152826732
0.664810416666672	13.4083340326324
0.665643750000006	13.4122402828361
0.666477083333339	13.4217454916652
0.667310416666672	13.4196621582232
0.668143750000006	13.413151741217
0.668977083333339	13.4145840329584
0.669810416666672	13.4179694498016
0.670643750000006	13.4274746586307
0.671477083333339	13.4326829922356
0.672310416666672	13.4352871590381
0.673143750000006	13.4292975753924
0.673977083333339	13.4248704918282
0.674810416666672	13.4238288251072
0.675643750000006	13.4235684084269
0.676477083333339	13.4259121585492
0.677310416666673	13.4218757000053
0.678143750000006	13.4187506998423
0.678977083333339	13.4205736166041
0.679810416666673	13.4248704918282
0.680643750000006	13.4329434089159
0.681477083333339	13.4265632002498
0.682310416666673	13.4188809081825
0.683143750000006	13.412110074496
0.683977083333339	13.4167975747405
0.684810416666673	13.4296882004128
0.685643750000006	13.4329434089159
0.686477083333339	13.4300788254332
0.687310416666673	13.4221361166856
0.688143750000006	13.4220059083455
0.688977083333339	13.4216152833251
0.689810416666673	13.4091152826732
0.690643750000006	13.4076829909318
0.69147708333334	13.4080736159522
0.692310416666673	13.4151048663189
0.693143750000006	13.4050788241293
0.69397708333334	13.3938809068786
0.694810416666673	13.3851569480903
0.695643750000006	13.3841152813693
0.69647708333334	13.389063198294
0.697310416666673	13.4001309072046
0.698143750000006	13.4092454910133
0.69897708333334	13.4080736159522
0.699810416666673	13.4001309072046
0.700643750000006	13.3937506985385
0.70147708333334	13.3929694484978
0.702310416666673	13.3992194488237
0.703143750000006	13.3986986154632
0.70397708333334	13.3977871570823
0.704810416666673	13.4003913238848
0.705643750000007	13.4091152826732
0.70647708333334	13.407943407612
0.707310416666673	13.4075527825917
0.708143750000007	13.4031256990274
0.70897708333334	13.4033861157077
0.709810416666673	13.398438198783
0.710643750000007	13.3996100738441
0.71147708333334	13.4029954906873
0.712310416666673	13.4062506991904
0.713143750000007	13.4018236156262
0.71397708333334	13.4002611155447
0.714810416666673	13.4001309072046
0.715643750000007	13.399479865504
0.71647708333334	13.4029954906873
0.717310416666673	13.4033861157077
0.718143750000007	13.4101569493942
0.71897708333334	13.4026048656669
0.719810416666673	13.3915371567564
0.720643750000007	13.3877611148928
0.72147708333334	13.3910163233959
0.722310416666674	13.3908861150558
0.723143750000007	13.3865892398317
0.72397708333334	13.3872402815323
0.724810416666674	13.3957038236404
0.725643750000007	13.4013027822657
0.72647708333334	13.4027350740071
0.727310416666674	13.4032559073676
0.728143750000007	13.4048184074491
0.72897708333334	13.4036465323879
0.729810416666674	13.4104173660744
0.730643750000007	13.4050788241293
0.73147708333334	13.4083340326324
0.732310416666674	13.4029954906873
0.733143750000007	13.4054694491497
0.73397708333334	13.3981777821027
0.734810416666674	13.3884121565934
0.735643750000007	13.3898444483348
0.736477083333341	13.4009121572453
0.737310416666674	13.4082038242923
0.738143750000007	13.4058600741701
0.738977083333341	13.3992194488237
0.739810416666674	13.3937506985385
0.740643750000007	13.3970059070416
0.741477083333341	13.393229865178
0.742310416666674	13.3940111152187
0.743143750000007	13.3940111152187
0.743977083333341	13.4037767407281
0.744810416666674	13.4063809075305
0.745643750000007	13.4061204908503
0.746477083333341	13.4082038242923
0.747310416666674	13.4191413248627
0.748143750000008	13.4250007001683
0.748977083333341	13.4243496584677
0.749810416666674	13.4300788254332
0.750643750000008	13.4247402834881
0.751477083333341	13.413151741217
0.752310416666674	13.4001309072046
0.753143750000008	13.4049486157892
0.753977083333341	13.4184902831621
0.754810416666674	13.4218757000053
0.755643750000008	13.4151048663189
0.756477083333341	13.412110074496
0.757310416666674	13.4074225742515
0.758143750000008	13.4032559073676
0.758977083333341	13.3937506985385
0.759810416666674	13.400521532225
0.760643750000008	13.4125006995164
0.761477083333341	13.4170579914207
0.762310416666674	13.4080736159522
0.763143750000008	13.4040371574083
0.763977083333341	13.4057298658299
0.764810416666675	13.4093756993534
0.765643750000008	13.4192715332028
0.766477083333341	13.4252611168486
0.767310416666675	13.4268236169301
0.768143750000008	13.4195319498831
0.768977083333341	13.4169277830806
0.769810416666675	13.4203131999238
0.770643750000008	13.4184902831621
0.771477083333341	13.4208340332843
0.772310416666675	13.4205736166041
0.773143750000008	13.4226569500461
0.773977083333341	13.4157559080195
0.774810416666675	13.4054694491497
0.775643750000008	13.3938809068786
0.776477083333341	13.3968756987015
0.777310416666675	13.4046881991089
0.778143750000008	13.4093756993534
0.778977083333342	13.4037767407281
0.779810416666675	13.4057298658299
0.780643750000008	13.4066413242108
0.781477083333342	13.4040371574083
0.782310416666675	13.396354865341
0.783143750000008	13.3940111152187
0.783977083333342	13.401563198946
0.784810416666675	13.399479865504
0.785643750000008	13.39531319862
0.786477083333342	13.3904954900354
0.787310416666675	13.3910163233959
0.788143750000008	13.3981777821027
0.788977083333342	13.3996100738441
0.789810416666675	13.4003913238848
0.790643750000008	13.4031256990274
0.791477083333342	13.4082038242923
0.792310416666675	13.408985074333
0.793143750000009	13.4054694491497
0.793977083333342	13.3957038236404
0.794810416666675	13.399479865504
0.795643750000009	13.4040371574083
0.796477083333342	13.4135423662374
0.797310416666675	13.4139329912578
0.798143750000009	13.4117194494756
0.798977083333342	13.4023444489867
0.799810416666675	13.3957038236404
0.800643750000009	13.3968756987015
0.801477083333342	13.397396532062
0.802310416666675	13.3898444483348
0.803143750000009	13.3783861144038
0.803977083333342	13.3725267390982
0.804810416666675	13.3778652810433
0.805643750000009	13.3807298645261
0.806477083333342	13.3864590314915
0.807310416666675	13.3893236149743
0.808143750000009	13.3928392401576
0.808977083333342	13.3904954900354
0.809810416666676	13.3947923652595
0.810643750000009	13.4018236156262
0.811477083333342	13.4105475744145
0.812310416666676	13.4174486164411
0.813143750000009	13.4184902831621
0.813977083333342	13.4182298664819
0.814810416666676	13.4125006995164
0.815643750000009	13.4048184074491
0.816477083333342	13.4082038242923
0.817310416666676	13.4098965327139
0.818143750000009	13.4061204908503
0.818977083333343	13.3985684071231
0.819810416666676	13.3976569487422
0.820643750000009	13.3993496571638
0.821477083333343	13.4042975740886
0.822310416666676	13.4052090324694
0.823143750000009	13.4014329906058
0.823977083333343	13.3979173654225
0.824810416666676	13.3946621569194
0.825643750000009	13.397396532062
0.826477083333343	13.3881517399132
0.827310416666676	13.3861986148113
0.828143750000009	13.3949225735996
0.828977083333343	13.4109381994349
0.829810416666676	13.4208340332843
0.830643750000009	13.4231777834066
0.831477083333343	13.4195319498831
0.832310416666676	13.4166673664004
0.833143750000009	13.4117194494756
0.833977083333343	13.4127611161966
0.834810416666676	13.4001309072046
0.835643750000009	13.4014329906058
0.836477083333343	13.3920579901169
0.837310416666676	13.4033861157077
0.83814375000001	13.407943407612
0.838977083333343	13.4106777827546
0.839810416666676	13.4041673657484
0.84064375000001	13.3947923652595
0.841477083333343	13.4028652823472
0.842310416666676	13.4087246576528
0.84314375000001	13.4128913245368
0.843977083333343	13.4104173660744
0.844810416666676	13.4027350740071
0.84564375000001	13.3996100738441
0.846477083333343	13.3937506985385
0.847310416666676	13.3967454903614
0.84814375000001	13.4001309072046
0.848977083333343	13.4049486157892
0.849810416666677	13.4083340326324
0.85064375000001	13.3971361153817
0.851477083333343	13.3791673644446
0.852310416666677	13.3707038223365
0.85314375000001	13.3751309059007
0.853977083333333	13.3875006982125
0.854810416666667	13.3958340319805
0.85564375	13.397396532062
0.856477083333334	13.3972663237219
0.857310416666667	13.3983079904428
0.85814375	13.4054694491497
0.858977083333334	13.4055996574898
0.859810416666667	13.4046881991089
0.86064375	13.4010423655855
0.861477083333334	13.4053392408096
0.862310416666667	13.3989590321435
0.86314375	13.3947923652595
0.863977083333334	13.3886725732737
0.864810416666667	13.3903652816953
0.86564375	13.3914069484163
0.866477083333334	13.398438198783
0.867310416666667	13.4058600741701
0.868143750000001	13.4044277824287
0.868977083333334	13.398438198783
0.869810416666667	13.39531319862
0.870643750000001	13.39531319862
0.871477083333334	13.3957038236404
0.872310416666667	13.4049486157892
0.873143750000001	13.4059902825102
0.873977083333334	13.4039069490682
0.874810416666667	13.3908861150558
0.875643750000001	13.3855475731107
0.876477083333334	13.3824225729477
0.877310416666667	13.3752611142409
0.878143750000001	13.3688809055748
0.878977083333334	13.3656256970717
0.879810416666667	13.373307989139
0.880643750000001	13.3829434063082
0.881477083333334	13.3898444483348
0.882310416666667	13.3894538233144
0.883143750000001	13.3925788234774
0.883977083333334	13.3959642403206
0.884810416666667	13.3799486144853
0.885643750000001	13.373307989139
0.886477083333334	13.3735684058192
0.887310416666668	13.3817715312471
0.888143750000001	13.3768236143223
0.888977083333334	13.3705736139964
0.889810416666668	13.3730475724587
0.890643750000001	13.3830736146483
0.891477083333334	13.388021531573
0.892310416666668	13.392188198457
0.893143750000001	13.3954434069601
0.893977083333334	13.4019538239663
0.894810416666668	13.4031256990274
0.895643750000001	13.3885423649335
0.896477083333335	13.3777350727032
0.897310416666668	13.3744798642001
0.898143750000001	13.3783861144038
0.898977083333335	13.3770840310026
0.899810416666668	13.3807298645261
0.900643750000001	13.3876309065527
0.901477083333335	13.3925788234774
0.902310416666668	13.3928392401576
0.903143750000001	13.3897142399946
0.903977083333335	13.3893236149743
0.904810416666668	13.3884121565934
0.905643750000001	13.3839850730292
0.906477083333335	13.3800788228255
0.907310416666668	13.3779954893835
0.908143750000001	13.389063198294
0.908977083333335	13.4007819489052
0.909810416666668	13.4026048656669
0.910643750000001	13.3962246570009
0.911477083333335	13.3846361147298
0.912310416666668	13.3837246563489
0.913143750000002	13.3812506978866
0.913977083333335	13.3842454897094
0.914810416666668	13.3805996561859
0.915643750000002	13.3808600728662
0.916477083333335	13.3834642396687
0.917310416666668	13.3845059063897
0.918143750000002	13.3830736146483
0.918977083333335	13.3794277811248
0.919810416666668	13.385938198131
0.920643750000002	13.3902350733551
0.921477083333335	13.3941413235589
0.922310416666668	13.3916673650965
0.923143750000002	13.3933600735181
0.923977083333335	13.3894538233144
0.924810416666668	13.3888027816138
0.925643750000002	13.3847663230699
0.926477083333335	13.3846361147298
0.927310416666669	13.3798184061452
0.928143750000002	13.3825527812878
0.928977083333335	13.3852871564304
0.929810416666669	13.3819017395872
0.930643750000002	13.3751309059007
0.931477083333335	13.3716152807174
0.932310416666669	13.3821621562674
0.933143750000002	13.3893236149743
0.933977083333335	13.3886725732737
0.934810416666669	13.3804694478458
0.935643750000002	13.3766934059822
0.936477083333335	13.3898444483348
0.937310416666669	13.4002611155447
0.938143750000002	13.3988288238033
0.938977083333336	13.389063198294
0.939810416666669	13.3816413229069
0.940643750000002	13.3809902812063
0.941477083333336	13.378516322744
0.942310416666669	13.375391322581
0.943143750000002	13.3796881978051
0.943977083333336	13.3761725726217
0.944810416666669	13.3721361140779
0.945643750000002	13.366016322092
0.946477083333336	13.3623704885686
0.947310416666669	13.357552779984
0.948143750000002	13.3615892385278
0.948977083333336	13.3735684058192
0.949810416666669	13.3946621569194
0.950643750000002	13.3977871570823
0.951477083333336	13.3989590321435
0.952310416666669	13.4013027822657
0.953143750000002	13.4003913238848
0.953977083333336	13.3993496571638
0.954810416666669	13.394271531899
0.955643750000002	13.3955736153002
0.956477083333336	13.3875006982125
0.957310416666669	13.3829434063082
0.958143750000003	13.3813809062267
0.958977083333336	13.390104865015
0.959810416666669	13.3884121565934
0.960643750000003	13.394271531899
0.961477083333336	13.3986986154632
0.962310416666669	13.3946621569194
0.963143750000003	13.3812506978866
0.963977083333336	13.3725267390982
0.964810416666669	13.3816413229069
0.965643750000003	13.3910163233959
0.966477083333336	13.3934902818583
0.96731041666667	13.393229865178
0.968143750000003	13.3886725732737
0.968977083333336	13.3889329899539
0.96981041666667	13.3915371567564
0.970643750000003	13.3941413235589
0.971477083333336	13.3975267404021
0.97231041666667	13.4018236156262
0.973143750000003	13.4119798661559
0.973977083333336	13.421485074985
0.97481041666667	13.4192715332028
0.975643750000003	13.4171881997609
0.976477083333336	13.4063809075305
0.97731041666667	13.4036465323879
0.978143750000003	13.4002611155447
0.978977083333336	13.3960944486607
0.97981041666667	13.389063198294
0.980643750000003	13.3847663230699
0.981477083333336	13.3845059063897
0.98231041666667	13.3906256983755
0.983143750000003	13.3908861150558
0.983977083333336	13.3888027816138
0.98481041666667	13.3838548646891
0.985643750000003	13.3861986148113
0.986477083333337	13.3940111152187
0.98731041666667	13.3968756987015
0.988143750000003	13.4029954906873
0.988977083333337	13.4044277824287
0.98981041666667	13.398438198783
0.990643750000003	13.3878913232329
0.991477083333337	13.3835944480088
0.99231041666667	13.3871100731922
0.993143750000003	13.3864590314915
0.993977083333337	13.3845059063897
0.99481041666667	13.3863288231514
0.995643750000003	13.3902350733551
0.996477083333337	13.3947923652595
0.99731041666667	13.4013027822657
0.998143750000003	13.4003913238848
0.998977083333337	13.3927090318175
0.99981041666667	13.3860684064712
1.00064375	13.3873704898724
1.00147708333334	13.3872402815323
1.00231041666667	13.3950527819397
1.00314375	13.3951829902799
1.00397708333334	13.3964850736811
1.00481041666667	13.3845059063897
1.00564375	13.3789069477643
1.00647708333334	13.3808600728662
1.00731041666667	13.3841152813693
1.00814375	13.3904954900354
1.00897708333334	13.3904954900354
1.00981041666667	13.3912767400761
1.01064375	13.3907559067156
1.01147708333334	13.3993496571638
1.01231041666667	13.4074225742515
1.01314375	13.4118496578158
1.01397708333334	13.4119798661559
1.01481041666667	13.4066413242108
1.01564375	13.3993496571638
1.01647708333334	13.3985684071231
1.01731041666667	13.4048184074491
1.01814375	13.4076829909318
1.01897708333333	13.4042975740886
1.01981041666667	13.3938809068786
1.02064375	13.3871100731922
1.02147708333333	13.37434965586
1.02231041666667	13.3786465310841
1.02314375	13.3903652816953
1.02397708333333	13.3968756987015
1.02481041666667	13.3904954900354
1.02564375	13.3817715312471
1.02647708333333	13.3842454897094
1.02731041666667	13.3820319479273
1.02814375	13.3761725726217
1.02897708333333	13.3648444470309
1.02981041666667	13.3593756967457
1.03064375	13.3635423636297
1.03147708333333	13.369141322255
1.03231041666667	13.3738288224995
1.03314375	13.3835944480088
1.03397708333333	13.3996100738441
1.03481041666667	13.4059902825102
1.03564375	13.4026048656669
1.03647708333333	13.4040371574083
1.03731041666667	13.4027350740071
1.03814375	13.4003913238848
1.03897708333333	13.3856777814508
1.03981041666667	13.3794277811248
1.04064375	13.3842454897094
1.04147708333333	13.394271531899
1.04231041666667	13.4023444489867
1.04314375	13.3936204901984
1.04397708333333	13.3832038229884
1.04481041666667	13.3761725726217
1.04564375	13.3679694471939
1.04647708333333	13.3631517386093
1.04731041666667	13.3687506972346
1.04814375	13.3816413229069
1.04897708333333	13.391146531736
1.04981041666666	13.3904954900354
1.05064375	13.3881517399132
1.05147708333333	13.3927090318175
1.05231041666666	13.3912767400761
1.05314375	13.3906256983755
1.05397708333333	13.3832038229884
1.05481041666666	13.3822923646076
1.05564375	13.3852871564304
1.05647708333333	13.3845059063897
1.05731041666666	13.3808600728662
1.05814375	13.3664069471124
1.05897708333333	13.3614590301877
1.05981041666666	13.3742194475199
1.06064375	13.3865892398317
1.06147708333333	13.3863288231514
1.06231041666666	13.3746100725402
1.06314375	13.3748704892205
1.06397708333333	13.3763027809619
1.06481041666666	13.3841152813693
1.06564375	13.3794277811248
1.06647708333333	13.3816413229069
1.06731041666666	13.3777350727032
1.06814375	13.3851569480903
1.06897708333333	13.3899746566749
1.06981041666666	13.3954434069601
1.07064375	13.3933600735181
1.07147708333333	13.3825527812878
1.07231041666666	13.3736986141594
1.07314375	13.3610684051673
1.07397708333333	13.3635423636297
1.07481041666666	13.36393298865
1.07564375	13.3653652803914
1.07647708333333	13.3704434056563
1.07731041666666	13.376432989302
1.07814374999999	13.3799486144853
1.07897708333333	13.3725267390982
1.07981041666666	13.3630215302692
1.08064374999999	13.3647142386908
1.08147708333333	13.3657559054118
1.08231041666666	13.3671881971532
1.08314374999999	13.3748704892205
1.08397708333333	13.3747402808804
1.08481041666666	13.3773444476828
1.08564374999999	13.3746100725402
1.08647708333333	13.38489653141
1.08731041666666	13.3828131979681
1.08814374999999	13.3748704892205
1.08897708333333	13.3696621556155
1.08981041666666	13.3687506972346
1.09064374999999	13.3736986141594
1.09147708333333	13.3673184054933
1.09231041666666	13.3683600722143
1.09314374999999	13.3662767387723
1.09397708333333	13.3589850717253
1.09481041666666	13.3542975714809
1.09564374999999	13.3497402795765
1.09647708333333	13.357552779984
1.09731041666666	13.3653652803914
1.09814374999999	13.373307989139
1.09897708333333	13.3828131979681
1.09981041666666	13.3878913232329
1.10064374999999	13.3945319485792
1.10147708333333	13.3875006982125
1.10231041666666	13.3772142393427
1.10314374999999	13.3735684058192
1.10397708333333	13.3768236143223
1.10481041666666	13.3811204895464
1.10564374999999	13.3855475731107
1.10647708333333	13.3886725732737
1.10731041666666	13.3936204901984
1.10814374999999	13.3851569480903
1.10897708333332	13.3851569480903
1.10981041666666	13.3756517392612
1.11064374999999	13.3748704892205
1.11147708333332	13.3740892391797
1.11231041666666	13.3730475724587
1.11314374999999	13.3779954893835
1.11397708333332	13.3777350727032
1.11481041666666	13.3761725726217
1.11564374999999	13.3652350720513
1.11647708333332	13.3610684051673
1.11731041666666	13.3610684051673
1.11814374999999	13.3657559054118
1.11897708333332	13.3726569474384
1.11981041666666	13.3917975734366
1.12064374999999	13.4067715325509
1.12147708333332	13.4093756993534
1.12231041666666	13.3988288238033
1.12314374999999	13.394271531899
1.12397708333332	13.3796881978051
1.12481041666666	13.3769538226625
1.12564374999999	13.370182988976
1.12647708333332	13.3830736146483
1.12731041666666	13.3861986148113
1.12814374999999	13.3863288231514
1.12897708333332	13.3846361147298
1.12981041666666	13.3877611148928
1.13064374999999	13.3820319479273
1.13147708333332	13.3725267390982
1.13231041666666	13.373307989139
1.13314374999999	13.3773444476828
1.13397708333332	13.3781256977236
1.13481041666666	13.3605475718068
1.13564374999999	13.3569017382833
1.13647708333332	13.3593756967457
1.13731041666666	13.3787767394242
1.13814374999999	13.3865892398317
1.13897708333332	13.3947923652595
1.13981041666665	13.3860684064712
1.14064374999999	13.3824225729477
1.14147708333332	13.3783861144038
1.14231041666665	13.3802090311656
1.14314374999999	13.3910163233959
1.14397708333332	13.3899746566749
1.14481041666665	13.3947923652595
1.14564374999999	13.3903652816953
1.14647708333332	13.3865892398317
1.14731041666665	13.3821621562674
1.14814374999999	13.3772142393427
1.14897708333332	13.3740892391797
1.14981041666665	13.3734381974791
1.15064374999999	13.3736986141594
1.15147708333332	13.3781256977236
1.15231041666665	13.3802090311656
1.15314374999999	13.3829434063082
1.15397708333332	13.3863288231514
1.15481041666665	13.388021531573
1.15564374999999	13.3897142399946
1.15647708333332	13.3881517399132
1.15731041666665	13.3875006982125
1.15814374999999	13.3826829896279
1.15897708333332	13.389063198294
1.15981041666665	13.3894538233144
1.16064374999999	13.3912767400761
1.16147708333332	13.388021531573
1.16231041666665	13.3920579901169
1.16314374999999	13.3885423649335
1.16397708333332	13.3861986148113
1.16481041666665	13.3740892391797
1.16564374999999	13.3744798642001
1.16647708333332	13.3708340306766
1.16731041666665	13.3673184054933
1.16814374999999	13.3688809055748
1.16897708333332	13.3690111139149
1.16981041666665	13.370182988976
1.17064374999998	13.369141322255
1.17147708333332	13.3777350727032
1.17231041666665	13.388021531573
1.17314374999998	13.3843756980496
1.17397708333332	13.3851569480903
1.17481041666665	13.388021531573
1.17564374999998	13.388021531573
1.17647708333332	13.3811204895464
1.17731041666665	13.3907559067156
1.17814374999998	13.4065111158707
1.17897708333332	13.4186204915022
1.17981041666665	13.4050788241293
1.18064374999998	13.3884121565934
1.18147708333332	13.3760423642816
1.18231041666665	13.3812506978866
1.18314374999998	13.3976569487422
1.18397708333332	13.4036465323879
1.18481041666665	13.3997402821842
1.18564374999998	13.3871100731922
1.18647708333332	13.3886725732737
1.18731041666665	13.3895840316545
1.18814374999998	13.391146531736
1.18897708333332	13.3860684064712
1.18981041666665	13.3864590314915
1.19064374999998	13.3949225735996
1.19147708333332	13.3988288238033
1.19231041666665	13.4052090324694
1.19314374999998	13.4055996574898
1.19397708333332	13.4080736159522
1.19481041666665	13.4042975740886
1.19564374999998	13.4093756993534
1.19647708333332	13.4179694498016
1.19731041666665	13.4283861170115
1.19814374999998	13.4305996587937
1.19897708333331	13.4259121585492
1.19981041666665	13.4180996581417
1.20064374999998	13.4136725745775
1.20147708333331	13.4136725745775
1.20231041666665	13.4096361160337
1.20314374999998	13.4013027822657
1.20397708333331	13.3983079904428
1.20481041666665	13.4059902825102
1.20564374999998	13.4186204915022
1.20647708333331	13.4184902831621
1.20731041666665	13.4123704911763
1.20814374999998	13.4033861157077
1.20897708333331	13.4062506991904
1.20981041666665	13.4033861157077
1.21064374999998	13.400521532225
1.21147708333331	13.3937506985385
1.21231041666665	13.4054694491497
1.21314374999998	13.408985074333
1.21397708333331	13.4197923665633
1.21481041666665	13.4201829915837
1.21564374999998	13.4281257003313
1.21647708333331	13.419401741543
1.21731041666665	13.4113288244553
1.21814374999998	13.4061204908503
1.21897708333331	13.4055996574898
1.21981041666665	13.3979173654225
1.22064374999998	13.3875006982125
1.22147708333331	13.38489653141
1.22231041666665	13.3842454897094
1.22314374999998	13.3861986148113
1.22397708333331	13.3864590314915
1.22481041666665	13.3976569487422
1.22564374999998	13.4095059076935
1.22647708333331	13.4180996581417
1.22731041666665	13.4105475744145
1.22814374999998	13.4035163240478
1.22897708333331	13.4011725739256
1.22981041666664	13.4022142406466
1.23064374999998	13.4014329906058
1.23147708333331	13.3950527819397
1.23231041666664	13.397396532062
1.23314374999998	13.3986986154632
1.23397708333331	13.3964850736811
1.23481041666664	13.3945319485792
1.23564374999998	13.3936204901984
1.23647708333331	13.396354865341
1.23731041666664	13.3949225735996
1.23814374999998	13.3971361153817
1.23897708333331	13.406901740891
1.23981041666664	13.4115892411355
1.24064374999998	13.4024746573268
1.24147708333331	13.3960944486607
1.24231041666664	13.3985684071231
1.24314374999998	13.4016934072861
1.24397708333331	13.4013027822657
1.24481041666664	13.3914069484163
1.24564374999998	13.3966152820212
1.24647708333331	13.3904954900354
1.24731041666664	13.3917975734366
1.24814374999998	13.3916673650965
1.24897708333331	13.4003913238848
1.24981041666664	13.4169277830806
1.25064374999998	13.4191413248627
1.25147708333331	13.4075527825917
1.25231041666664	13.3893236149743
1.25314374999998	13.3811204895464
1.25397708333331	13.3915371567564
1.25481041666664	13.4059902825102
1.25564374999998	13.4180996581417
1.25647708333331	13.4222663250257
1.25731041666664	13.4233079917467
1.25814374999998	13.4256517418689
1.25897708333331	13.4186204915022
1.25981041666664	13.412110074496
1.26064374999997	13.4022142406466
1.26147708333331	13.4102871577343
1.26231041666664	13.411068407775
1.26314374999997	13.4165371580602
1.26397708333331	13.4091152826732
1.26481041666664	13.4156256996794
1.26564374999997	13.4125006995164
1.26647708333331	13.4136725745775
1.26731041666664	13.4118496578158
1.26814374999997	13.4130215328769
1.26897708333331	13.4144538246182
1.26981041666664	13.4119798661559
1.27064374999997	13.4165371580602
1.27147708333331	13.4166673664004
1.27231041666664	13.4125006995164
1.27314374999997	13.4061204908503
1.27397708333331	13.4123704911763
1.27481041666664	13.4201829915837
1.27564374999997	13.434115283977
1.27647708333331	13.4287767420319
1.27731041666664	13.4222663250257
1.27814374999997	13.4108079910948
1.27897708333331	13.4218757000053
1.27981041666664	13.4257819502091
1.28064375	13.4283861170115
1.28147708333333	13.4109381994349
1.28231041666667	13.411068407775
1.28314375	13.4123704911763
1.28397708333333	13.4158861163596
1.28481041666667	13.415235074659
1.28564375	13.4135423662374
1.28647708333333	13.4230475750664
1.28731041666667	13.4300788254332
1.28814375	13.4358079923986
1.28897708333333	13.4404954926431
1.28981041666667	13.4402350759628
1.29064375	13.4364590340992
1.29147708333333	13.4308600754739
1.29231041666667	13.4240892417874
1.29314375	13.4244798668078
1.29397708333333	13.4208340332843
1.29481041666667	13.4201829915837
1.29564375	13.4136725745775
1.29647708333333	13.4140631995979
1.29731041666667	13.4186204915022
1.29814375	13.4175788247812
1.29897708333333	13.4098965327139
1.29981041666666	13.4044277824287
1.30064375	13.4061204908503
1.30147708333333	13.4028652823472
1.30231041666666	13.4029954906873
1.30314375	13.4080736159522
1.30397708333333	13.4229173667263
1.30481041666666	13.4210944499646
1.30564375	13.413151741217
1.30647708333333	13.4148444496386
1.30731041666666	13.4136725745775
1.30814375	13.4147142412985
1.30897708333333	13.4023444489867
1.30981041666666	13.3972663237219
1.31064375	13.4016934072861
1.31147708333333	13.4029954906873
1.31231041666666	13.4084642409725
1.31314375	13.4065111158707
1.31397708333333	13.4126309078565
1.31481041666666	13.4083340326324
1.31564375	13.411068407775
1.31647708333333	13.4014329906058
1.31731041666666	13.3955736153002
1.31814375	13.3902350733551
1.31897708333333	13.401563198946
1.31981041666666	13.4210944499646
1.32064375	13.4264329919097
1.32147708333333	13.4184902831621
1.32231041666666	13.4062506991904
1.32314375	13.4006517405651
1.32397708333333	13.3919277817768
1.32481041666666	13.3934902818583
1.32564375	13.4024746573268
1.32647708333333	13.4070319492312
1.32731041666666	13.4023444489867
1.32814374999999	13.3882819482533
1.32897708333333	13.3899746566749
1.32981041666666	13.4016934072861
1.33064374999999	13.4108079910948
1.33147708333333	13.4151048663189
1.33231041666666	13.414193407938
1.33314374999999	13.4122402828361
1.33397708333333	13.4138027829176
1.33481041666666	13.4070319492312
1.33564374999999	13.4076829909318
1.33647708333333	13.4106777827546
1.33731041666666	13.407943407612
1.33814374999999	13.3989590321435
1.33897708333333	13.3878913232329
1.33981041666666	13.3923184067971
1.34064374999999	13.3936204901984
1.34147708333333	13.3980475737626
1.34231041666666	13.3985684071231
1.34314374999999	13.3967454903614
1.34397708333333	13.4037767407281
1.34481041666666	13.4117194494756
1.34564374999999	13.4208340332843
1.34647708333333	13.4151048663189
1.34731041666666	13.4026048656669
1.34814374999999	13.3946621569194
1.34897708333333	13.4003913238848
1.34981041666666	13.3993496571638
1.35064374999999	13.399479865504
1.35147708333333	13.3886725732737
1.35231041666666	13.3910163233959
1.35314374999999	13.3967454903614
1.35397708333333	13.393229865178
1.35481041666666	13.3914069484163
1.35564374999999	13.3945319485792
1.35647708333332	13.4031256990274
1.35731041666666	13.4000006988645
1.35814374999999	13.3903652816953
1.35897708333332	13.3908861150558
1.35981041666666	13.4014329906058
1.36064374999999	13.4022142406466
1.36147708333332	13.3986986154632
1.36231041666666	13.3912767400761
1.36314374999999	13.3861986148113
1.36397708333332	13.3790371561045
1.36481041666666	13.3834642396687
1.36564374999999	13.3917975734366
1.36647708333332	13.398438198783
1.36731041666666	13.3889329899539
1.36814374999999	13.3902350733551
1.36897708333332	13.393229865178
1.36981041666666	13.3960944486607
1.37064374999999	13.3938809068786
1.37147708333332	13.3875006982125
1.37231041666666	13.3843756980496
1.37314374999999	13.3860684064712
1.37397708333332	13.3966152820212
1.37481041666666	13.4031256990274
1.37564374999999	13.4028652823472
1.37647708333332	13.3968756987015
1.37731041666666	13.4014329906058
1.37814374999999	13.4114590327954
1.37897708333332	13.4108079910948
1.37981041666666	13.4028652823472
1.38064374999999	13.3833340313286
1.38147708333332	13.3854173647705
1.38231041666666	13.3941413235589
1.38314374999999	13.3979173654225
1.38397708333332	13.3927090318175
1.38481041666666	13.3813809062267
1.38564374999999	13.3760423642816
1.38647708333332	13.370182988976
1.38731041666666	13.3640631969902
1.38814374999999	13.3626309052488
1.38897708333332	13.356511113263
1.38981041666665	13.3628913219291
1.39064374999999	13.3789069477643
1.39147708333332	13.3934902818583
1.39231041666665	13.4039069490682
1.39314374999999	13.397396532062
1.39397708333332	13.3895840316545
1.39481041666665	13.3792975727847
1.39564374999999	13.3717454890575
1.39647708333332	13.3723965307581
1.39731041666665	13.3739590308396
1.39814374999999	13.38489653141
1.39897708333332	13.388021531573
1.39981041666665	13.391146531736
1.40064374999999	13.3855475731107
1.40147708333332	13.3871100731922
1.40231041666665	13.3858079897909
1.40314374999999	13.3837246563489
1.40397708333332	13.3811204895464
1.40481041666665	13.379557989465
1.40564374999999	13.3796881978051
1.40647708333332	13.376432989302
1.40731041666665	13.3666673637927
1.40814374999999	13.3630215302692
1.40897708333332	13.3640631969902
1.40981041666665	13.3717454890575
1.41064374999999	13.3811204895464
1.41147708333332	13.3902350733551
1.41231041666665	13.390104865015
1.41314374999999	13.3882819482533
1.41397708333332	13.3828131979681
1.41481041666665	13.3770840310026
1.41564374999999	13.3770840310026
1.41647708333332	13.3830736146483
1.41731041666665	13.3964850736811
1.41814374999998	13.4040371574083
1.41897708333332	13.4045579907688
1.41981041666665	13.4001309072046
1.42064374999998	13.3925788234774
1.42147708333332	13.3893236149743
1.42231041666665	13.3885423649335
1.42314374999998	13.3885423649335
1.42397708333332	13.393229865178
1.42481041666665	13.3989590321435
1.42564374999998	13.4035163240478
1.42647708333332	13.3894538233144
1.42731041666665	13.3760423642816
1.42814374999998	13.3708340306766
1.42897708333332	13.3787767394242
1.42981041666665	13.3861986148113
1.43064374999998	13.3852871564304
1.43147708333332	13.3893236149743
1.43231041666665	13.3944017402391
1.43314374999998	13.3928392401576
1.43397708333332	13.391146531736
1.43481041666665	13.3839850730292
1.43564374999998	13.3790371561045
1.43647708333332	13.376432989302
1.43731041666665	13.391146531736
1.43814374999998	13.4016934072861
1.43897708333332	13.3972663237219
1.43981041666665	13.3868496565119
1.44064374999998	13.3885423649335
1.44147708333332	13.3934902818583
1.44231041666665	13.3940111152187
1.44314374999998	13.396354865341
1.44397708333332	13.3998704905243
1.44481041666665	13.3996100738441
1.44564374999998	13.400521532225
1.44647708333332	13.4006517405651
1.44731041666665	13.398438198783
1.44814374999998	13.3944017402391
1.44897708333331	13.3872402815323
1.44981041666665	13.388021531573
1.45064374999998	13.3936204901984
1.45147708333331	13.4041673657484
1.45231041666665	13.4101569493942
1.45314374999998	13.4098965327139
1.45397708333331	13.4065111158707
1.45481041666665	13.3945319485792
1.45564374999998	13.3817715312471
1.45647708333331	13.3815111145668
1.45731041666665	13.390104865015
1.45814374999998	13.4011725739256
1.45897708333331	13.4000006988645
1.45981041666665	13.4058600741701
1.46064374999998	13.3977871570823
1.46147708333331	13.3930996568379
1.46231041666665	13.3889329899539
1.46314374999998	13.3882819482533
1.46397708333331	13.3829434063082
1.46481041666665	13.3757819476014
1.46564374999998	13.3830736146483
1.46647708333331	13.3941413235589
1.46731041666665	13.3976569487422
1.46814374999998	13.3923184067971
1.46897708333331	13.3957038236404
1.46981041666665	13.4057298658299
1.47064374999998	13.419401741543
1.47147708333331	13.4213548666448
1.47231041666665	13.415235074659
1.47314374999998	13.4007819489052
1.47397708333331	13.3976569487422
1.47481041666665	13.4048184074491
1.47564374999998	13.4125006995164
1.47647708333331	13.4074225742515
1.47731041666665	13.3992194488237
1.47814374999998	13.400521532225
1.47897708333331	13.4066413242108
1.47981041666664	13.4130215328769
1.48064374999998	13.4085944493127
1.48147708333331	13.401563198946
1.48231041666664	13.39531319862
1.48314374999998	13.3923184067971
1.48397708333331	13.393229865178
1.48481041666664	13.3936204901984
1.48564374999998	13.4076829909318
1.48647708333331	13.4154954913392
1.48731041666664	13.4177090331214
1.48814374999998	13.4071621575713
1.48897708333331	13.4091152826732
1.48981041666664	13.4062506991904
1.49064374999998	13.4019538239663
1.49147708333331	13.3902350733551
1.49231041666664	13.3907559067156
1.49314374999998	13.3981777821027
1.49397708333331	13.4037767407281
1.49481041666664	13.4046881991089
1.49564374999998	13.4050788241293
1.49647708333331	13.4022142406466
1.49731041666664	13.3980475737626
1.49814374999998	13.3924486151373
1.49897708333331	13.3899746566749
1.49981041666664	13.3912767400761
1.50064374999998	13.3951829902799
1.50147708333331	13.4026048656669
1.50231041666664	13.4106777827546
1.50314374999998	13.4092454910133
1.50397708333331	13.4055996574898
1.50481041666664	13.3993496571638
1.50564374999998	13.4003913238848
1.50647708333331	13.4059902825102
1.50731041666664	13.4059902825102
1.50814374999997	13.397396532062
1.50897708333331	13.3770840310026
1.50981041666664	13.3742194475199
1.51064374999997	13.3837246563489
1.51147708333331	13.4003913238848
1.51231041666664	13.4020840323064
1.51314374999997	13.3955736153002
1.51397708333331	13.3851569480903
1.51481041666664	13.3841152813693
1.51564374999997	13.3846361147298
1.51647708333331	13.3964850736811
1.51731041666664	13.3938809068786
1.51814374999997	13.3986986154632
1.51897708333331	13.391146531736
1.51981041666664	13.3834642396687
1.52064374999997	13.3716152807174
1.52147708333331	13.3627611135889
1.52231041666664	13.371224655697
1.52314374999997	13.3718756973976
1.52397708333331	13.3770840310026
1.52481041666664	13.3684902805544
1.52564374999997	13.3653652803914
1.52647708333331	13.3597663217661
1.52731041666664	13.370182988976
1.52814374999997	13.3790371561045
1.52897708333331	13.3847663230699
1.52981041666664	13.3760423642816
1.53064374999997	13.3673184054933
1.53147708333331	13.3626309052488
1.53231041666664	13.3675788221735
1.53314374999997	13.3757819476014
1.53397708333331	13.3826829896279
1.53481041666664	13.3816413229069
1.53564374999997	13.38489653141
1.53647708333331	13.3886725732737
1.53731041666664	13.3907559067156
1.53814374999997	13.388021531573
1.53897708333331	13.3834642396687
1.53981041666664	13.37434965586
1.54064374999997	13.3623704885686
1.5414770833333	13.3576829883241
1.54231041666664	13.3606777801469
1.54314374999997	13.3666673637927
1.5439770833333	13.3790371561045
1.54481041666664	13.3877611148928
1.54564374999997	13.3842454897094
1.5464770833333	13.3772142393427
1.54731041666664	13.3781256977236
1.54814374999997	13.3855475731107
1.5489770833333	13.3881517399132
1.54981041666664	13.3829434063082
1.55064374999997	13.379557989465
1.5514770833333	13.3811204895464
1.55231041666664	13.3843756980496
1.55314374999997	13.3850267397502
1.5539770833333	13.3782559060637
1.55481041666664	13.3731777807989
1.55564374999997	13.3768236143223
1.5564770833333	13.3816413229069
1.55731041666664	13.3839850730292
1.55814374999997	13.3808600728662
1.5589770833333	13.3726569474384
1.55981041666664	13.3695319472754
1.56064374999997	13.378516322744
1.5614770833333	13.3885423649335
1.56231041666664	13.392188198457
1.56314374999997	13.3873704898724
1.5639770833333	13.3837246563489
1.56481041666664	13.3815111145668
1.56564374999997	13.3791673644446
1.5664770833333	13.3679694471939
1.56731041666664	13.3619798635482
1.56814374999997	13.3634121552896
1.5689770833333	13.3759121559415
1.56981041666663	13.3847663230699
1.57064374999997	13.3847663230699
1.5714770833333	13.3864590314915
1.57231041666663	13.3786465310841
1.57314374999997	13.3756517392612
1.5739770833333	13.376432989302
1.57481041666663	13.3875006982125
1.57564374999997	13.3886725732737
1.5764770833333	13.3850267397502
1.57731041666663	13.3809902812063
1.57814374999997	13.3834642396687
1.5789770833333	13.3868496565119
1.57981041666663	13.3902350733551
1.58064374999997	13.3895840316545
1.5814770833333	13.3852871564304
1.58231041666663	13.3804694478458
1.58314374999997	13.3772142393427
1.5839770833333	13.3819017395872
1.58481041666663	13.3907559067156
1.58564374999997	13.3884121565934
1.5864770833333	13.3828131979681
1.58731041666663	13.3723965307581
1.58814374999997	13.3792975727847
1.5889770833333	13.3902350733551
1.58981041666663	13.3968756987015
1.59064374999997	13.3972663237219
1.5914770833333	13.3882819482533
1.59231041666663	13.3833340313286
1.59314374999997	13.385938198131
1.5939770833333	13.3937506985385
1.59481041666663	13.4018236156262
1.59564374999997	13.4024746573268
1.5964770833333	13.3986986154632
1.59731041666663	13.4011725739256
1.59814374999996	13.4091152826732
1.5989770833333	13.4201829915837
1.59981041666663	13.4207038249442
1.60064374999996	13.4135423662374
1.6014770833333	13.3962246570009
1.60231041666663	13.385938198131
1.60314374999996	13.3834642396687
1.6039770833333	13.3937506985385
1.60481041666663	13.3997402821842
1.60564374999996	13.397396532062
1.6064770833333	13.3928392401576
1.60731041666663	13.3957038236404
1.60814374999996	13.3988288238033
1.6089770833333	13.4045579907688
1.60981041666663	13.4002611155447
1.61064374999996	13.4018236156262
1.6114770833333	13.3960944486607
1.61231041666663	13.3959642403206
1.61314374999996	13.3908861150558
1.6139770833333	13.3951829902799
1.61481041666663	13.3933600735181
1.61564374999996	13.4000006988645
1.6164770833333	13.4040371574083
1.61731041666663	13.4104173660744
1.61814374999996	13.4042975740886
1.6189770833333	13.401563198946
1.61981041666663	13.4023444489867
1.62064374999996	13.411068407775
1.6214770833333	13.4167975747405
1.62231041666663	13.4226569500461
1.62314374999996	13.4277350753109
1.6239770833333	13.4203131999238
1.62481041666663	13.4127611161966
1.62564374999996	13.4033861157077
1.6264770833333	13.4050788241293
1.62731041666663	13.4058600741701
1.62814374999996	13.4118496578158
1.6289770833333	13.4078131992719
1.62981041666663	13.4066413242108
1.63064374999996	13.4115892411355
1.63147708333329	13.4190111165226
1.63231041666663	13.4233079917467
1.63314374999996	13.4182298664819
1.63397708333329	13.4144538246182
1.63481041666663	13.413151741217
1.63564374999996	13.4080736159522
1.63647708333329	13.4091152826732
1.63731041666663	13.4048184074491
1.63814374999996	13.4042975740886
1.63897708333329	13.4002611155447
1.63981041666663	13.4074225742515
1.64064374999996	13.4165371580602
1.64147708333329	13.4279954919912
1.64231041666663	13.4304694504535
1.64314374999996	13.4352871590381
1.64397708333329	13.4334642422764
1.64481041666663	13.4265632002498
1.64564374999996	13.4164069497201
1.64647708333329	13.4132819495571
1.64731041666663	13.4095059076935
1.64814374999996	13.4058600741701
1.64897708333329	13.4044277824287
1.64981041666663	13.4114590327954
1.65064374999996	13.4178392414615
1.65147708333329	13.4240892417874
1.65231041666663	13.4252611168486
1.65314374999996	13.4313809088344
1.65397708333329	13.4266934085899
1.65481041666663	13.4212246583047
1.65564374999996	13.419401741543
1.65647708333329	13.4261725752294
1.65731041666663	13.4335944506165
1.65814374999996	13.4359382007387
1.65897708333329	13.434115283977
1.65981041666662	13.4298184087529
1.66064374999996	13.4257819502091
1.66147708333329	13.4259121585492
1.66231041666662	13.4322923672153
1.66314374999996	13.4386725758814
1.66397708333329	13.4364590340992
1.66481041666662	13.4363288257591
1.66564374999996	13.4332038255961
1.66647708333329	13.4381517425209
[truncated: 47,801 more rows]
