# Supplementary material for: Gas chromatography (GC) fingerprinting and immunomodulatory activity of polysaccharide from the rhizome of Menispermum dauricum DC
Source: PeerJ. 2022 Aug 22;10:e13946. doi: 10.7717/peerj.13946 (PMC9406803; doi:10.7717/peerj.13946)
Supplement: Supplemental Information 2 — The CDF files for Fig. 2 are the data of analyzing the fingerprints of 10 batches of the rhizome of M. dauricum Polysaccharide. The software to open this file is the Similarity Evaluation System for Chromatographic Fingerprint of Traditional Chinese Medicine, and the software installation package is available in the Figure 2 folder. The OPJU file in the Figure 3 folder is the data of PCA analysis, and the open software is Origin, which can be downloaded and used for a fee from the Origin official website. [file peerj-10-13946-s002.zip › Raw date/Fig.2/CSV/S4.CSV]

0.000704166666666667	9.0296879709349
0.0015375	9.02630255409167
0.00237083333333333	9.02526088737068
0.00320416666666667	9.02825567919354
0.0040375	9.03203172105714
0.00487083333333333	9.03554734624049
0.00570416666666667	9.04192755490658
0.0065375	9.04440151336894
0.00737083333333334	9.04974005531403
0.00820416666666667	9.0473963051918
0.0090375	9.0425785966072
0.00987083333333334	9.03567755458062
0.0107041666666667	9.03112026267627
0.0115375	9.03112026267627
0.0123708333333333	9.0420577632467
0.0132041666666667	9.04583380511031
0.0140375	9.03854213806335
0.0148708333333333	9.03112026267627
0.0157041666666667	9.04049526316521
0.0165375	9.05364630551776
0.0173708333333333	9.05325568049739
0.0182041666666667	9.04583380511031
0.0190375	9.03932338810409
0.0198708333333333	9.03724005466211
0.0207041666666667	9.02903692923428
0.0215375	9.02617234575155
0.0223708333333333	9.02981817927503
0.0232041666666667	9.03424526283925
0.0240375	9.03593797126086
0.0248708333333333	9.03463588785962
0.0257041666666667	9.033984846159
0.0265375	9.03580776292074
0.0273708333333333	9.03007859595527
0.0282041666666666	9.02460984567006
0.0290375	9.01966192874534
0.0298708333333333	9.01940151206509
0.0307041666666666	9.02500047069043
0.0315375	9.03997442980472
0.0323708333333333	9.04804734689242
0.0332041666666666	9.05299526381714
0.0340375	9.04830776357267
0.0348708333333333	9.04231817992695
0.0357041666666666	9.03372442947875
0.0365375	9.02421922064968
0.0373708333333333	9.01914109538484
0.0382041666666666	9.02356817894906
0.0390375	9.02851609587378
0.0398708333333333	9.03268276275776
0.0407041666666666	9.03424526283925
0.0415375	9.04010463814484
0.0423708333333333	9.05195359709614
0.0432041666666666	9.0592452641431
0.0440375	9.05690151402087
0.0448708333333333	9.05481818057888
0.0457041666666666	9.04843797191279
0.0465374999999999	9.04218797158683
0.0473708333333333	9.03359422113863
0.0482041666666666	9.03489630453987
0.0490374999999999	9.0345056795195
0.0498708333333333	9.03697963798186
0.0507041666666666	9.02552130405093
0.0515374999999999	9.02721401247254
0.0523708333333333	9.02890672089416
0.0532041666666666	9.04101609652571
0.0540374999999999	9.04505255506956
0.0548708333333333	9.04322963830782
0.0557041666666666	9.03007859595527
0.0565374999999999	9.0210942204867
0.0573708333333333	9.0216150538472
0.0582041666666666	9.02630255409167
0.0590374999999999	9.02604213741142
0.0598708333333333	9.0302088042954
0.0607041666666666	9.03984422146459
0.0615374999999999	9.0463546384708
0.0623708333333333	9.04088588818559
0.0632041666666666	9.03737026300223
0.0640374999999999	9.04010463814484
0.0648708333333333	9.05338588883751
0.0657041666666666	9.05794318074186
0.0665374999999999	9.06237026430608
0.0673708333333333	9.0506515136949
0.0682041666666666	9.04244838826708
0.0690375	9.04362026332819
0.0698708333333333	9.05312547215726
0.0707041666666666	9.06237026430608
0.0715375	9.06054734754434
0.0723708333333333	9.05585984729987
0.0732041666666667	9.0554692222795
0.0740375	9.05585984729987
0.0748708333333333	9.05481818057888
0.0757041666666667	9.04843797191279
0.0765375	9.04388068000844
0.0773708333333333	9.04713588851155
0.0782041666666667	9.05559943061962
0.0790375	9.06210984762583
0.0798708333333334	9.05273484713689
0.0807041666666667	9.05664109734062
0.0815375	9.05859422244248
0.0823708333333334	9.06822963961167
0.0832041666666667	9.06679734787031
0.0840375000000001	9.05898484746285
0.0848708333333334	9.0516931804159
0.0857041666666667	9.04843797191279
0.0865375000000001	9.05195359709614
0.0873708333333334	9.05677130568074
0.0882041666666668	9.05221401377639
0.0890375000000001	9.05195359709614
0.0898708333333334	9.04882859693316
0.0907041666666668	9.04583380511031
0.0915375000000001	9.04778693021217
0.0923708333333335	9.05273484713689
0.0932041666666668	9.06445359774807
0.0940375000000001	9.06315151434683
0.0948708333333335	9.0597660975036
0.0957041666666668	9.05234422211652
0.0965375000000002	9.04895880527329
0.0973708333333335	9.04791713855229
0.0982041666666668	9.04713588851155
0.0990375000000002	9.05195359709614
0.0998708333333335	9.05755255572149
0.100704166666667	9.05625047232024
0.1015375	9.06080776422459
0.102370833333334	9.06549526446906
0.103204166666667	9.06849005629192
0.1040375	9.06210984762583
0.104870833333334	9.05351609717764
0.105704166666667	9.05729213904124
0.1065375	9.05729213904124
0.107370833333334	9.0516931804159
0.108204166666667	9.04114630486583
0.1090375	9.03619838794111
0.109870833333334	9.03424526283925
0.110704166666667	9.03841192972322
0.1115375	9.04335984664795
0.112370833333334	9.05039109701465
0.113204166666667	9.05468797223875
0.1140375	9.06250047264621
0.114870833333334	9.0678390145913
0.115704166666667	9.06588588948944
0.1165375	9.05911505580298
0.117370833333334	9.05937547248323
0.118204166666667	9.05599005564
0.1190375	9.05000047199428
0.119870833333334	9.05078172203503
0.120704166666667	9.05898484746285
0.1215375	9.06237026430608
0.122370833333334	9.05559943061962
0.123204166666667	9.04700568017142
0.1240375	9.04322963830782
0.124870833333334	9.03815151304298
0.125704166666667	9.04023484648496
0.1265375	9.03606817960099
0.127370833333334	9.03190151271701
0.128204166666667	9.02838588753366
0.1290375	9.02929734591453
0.129870833333334	9.04218797158683
0.130704166666667	9.04349005498807
0.1315375	9.04401088834857
0.132370833333334	9.03333380445838
0.133204166666667	9.03411505449913
0.1340375	9.03268276275776
0.134870833333334	9.03593797126086
0.135704166666667	9.03802130470285
0.1365375	9.04414109668869
0.137370833333334	9.04752651353192
0.138204166666667	9.04882859693316
0.1390375	9.04427130502882
0.139870833333334	9.04036505482509
0.140704166666667	9.03489630453987
0.1415375	9.03333380445838
0.142370833333333	9.03750047134236
0.143204166666667	9.0468754718313
0.1440375	9.05312547215726
0.144870833333333	9.05664109734062
0.145704166666667	9.06041713920422
0.1465375	9.06041713920422
0.147370833333333	9.04921922195354
0.148204166666667	9.04414109668869
0.1490375	9.04869838859304
0.149870833333333	9.05716193070111
0.150704166666667	9.04934943029366
0.1515375	9.04179734656645
0.152370833333333	9.03515672122012
0.153204166666667	9.03984422146459
0.1540375	9.04388068000844
0.154870833333333	9.04804734689242
0.155704166666667	9.04140672154608
0.1565375	9.0334640127985
0.157370833333333	9.04231817992695
0.158204166666667	9.05416713887826
0.1590375	9.06132859758509
0.159870833333333	9.04843797191279
0.160704166666667	9.04778693021217
0.1615375	9.05299526381714
0.162370833333333	9.06471401442832
0.163204166666667	9.0640629727277
0.1640375	9.05768276406161
0.164870833333333	9.05664109734062
0.165704166666667	9.05416713887826
0.1665375	9.06002651418385
0.167370833333333	9.05664109734062
0.168204166666667	9.05638068066037
0.1690375	9.17278693673143
0.169870833333333	11.4941412244661
0.170704166666667	12.4062506470364
0.1715375	12.2846360573603
0.172370833333333	9.96445364468673
0.173204166666667	9.05599005564
0.1740375	9.0597660975036
0.174870833333333	9.06588588948944
0.175704166666666	9.06770880625118
0.1765375	9.06927130633267
0.177370833333333	9.06432338940795
0.178204166666666	9.06471401442832
0.1790375	9.06562547280919
0.179870833333333	9.07148484811478
0.180704166666666	9.06992234803329
0.1815375	9.07252651483577
0.182370833333333	9.07539109831851
0.183204166666666	9.07838589014136
0.1840375	9.0796879735426
0.184870833333333	9.07942755686236
0.185704166666666	9.07994839022285
0.1865375	9.07747443176049
0.187370833333333	9.06523484778882
0.188204166666666	9.06536505612894
0.1890375	9.06367234770732
0.189870833333333	9.06744838957093
0.190704166666666	9.06510463944869
0.1915375	9.06393276438757
0.192370833333333	9.06393276438757
0.193204166666666	9.06263068098633
0.1940375	9.07369838989689
0.194870833333333	9.07057338973391
0.195704166666666	9.06927130633267
0.1965375	9.05846401410236
0.197370833333333	9.06145880592521
0.198204166666666	9.0587244307826
0.1990375	9.05781297240173
0.199870833333333	9.06171922260546
0.200704166666666	9.06445359774807
0.2015375	9.06210984762583
0.202370833333333	9.04856818025291
0.203204166666666	9.0334640127985
0.2040375	9.02773484583304
0.204870833333333	9.03085984599602
0.205704166666666	9.04166713822633
0.206537499999999	9.04843797191279
0.207370833333333	9.05286505547701
0.208204166666666	9.04830776357267
0.209037499999999	9.04791713855229
0.209870833333333	9.04974005531403
0.210704166666666	9.06015672252397
0.211537499999999	9.06171922260546
0.212370833333333	9.0544275555585
0.213204166666666	9.04544318008993
0.214037499999999	9.04283901328745
0.214870833333333	9.04062547150534
0.215704166666666	9.04075567984546
0.216537499999999	9.03737026300223
0.217370833333333	9.04023484648496
0.218204166666666	9.04375047166832
0.219037499999999	9.05039109701465
0.219870833333333	9.06041713920422
0.220704166666666	9.05260463879677
0.221537499999999	9.04270880494732
0.222370833333333	9.03190151271701
0.223204166666666	9.03606817960099
0.224037499999999	9.04179734656645
0.224870833333333	9.05221401377639
0.225704166666666	9.05638068066037
0.226537499999999	9.06627651450981
0.227370833333333	9.06445359774807
0.228204166666666	9.06927130633267
0.229037499999999	9.06380255604745
0.229870833333333	9.05533901393937
0.230704166666666	9.0463546384708
0.231537499999999	9.05091193037515
0.232370833333333	9.06080776422459
0.233204166666666	9.06575568114931
0.234037499999999	9.0592452641431
0.234870833333333	9.04960984697391
0.235704166666666	9.04700568017142
0.236537499999999	9.0544275555585
0.237370833333332	9.08385464042658
0.238204166666666	9.81523488690436
0.239037499999999	10.5544276337896
0.239870833333332	10.7348963932018
0.240704166666666	10.1598963632132
0.241537499999999	9.51132862105442
0.242370833333332	9.38476611445367
0.243204166666666	9.2946619430877
0.244037499999999	9.24830777400348
0.244870833333332	9.20390673002112
0.245704166666666	9.17057339494932
0.246537499999999	9.14557339364546
0.247370833333332	9.1360681848164
0.248204166666666	9.12500047590584
0.249037499999999	9.12421922586509
0.249870833333332	9.11875047557987
0.250704166666666	9.10755255832919
0.251537499999999	9.09296922423528
0.252370833333332	9.09179734917416
0.253204166666666	9.11393276699528
0.254037499999999	9.11536505873664
0.254870833333332	9.11328172529466
0.255704166666666	9.09518276601739
0.256537499999999	9.09296922423528
0.257370833333333	9.08528693216795
0.258204166666666	9.08151089030434
0.259037499999999	9.0850265154877
0.259870833333333	9.08385464042658
0.260704166666666	9.07929734852223
0.261537499999999	9.07343797321664
0.262370833333333	9.07487026495801
0.263204166666666	9.08710984892969
0.264037499999999	9.09088589079329
0.264870833333333	9.09127651581366
0.265704166666666	9.09140672415379
0.266537499999999	9.09778693281987
0.267370833333333	9.09830776618037
0.268204166666666	9.08841193233093
0.269037499999999	9.08411505710683
0.269870833333333	9.08268276536546
0.270704166666666	9.0882817239908
0.2715375	9.08710984892969
0.272370833333333	9.0936202659359
0.273204166666666	9.08958380739205
0.2740375	9.07851609848149
0.274870833333333	9.0764327650395
0.275704166666666	9.08333380706608
0.2765375	9.09453172431677
0.277370833333333	9.09557339103776
0.278204166666666	9.09049526577292
0.2790375	9.09296922423528
0.279870833333333	9.08385464042658
0.280704166666666	9.07825568180124
0.2815375	9.0716150564549
0.282370833333333	9.07786505678087
0.283204166666666	9.0855473488482
0.2840375	9.0855473488482
0.284870833333333	9.08007859856298
0.285704166666667	9.07356818155677
0.2865375	9.06575568114931
0.287370833333333	9.06653693119006
0.288204166666667	9.0716150564549
0.2890375	9.07447963993764
0.289870833333333	9.08190151532472
0.290704166666667	9.08033901524323
0.2915375	9.07942755686236
0.292370833333333	9.07812547346111
0.293204166666667	9.0807296402636
0.2940375	9.08333380706608
0.294870833333333	9.08059943192347
0.295704166666667	9.07187547313515
0.2965375	9.06666713953018
0.297370833333333	9.06822963961167
0.298204166666667	9.07460984827776
0.2990375	9.08033901524323
0.299870833333334	9.07369838989689
0.300704166666667	9.08437547378708
0.3015375	9.11263068359403
0.302370833333334	9.11770880885888
0.303204166666667	9.10208380804397
0.3040375	9.06757859791105
0.304870833333334	9.06692755621043
0.305704166666667	9.07304734819627
0.3065375	9.08242234868521
0.307370833333334	9.07981818188273
0.308204166666667	9.07356818155677
0.3090375	9.07070359807403
0.309870833333334	9.07447963993764
0.310704166666667	9.0716150564549
0.3115375	9.07174526479503
0.312370833333334	9.06901088965242
0.313204166666667	9.07135463977465
0.314037500000001	9.07708380674012
0.314870833333334	9.08085984860372
0.315704166666667	9.08190151532472
0.316537500000001	9.07343797321664
0.317370833333334	9.06627651450981
0.318204166666667	9.07109422309441
0.319037500000001	9.07981818188273
0.319870833333334	9.08255255702534
0.320704166666667	9.07825568180124
0.321537500000001	9.08059943192347
0.322370833333334	9.08697964058956
0.323204166666667	9.09908901622111
0.324037500000001	9.10455776650633
0.324870833333334	9.10585984990757
0.325704166666667	9.09231818253465
0.326537500000001	9.07526088997838
0.327370833333334	9.06796922293142
0.328204166666668	9.06966193135304
0.329037500000001	9.07031297305366
0.329870833333334	9.06666713953018
0.330704166666668	9.06432338940795
0.331537500000001	9.0678390145913
0.332370833333334	9.07096401475428
0.333204166666668	9.07109422309441
0.334037500000001	9.0678390145913
0.334870833333334	9.07018276471354
0.335704166666668	9.07539109831851
0.336537500000001	9.07955776520248
0.337370833333334	9.07812547346111
0.338204166666668	9.07278693151602
0.339037500000001	9.06588588948944
0.339870833333334	9.05950568082335
0.340704166666668	9.05885463912273
0.341537500000001	9.06067755588447
0.342370833333335	9.06184943094559
0.343204166666668	9.0640629727277
0.344037500000001	9.06510463944869
0.344870833333335	9.06966193135304
0.345704166666668	9.06796922293142
0.346537500000001	9.06757859791105
0.347370833333335	9.0683598479518
0.348204166666668	9.06979213969316
0.349037500000001	9.07226609815552
0.349870833333335	9.06627651450981
0.350704166666668	9.06145880592521
0.351537500000001	9.06184943094559
0.352370833333335	9.06992234803329
0.353204166666668	9.07578172333888
0.354037500000001	9.07526088997838
0.354870833333335	9.07083380641416
0.355704166666668	9.07434943159751
0.356537500000001	9.07174526479503
0.357370833333335	9.06901088965242
0.358204166666668	9.06888068131229
0.359037500000002	9.06705776455055
0.359870833333335	9.06692755621043
0.360704166666668	9.06705776455055
0.361537500000002	9.07330776487652
0.362370833333335	9.07916714018211
0.363204166666668	9.07799526512099
0.364037500000002	9.075911931679
0.364870833333335	9.08112026528397
0.365704166666668	9.07864630682161
0.366537500000002	9.07565151499875
0.367370833333335	9.06875047297217
0.368204166666668	9.06588588948944
0.369037500000002	9.06679734787031
0.369870833333335	9.06640672284993
0.370704166666669	9.06640672284993
0.371537500000002	9.0726567231759
0.372370833333335	9.07513068163826
0.373204166666669	9.07513068163826
0.374037500000002	9.07096401475428
0.374870833333335	9.06458380608819
0.375704166666669	9.05885463912273
0.376537500000002	9.06171922260546
0.377370833333335	9.07122443143453
0.378204166666669	9.0802088069031
0.379037500000002	9.07734422342037
0.379870833333335	9.07434943159751
0.380704166666669	9.06145880592521
0.381537500000002	9.06002651418385
0.382370833333335	9.05963588916347
0.383204166666669	9.07395880657714
0.384037500000002	9.07760464010062
0.384870833333335	9.06692755621043
0.385704166666669	9.05572963895975
0.386537500000002	9.05312547215726
0.387370833333336	9.06432338940795
0.388204166666669	9.0678390145913
0.389037500000002	9.06627651450981
0.389870833333336	9.0587244307826
0.390704166666669	9.06796922293142
0.391537500000002	9.0796879735426
0.392370833333336	9.08151089030434
0.393204166666669	9.07578172333888
0.394037500000002	9.06510463944869
0.394870833333336	9.06979213969316
0.395704166666669	9.06679734787031
0.396537500000002	9.06497443110857
0.397370833333336	9.0640629727277
0.398204166666669	9.0592452641431
0.399037500000003	9.05078172203503
0.399870833333336	9.04179734656645
0.400704166666669	9.03867234640347
0.401537500000003	9.03919317976397
0.402370833333336	9.03724005466211
0.403204166666669	9.04583380511031
0.404037500000003	9.04570359677018
0.404870833333336	9.0463546384708
0.405704166666669	9.04244838826708
0.406537500000003	9.04218797158683
0.407370833333336	9.04388068000844
0.408204166666669	9.0468754718313
0.409037500000003	9.05898484746285
0.409870833333336	9.06549526446906
0.410704166666669	9.06328172268695
0.411537500000003	9.05247443045664
0.412370833333336	9.04570359677018
0.413204166666669	9.0506515136949
0.414037500000003	9.05338588883751
0.414870833333336	9.05026088867453
0.41570416666667	9.04869838859304
0.416537500000003	9.05273484713689
0.417370833333336	9.05664109734062
0.41820416666667	9.05599005564
0.419037500000003	9.054948388919
0.419870833333336	9.05533901393937
0.42070416666667	9.04974005531403
0.421537500000003	9.04674526349118
0.422370833333336	9.04375047166832
0.42320416666667	9.04283901328745
0.424037500000003	9.03867234640347
0.424870833333336	9.04179734656645
0.42570416666667	9.04856818025291
0.426537500000003	9.05638068066037
0.427370833333333	9.05351609717764
0.428204166666667	9.0468754718313
0.4290375	9.04817755523254
0.429870833333333	9.054948388919
0.430704166666667	9.06263068098633
0.4315375	9.06653693119006
0.432370833333333	9.06263068098633
0.433204166666667	9.06015672252397
0.4340375	9.05364630551776
0.434870833333334	9.05299526381714
0.435704166666667	9.04518276340968
0.4365375	9.04349005498807
0.437370833333334	9.04322963830782
0.438204166666667	9.05052130535478
0.4390375	9.05429734721838
0.439870833333334	9.05781297240173
0.440704166666667	9.06458380608819
0.4415375	9.07005255637341
0.442370833333334	9.07252651483577
0.443204166666667	9.0673181812308
0.4440375	9.05768276406161
0.444870833333334	9.05520880559925
0.445704166666667	9.05716193070111
0.4465375	9.05820359742211
0.447370833333334	9.05729213904124
0.448204166666667	9.06132859758509
0.4490375	9.0587244307826
0.449870833333334	9.05325568049739
0.450704166666667	9.04492234672944
0.451537500000001	9.0511723470554
0.452370833333334	9.06328172268695
0.453204166666667	9.07500047329813
0.454037500000001	9.08658901556919
0.454870833333334	9.08138068196422
0.455704166666667	9.0721358898154
0.456537500000001	9.054948388919
0.457370833333334	9.0544275555585
0.458204166666667	9.05937547248323
0.459037500000001	9.06523484778882
0.459870833333334	9.06875047297217
0.460704166666667	9.06940151467279
0.461537500000001	9.06992234803329
0.462370833333334	9.06601609782956
0.463204166666668	9.06705776455055
0.464037500000001	9.06888068131229
0.464870833333334	9.07109422309441
0.465704166666668	9.16901089486782
0.466537500000001	12.0562506287824
0.467370833333334	13.4777350779186
0.468204166666668	13.3799486144853
0.469037500000001	10.4971359641349
0.469870833333334	9.07734422342037
0.470704166666668	9.07200568147528
0.471537500000001	9.06536505612894
0.472370833333334	9.07278693151602
0.473204166666668	9.08385464042658
0.474037500000001	9.08750047395006
0.474870833333334	9.08984422407229
0.475704166666668	9.08619839054882
0.476537500000001	9.08229214034509
0.477370833333335	9.07252651483577
0.478204166666668	9.05820359742211
0.479037500000001	9.05625047232024
0.479870833333335	9.05820359742211
0.480704166666668	9.06393276438757
0.481537500000001	9.0635421393672
0.482370833333335	9.06575568114931
0.483204166666668	9.07708380674012
0.484037500000001	9.09088589079329
0.484870833333335	9.09375047427602
0.485704166666668	9.08593797386857
0.486537500000001	9.07955776520248
0.487370833333335	9.08059943192347
0.488204166666668	9.07799526512099
0.489037500000001	9.06940151467279
0.489870833333335	9.0678390145913
0.490704166666668	9.07174526479503
0.491537500000002	9.0726567231759
0.492370833333335	9.06484422276844
0.493204166666668	9.05963588916347
0.494037500000002	9.07018276471354
0.494870833333335	9.07135463977465
0.495704166666668	9.0721358898154
0.496537500000002	9.0673181812308
0.497370833333335	9.07122443143453
0.498204166666668	9.075911931679
0.499037500000002	9.07382859823701
0.499870833333335	9.07304734819627
0.500704166666668	9.07356818155677
0.501537500000002	9.07539109831851
0.502370833333335	9.07057338973391
0.503204166666669	9.06393276438757
0.504037500000002	9.07083380641416
0.504870833333335	9.07513068163826
0.505704166666669	9.08164109864447
0.506537500000002	9.07799526512099
0.507370833333335	9.07382859823701
0.508204166666669	9.06809943127155
0.509037500000002	9.06653693119006
0.509870833333335	9.07018276471354
0.510704166666669	9.07057338973391
0.511537500000002	9.07031297305366
0.512370833333335	9.06757859791105
0.513204166666669	9.06809943127155
0.514037500000002	9.06927130633267
0.514870833333335	9.06692755621043
0.515704166666669	9.06393276438757
0.516537500000002	9.06015672252397
0.517370833333336	9.05820359742211
0.518204166666669	9.05898484746285
0.519037500000002	9.06015672252397
0.519870833333336	9.06432338940795
0.520704166666669	9.06614630616969
0.521537500000002	9.06549526446906
0.522370833333336	9.06224005596596
0.523204166666669	9.05338588883751
0.524037500000002	9.04570359677018
0.524870833333336	9.04322963830782
0.525704166666669	9.04765672187205
0.526537500000002	9.05299526381714
0.527370833333336	9.06067755588447
0.528204166666669	9.06549526446906
0.529037500000002	9.07096401475428
0.529870833333336	9.06796922293142
0.530704166666669	9.07057338973391
0.531537500000002	9.07630255669938
0.532370833333336	9.08580776552844
0.533204166666669	9.09335984925565
0.534037500000003	9.09322964091552
0.534870833333336	9.08984422407229
0.535704166666669	9.08177130698459
0.536537500000003	9.07304734819627
0.537370833333336	9.0683598479518
0.538204166666669	9.07122443143453
0.539037500000003	9.07513068163826
0.539870833333336	9.08684943224944
0.540704166666669	9.08528693216795
0.541537500000003	9.07018276471354
0.542370833333336	9.05481818057888
0.543204166666669	9.05260463879677
0.544037500000003	9.06002651418385
0.544870833333336	9.06523484778882
0.545704166666669	9.06653693119006
0.546537500000003	9.07187547313515
0.547370833333336	9.06549526446906
0.54820416666667	9.06276088932646
0.549037500000003	9.06341193102708
0.549870833333336	9.0602869308641
0.55070416666667	9.05312547215726
0.551537500000003	9.05221401377639
0.552370833333336	9.05130255539552
0.55320416666667	9.05989630584372
0.554037500000003	9.06080776422459
0.554870833333336	9.06067755588447
0.55570416666667	9.05299526381714
0.556537500000003	9.04908901361341
0.557370833333336	9.05013068033441
0.55820416666667	9.05156297207577
0.559037500000003	9.05130255539552
0.559870833333337	9.05013068033441
0.56070416666667	9.04843797191279
0.561537500000003	9.04401088834857
0.562370833333337	9.04778693021217
0.56320416666667	9.05013068033441
0.564037500000003	9.05351609717764
0.564870833333337	9.05013068033441
0.56570416666667	9.0388025547436
0.566537500000003	9.03085984599602
0.567370833333337	9.03372442947875
0.56820416666667	9.04127651320596
0.569037500000003	9.04388068000844
0.569870833333337	9.04023484648496
0.57070416666667	9.03971401312447
0.571537500000003	9.03945359644422
0.572370833333337	9.04218797158683
0.57320416666667	9.04726609685167
0.574037500000003	9.05286505547701
0.574870833333337	9.06497443110857
0.57570416666667	9.06744838957093
0.576537500000004	9.0597660975036
0.577370833333337	9.04505255506956
0.57820416666667	9.0388025547436
0.579037500000004	9.04088588818559
0.579870833333337	9.03763067968248
0.58070416666667	9.03750047134236
0.581537500000004	9.04049526316521
0.582370833333337	9.04322963830782
0.58320416666667	9.04283901328745
0.584037500000004	9.03580776292074
0.584870833333337	9.03567755458062
0.58570416666667	9.04179734656645
0.586537500000004	9.04830776357267
0.587370833333337	9.05260463879677
0.58820416666667	9.05143276373565
0.589037500000004	9.04804734689242
0.589870833333337	9.0463546384708
0.590704166666671	9.04622443013068
0.591537500000004	9.05156297207577
0.592370833333337	9.05455776389863
0.593204166666671	9.04804734689242
0.594037500000004	9.04023484648496
0.594870833333337	9.03697963798186
0.595704166666671	9.04518276340968
0.596537500000004	9.05898484746285
0.597370833333337	9.06484422276844
0.598204166666671	9.06341193102708
0.599037500000004	9.0516931804159
0.599870833333337	9.04088588818559
0.600704166666671	9.02760463749291
0.601537500000004	9.01809942866385
0.602370833333337	9.01093796995701
0.603204166666671	9.01588588688173
0.604037500000004	9.02330776226881
0.604870833333337	9.02981817927503
0.605704166666671	9.03385463781888
0.606537500000004	9.033984846159
0.607370833333338	9.03567755458062
0.608204166666671	9.03372442947875
0.609037500000004	9.03541713790037
0.609870833333338	9.03515672122012
0.610704166666671	9.03541713790037
0.611537500000004	9.03424526283925
0.612370833333338	9.02330776226881
0.613204166666671	9.00976609489589
0.614037500000004	9.0054692196718
0.614870833333338	9.01237026169838
0.615704166666671	9.0221358872077
0.616537500000004	9.02604213741142
0.617370833333338	9.02760463749291
0.618204166666671	9.03229213773739
0.619037500000005	9.02994838761515
0.619870833333338	9.02695359579229
0.620704166666671	9.02890672089416
0.621537500000005	9.03046922097565
0.622370833333338	9.03619838794111
0.623204166666671	9.03671922130161
0.624037500000005	9.03307338777813
0.624870833333338	9.0334640127985
0.625704166666671	9.02005255376571
0.626537500000005	9.01705776194285
0.627370833333338	9.00859421983478
0.628204166666671	9.01119838663726
0.629037500000005	9.02057338712621
0.629870833333338	9.02265672056819
0.630704166666671	9.02630255409167
0.631537500000005	9.01875047036447
0.632370833333338	9.02578172073117
0.633204166666672	9.02200567886757
0.634037500000005	9.01992234542558
0.634870833333338	9.00781296979403
0.635704166666672	9.0044275529508
0.636537500000005	9.00937546987552
0.637370833333338	9.02057338712621
0.638204166666672	9.02278692890832
0.639037500000005	9.01315151173912
0.639870833333338	9.00898484485515
0.640704166666672	9.01419317846012
0.641537500000005	9.02018276210583
0.642370833333338	9.02278692890832
0.643204166666672	9.02135463716695
0.644037500000005	9.01927130372496
0.644870833333338	9.01276088671875
0.645704166666672	9.00664109473291
0.646537500000005	9.00468796963105
0.647370833333338	9.00104213610757
0.648204166666672	9.00507859465142
0.649037500000005	9.00612026137242
0.649870833333339	9.00846401149465
0.650704166666672	9.00989630323602
0.651537500000005	9.01588588688173
0.652370833333339	9.01927130372496
0.653204166666672	9.01744838696322
0.654037500000005	9.00533901133167
0.654870833333339	9.0001306777267
0.655704166666672	8.99505255246186
0.656537500000005	9.00416713627055
0.657370833333339	9.01367234509962
0.658204166666672	9.02265672056819
0.659037500000005	9.02044317878608
0.659870833333339	9.01588588688173
0.660704166666672	9.01510463684099
0.661537500000005	9.01653692858235
0.662370833333339	9.013021303399
0.663204166666672	9.01158901165763
0.664037500000006	9.01627651190211
0.664870833333339	9.01770880364347
0.665704166666672	9.01914109538484
0.666537500000006	9.01888067870459
0.667370833333339	9.01471401182062
0.668204166666672	9.00455776129093
0.669037500000006	8.99921921934583
0.669870833333339	9.00677130307304
0.670704166666672	9.01197963667801
0.671537500000006	9.01575567854161
0.672370833333339	9.01549526186136
0.673204166666672	9.0135421367595
0.674037500000006	9.00729213643353
0.674870833333339	8.99960984436621
0.675704166666672	9.00078171942732
0.676537500000006	8.99987026104645
0.677370833333339	9.0011723444477
0.678204166666673	9.0039067195903
0.679037500000006	9.00612026137242
0.679870833333339	9.01276088671875
0.680704166666673	9.00781296979403
0.681537500000006	9.00911505319527
0.682370833333339	9.01614630356198
0.683204166666673	9.01992234542558
0.684037500000006	9.0210942204867
0.684870833333339	9.01067755327676
0.685704166666673	9.01054734493664
0.686537500000006	9.01744838696322
0.687370833333339	9.02174526218732
0.688204166666673	9.0178390119836
0.689037500000006	9.00898484485515
0.68987083333334	9.00651088639279
0.690704166666673	9.01536505352124
0.691537500000006	9.01341192841937
0.69237083333334	9.01106817829714
0.693204166666673	9.00143276112794
0.694037500000006	8.99622442752298
0.69487083333334	8.99362026072049
0.695704166666673	8.99661505254335
0.696537500000006	9.00976609489589
0.69737083333334	9.01093796995701
0.698204166666673	9.01106817829714
0.699037500000006	9.01367234509962
0.69987083333334	9.02474005401018
0.700704166666673	9.02903692923428
0.701537500000006	9.02773484583304
0.70237083333334	9.02278692890832
0.703204166666673	9.01979213708546
0.704037500000007	9.01940151206509
0.70487083333334	9.01263067837863
0.705704166666673	9.01197963667801
0.706537500000007	8.99934942768596
0.70737083333334	8.98606817699329
0.708204166666673	8.98645880201366
0.709037500000007	8.99414109408099
0.70987083333334	9.00599005303229
0.710704166666673	9.00599005303229
0.711537500000007	8.99778692760447
0.71237083333334	8.99752651092422
0.713204166666673	9.0001306777267
0.714037500000007	9.01054734493664
0.71487083333334	9.0092452615354
0.715704166666673	9.00794317813416
0.716537500000007	8.99934942768596
0.71737083333334	9.00039109440695
0.718204166666673	9.00403692793043
0.719037500000007	9.00247442784894
0.71987083333334	9.00677130307304
0.720704166666673	9.0044275529508
0.721537500000007	9.01536505352124
0.72237083333334	9.01380255343975
0.723204166666674	9.01458380348049
0.724037500000007	9.01536505352124
0.72487083333334	9.02382859562931
0.725704166666674	9.02526088737068
0.726537500000007	9.01979213708546
0.72737083333334	9.01276088671875
0.728204166666674	9.00716192809341
0.729037500000007	9.00312546954956
0.72987083333334	9.00455776129093
0.730704166666674	9.01380255343975
0.731537500000007	9.02500047069043
0.73237083333334	9.02174526218732
0.733204166666674	9.02070359546633
0.734037500000007	9.02174526218732
0.734870833333341	9.02526088737068
0.735704166666674	9.02343797060894
0.736537500000007	9.02317755392869
0.737370833333341	9.02447963732993
0.738204166666674	9.02747442915279
0.739037500000007	9.02408901230956
0.739870833333341	9.0221358872077
0.740704166666674	9.01979213708546
0.741537500000007	9.02669317911204
0.742370833333341	9.02877651255403
0.743204166666674	9.02695359579229
0.744037500000007	9.02265672056819
0.744870833333341	9.03033901263552
0.745704166666674	9.03242234607751
0.746537500000007	9.02513067903055
0.747370833333341	9.02304734558857
0.748204166666674	9.03007859595527
0.749037500000008	9.03750047134236
0.749870833333341	9.03567755458062
0.750704166666674	9.03333380445838
0.751537500000008	9.02942755425465
0.752370833333341	9.02786505417316
0.753204166666674	9.04179734656645
0.754037500000008	9.26835985838261
0.754870833333341	9.91237030863704
0.755704166666674	10.2134119910042
0.756537500000008	10.0144536472944
0.757370833333341	9.37669319736597
0.758204166666674	9.05312547215726
0.759037500000008	9.02799526251329
0.759870833333341	9.02226609554782
0.760704166666674	9.02760463749291
0.761537500000008	9.02760463749291
0.762370833333341	9.02604213741142
0.763204166666675	9.02708380413242
0.764037500000008	9.02812547085341
0.764870833333341	9.0221358872077
0.765704166666675	9.00846401149465
0.766537500000008	9.00234421950881
0.767370833333341	9.00273484452919
0.768204166666675	9.0054692196718
0.769037500000008	9.00351609456993
0.769870833333341	8.99960984436621
0.770704166666675	9.00338588622981
0.771537500000008	9.00651088639279
0.772370833333341	9.01210984501813
0.773204166666675	9.01067755327676
0.774037500000008	9.01028692825639
0.774870833333341	9.00885463651503
0.775704166666675	9.01093796995701
0.776537500000008	9.00000046938658
0.777370833333342	8.99791713594459
0.778204166666675	8.98906296881614
0.779037500000008	8.99596401084273
0.779870833333342	9.00468796963105
0.780704166666675	9.01237026169838
0.781537500000008	9.01276088671875
0.782370833333342	8.99817755262484
0.783204166666675	8.99648484420322
0.784037500000008	8.99947963602608
0.784870833333342	9.00221401116869
0.785704166666675	8.99739630258409
0.786537500000008	8.98945359383652
0.787370833333342	8.99388067740074
0.788204166666675	8.99179734395875
0.789037500000008	8.9968754692236
0.789870833333342	9.00247442784894
0.790704166666675	9.01171921999776
0.791537500000008	9.01770880364347
0.792370833333342	9.01549526186136
0.793204166666675	9.01197963667801
0.794037500000009	9.01445359514037
0.794870833333342	9.01666713692248
0.795704166666675	9.01796922032372
0.796537500000009	9.01263067837863
0.797370833333342	8.99921921934583
0.798204166666675	8.9882817187754
0.799037500000009	8.98984421885689
0.799870833333342	9.00091192776745
0.800704166666675	9.00859421983478
0.801537500000009	9.00481817797117
0.802370833333342	8.99479213578161
0.803204166666675	8.99453171910136
0.804037500000009	8.99296921901987
0.804870833333342	8.9915369272785
0.805704166666675	8.99648484420322
0.806537500000009	9.00716192809341
0.807370833333342	9.02356817894906
0.808204166666676	9.02565151239105
0.809037500000009	9.02474005401018
0.809870833333342	9.02604213741142
0.810704166666676	9.02838588753366
0.811537500000009	9.02526088737068
0.812370833333342	9.01145880331751
0.813204166666676	9.00273484452919
0.814037500000009	9.00377651125018
0.814870833333342	9.00807338647428
0.815704166666676	9.01640672024223
0.816537500000009	9.0178390119836
0.817370833333342	9.01822963700397
0.818204166666676	9.01458380348049
0.819037500000009	9.00911505319527
0.819870833333343	9.01757859530335
0.820704166666676	9.02278692890832
0.821537500000009	9.02057338712621
0.822370833333343	9.00520880299155
0.823204166666676	8.99609421918285
0.824037500000009	8.99856817764521
0.824870833333343	9.00585984469217
0.825704166666676	9.01002651157614
0.826537500000009	9.01445359514037
0.827370833333343	9.01432338680024
0.828204166666676	9.01445359514037
0.829037500000009	9.00599005303229
0.829870833333343	9.00599005303229
0.830704166666676	9.00859421983478
0.831537500000009	9.01536505352124
0.832370833333343	9.01601609522186
0.833204166666676	9.01041713659652
0.834037500000009	9.00638067805267
0.834870833333343	9.00286505286931
0.835704166666676	9.00416713627055
0.836537500000009	9.00299526120944
0.837370833333343	9.00989630323602
0.838204166666676	9.00481817797117
0.83903750000001	9.00559942801192
0.839870833333343	8.99388067740074
0.840704166666676	9.00091192776745
0.84153750000001	8.99791713594459
0.842370833333343	9.01080776161689
0.843204166666676	9.01653692858235
0.84403750000001	9.0167973452626
0.844870833333343	9.00585984469217
0.845704166666676	9.00312546954956
0.84653750000001	9.00794317813416
0.847370833333343	9.00703171975329
0.848204166666677	8.99414109408099
0.84903750000001	8.98658901035378
0.849870833333343	8.98737026039453
0.850704166666677	8.99401088574086
0.85153750000001	8.99518276080198
0.852370833333343	8.99674526088347
0.853204166666677	8.99296921901987
0.8540375	8.99322963570012
0.854870833333333	8.99049526055751
0.855704166666667	8.98645880201366
0.8565375	8.97955775998707
0.857370833333333	8.97044317617838
0.858204166666667	8.97500046808273
0.8590375	8.98437546857167
0.859870833333333	9.00247442784894
0.860704166666667	9.01328172007925
0.8615375	9.01171921999776
0.862370833333334	9.00507859465142
0.863204166666667	8.99440151076124
0.8640375	8.99934942768596
0.864870833333334	9.00507859465142
0.865704166666667	9.0001306777267
0.8665375	8.99010463553714
0.867370833333334	8.98997442719701
0.868204166666667	8.99960984436621
0.8690375	9.0054692196718
0.869870833333334	9.00455776129093
0.870704166666667	9.00638067805267
0.8715375	9.01171921999776
0.872370833333334	9.01666713692248
0.873204166666667	9.01796922032372
0.874037500000001	9.01562547020149
0.874870833333334	9.01549526186136
0.875704166666667	9.01015671991627
0.876537500000001	9.00612026137242
0.877370833333334	8.99882859432546
0.878204166666667	8.99882859432546
0.879037500000001	8.99804734428471
0.879870833333334	8.99856817764521
0.880704166666667	8.99557338582235
0.881537500000001	8.99739630258409
0.882370833333334	8.99947963602608
0.883204166666667	9.00039109440695
0.884037500000001	8.99882859432546
0.884870833333334	9.00234421950881
0.885704166666667	9.0001306777267
0.886537500000001	9.00026088606683
0.887370833333334	8.99726609424397
0.888204166666668	8.99908901100571
0.889037500000001	8.99388067740074
0.889870833333334	8.98958380217664
0.890704166666668	8.99192755229888
0.891537500000001	9.00169317780819
0.892370833333334	9.01080776161689
0.893204166666668	9.01510463684099
0.894037500000001	9.01471401182062
0.894870833333334	9.01197963667801
0.895704166666668	9.01276088671875
0.896537500000001	9.01705776194285
0.897370833333334	9.01588588688173
0.898204166666668	9.01523484518111
0.899037500000001	9.01171921999776
0.899870833333334	9.00572963635204
0.900704166666668	8.99726609424397
0.901537500000001	8.99127651059825
0.902370833333334	8.99661505254335
0.903204166666668	9.00677130307304
0.904037500000001	9.01380255343975
0.904870833333335	9.01601609522186
0.905704166666668	9.01132859497739
0.906537500000001	9.00273484452919
0.907370833333335	8.99609421918285
0.908204166666668	8.98320359351055
0.909037500000001	8.98112026006857
0.909870833333335	8.98307338517043
0.910704166666668	8.99570359416248
0.911537500000001	9.00000046938658
0.912370833333335	8.99609421918285
0.913204166666668	8.9839848435513
0.914037500000002	8.9748702597426
0.914870833333335	8.97096400953888
0.915704166666668	8.96796921771602
0.916537500000002	8.96497442589316
0.917370833333335	8.96888067609689
0.918204166666668	8.98190151010931
0.919037500000002	8.99101609391801
0.919870833333335	8.99648484420322
0.920704166666668	8.99231817731925
0.921537500000002	8.99739630258409
0.922370833333335	8.99765671926434
0.923204166666668	8.99960984436621
0.924037500000002	8.99544317748223
0.924870833333335	8.98372442687105
0.925704166666668	8.96862025941664
0.926537500000002	8.97187546791974
0.927370833333335	8.97330775966111
0.928204166666668	8.97955775998707
0.929037500000002	8.97382859302161
0.929870833333335	8.97682338484447
0.930704166666668	8.97213588459999
0.931537500000002	8.96718796767527
0.932370833333335	8.96158900904993
0.933204166666669	8.95859421722707
0.934037500000002	8.9625004674308
0.934870833333335	8.96523484257341
0.935704166666669	8.97226609294012
0.936537500000002	8.97395880136173
0.937370833333335	8.97604213480372
0.938204166666669	10.1191411527543
0.939037500000002	11.7811204060999
0.939870833333335	11.8165370746137
0.940704166666669	10.6666672229767
0.941537500000002	8.99674526088347
0.942370833333335	8.95520880038384
0.943204166666669	8.96106817568943
0.944037500000002	8.96158900904993
0.944870833333336	8.96119838402956
0.945704166666669	8.96562546759378
0.946537500000002	8.97226609294012
0.947370833333336	8.97369838468148
0.948204166666669	8.96992234281788
0.949037500000002	8.96875046775676
0.949870833333336	8.97408900970186
0.950704166666669	8.98112026006857
0.951537500000002	8.98645880201366
0.952370833333336	8.98424526023155
0.953204166666669	8.98072963504819
0.954037500000002	8.97643275982409
0.954870833333336	8.96875046775676
0.955704166666669	8.96067755066906
0.956537500000002	8.95859421722707
0.957370833333336	8.96471400921291
0.958204166666669	8.9753910931031
0.959037500000003	8.98541713529266
0.959870833333336	8.99023484387726
0.960704166666669	8.9839848435513
0.961537500000003	8.97617234314384
0.962370833333336	8.97669317650434
0.963204166666669	8.98580776031304
0.964037500000003	8.99440151076124
0.964870833333336	8.99127651059825
0.965704166666669	8.98606817699329
0.966537500000003	8.98737026039453
0.967370833333336	8.98580776031304
0.968204166666669	8.97799525990558
0.969037500000003	8.96497442589316
0.969870833333336	8.96549525925366
0.970704166666669	8.97421921804198
0.971537500000003	8.97604213480372
0.972370833333336	8.97669317650434
0.973204166666669	8.96992234281788
0.974037500000003	8.96966192613763
0.974870833333336	8.96640671763453
0.975704166666669	8.97747442654509
0.976537500000003	8.97513067642285
0.977370833333336	8.97278692630061
0.97820416666667	8.96744838435552
0.979037500000003	8.97617234314384
0.979870833333336	8.98815151043527
0.98070416666667	8.98841192711552
0.981537500000003	8.98593796865316
0.982370833333336	8.97708380152471
0.98320416666667	8.9786463016062
0.984037500000003	8.98268276015006
0.984870833333337	8.99140671893838
0.98570416666667	8.99088588557788
0.986537500000003	8.98476609359204
0.987370833333337	8.9829431768303
0.98820416666667	8.98606817699329
0.989037500000003	8.9829431768303
0.989870833333337	8.97408900970186
0.99070416666667	8.97669317650434
0.991537500000003	8.98033901002782
0.992370833333337	8.98255255180993
0.99320416666667	8.97981817666732
0.994037500000003	8.97213588459999
0.994870833333337	8.97578171812347
0.99570416666667	8.97526088476297
0.996537500000003	8.99101609391801
0.997370833333337	8.99062546889763
0.99820416666667	8.98737026039453
0.999037500000003	8.98085984338832
0.999870833333337	8.97773484322534
1.00070416666667	8.97812546824571
1.0015375	8.97356817634136
1.00237083333334	8.97317755132099
1.00320416666667	8.97070359285863
1.0040375	8.97122442621912
1.00487083333334	8.97617234314384
1.00570416666667	8.97474005140248
1.0065375	8.96992234281788
1.00737083333334	8.96341192581167
1.00820416666667	8.96692755099502
1.0090375	8.96705775933515
1.00987083333334	8.96184942573018
1.01070416666667	8.96237025909068
1.0115375	8.96497442589316
1.01237083333334	8.97148484289937
1.01320416666667	8.96809942605614
1.0140375	8.96171921739006
1.01487083333334	8.96171921739006
1.01570416666667	8.96458380087279
1.0165375	8.96588588427403
1.01737083333333	8.96484421755304
1.01820416666667	8.96770880103577
1.0190375	8.97421921804198
1.01987083333333	8.9716150512395
1.02070416666667	8.96614630095428
1.0215375	8.95950567560794
1.02237083333333	8.96224005075055
1.02320416666667	8.9667973426549
1.0240375	8.97526088476297
1.02487083333333	8.97877650994633
1.02570416666667	8.97708380152471
1.0265375	8.97955775998707
1.02737083333333	8.97786505156546
1.02820416666667	8.97500046808273
1.0290375	8.9705733845185
1.02987083333333	8.97187546791974
1.03070416666667	8.97942755164695
1.0315375	8.98072963504819
1.03237083333333	8.97421921804198
1.03320416666667	8.96549525925366
1.0340375	8.96940150945738
1.03487083333333	8.97851609326608
1.03570416666667	8.97838588492596
1.0365375	8.97708380152471
1.03737083333333	8.9796879683272
1.03820416666667	8.98437546857167
1.0390375	8.98541713529266
1.03987083333333	8.9872400520544
1.04070416666667	8.98763067707478
1.0415375	8.98385463521117
1.04237083333333	8.9796879683272
1.04320416666667	8.9791671349667
1.0440375	8.98072963504819
1.04487083333333	8.97812546824571
1.04570416666667	8.97408900970186
1.0465375	8.97942755164695
1.04737083333333	8.98867234379577
1.04820416666666	8.992057760639
1.0490375	8.99244838565937
1.04987083333333	8.99179734395875
1.05070416666666	8.99674526088347
1.0515375	8.98958380217664
1.05237083333333	8.98411505189142
1.05320416666666	8.98671921869391
1.0540375	8.99622442752298
1.05487083333333	9.0049483863113
1.05570416666666	9.01796922032372
1.0565375	9.01614630356198
1.05737083333333	8.99843796930509
1.05820416666666	8.98138067674881
1.0590375	8.97721400986484
1.05987083333333	8.9802088016877
1.06070416666666	8.97083380119875
1.0615375	8.96354213415179
1.06237083333333	8.96562546759378
1.06320416666666	8.96953171779751
1.0640375	8.98164109342906
1.06487083333333	8.98515671861242
1.06570416666666	8.99427130242111
1.0665375	8.98737026039453
1.06737083333333	8.97942755164695
1.06820416666666	8.97083380119875
1.0690375	8.96536505091353
1.06987083333333	8.97526088476297
1.07070416666666	8.97682338484447
1.0715375	8.98333380185068
1.07237083333333	8.98750046873465
1.07320416666666	8.99648484420322
1.0740375	8.99739630258409
1.07487083333333	8.99804734428471
1.07570416666666	8.99296921901987
1.0765375	8.99817755262484
1.07737083333333	8.99453171910136
1.07820416666666	8.99817755262484
1.07903749999999	8.99843796930509
1.07987083333333	8.9915369272785
1.08070416666666	8.98463588525192
1.08153749999999	8.97369838468148
1.08237083333333	8.97656296816422
1.08320416666666	8.97552130144322
1.08403749999999	8.97421921804198
1.08487083333333	8.97981817666732
1.08570416666666	8.98216192678956
1.08653749999999	9.05885463912273
1.08737083333333	9.2623702747369
1.08820416666666	9.38033903088945
1.08903749999999	9.30104215175379
1.08987083333333	9.08658901556919
1.09070416666666	8.96536505091353
1.09153749999999	8.97382859302161
1.09237083333333	8.97760463488521
1.09320416666666	8.97760463488521
1.09403749999999	8.97330775966111
1.09487083333333	8.96640671763453
1.09570416666666	8.95950567560794
1.09653749999999	8.95794317552645
1.09737083333333	8.96224005075055
1.09820416666666	8.96927130111726
1.09903749999999	8.97474005140248
1.09987083333333	8.98268276015006
1.10070416666666	8.99049526055751
1.10153749999999	8.99192755229888
1.10237083333333	8.99088588557788
1.10320416666666	8.98645880201366
1.10403749999999	8.98658901035378
1.10487083333333	8.98203171844943
1.10570416666666	8.97955775998707
1.10653749999999	8.97994838500745
1.10737083333333	8.98333380185068
1.10820416666666	8.97955775998707
1.10903749999999	8.97330775966111
1.10987083333332	8.96979213447776
1.11070416666666	8.97825567658583
1.11153749999999	8.99023484387726
1.11237083333332	8.9958338025026
1.11320416666666	8.98867234379577
1.11403749999999	8.97096400953888
1.11487083333332	8.95898484224745
1.11570416666666	8.96276088411105
1.11653749999999	8.9716150512395
1.11737083333332	8.96927130111726
1.11820416666666	8.95924525892769
1.11903749999999	8.95911505058757
1.11987083333332	8.96927130111726
1.12070416666666	8.97773484322534
1.12153749999999	8.98528692695254
1.12237083333332	8.99778692760447
1.12320416666666	9.00585984469217
1.12403749999999	8.99987026104645
1.12487083333332	8.98593796865316
1.12570416666666	8.97460984306235
1.12653749999999	8.9673181760154
1.12737083333332	8.96341192581167
1.12820416666666	8.96705775933515
1.12903749999999	8.97291713464074
1.12987083333332	8.98320359351055
1.13070416666666	8.98763067707478
1.13153749999999	8.99010463553714
1.13237083333332	8.97955775998707
1.13320416666666	8.97265671796049
1.13403749999999	8.98112026006857
1.13487083333332	8.98671921869391
1.13570416666666	8.99349005238037
1.13653749999999	8.98671921869391
1.13737083333332	8.98750046873465
1.13820416666666	8.98606817699329
1.13903749999999	8.98059942670807
1.13987083333332	8.98151088508894
1.14070416666665	8.97903692662658
1.14153749999999	8.98281296849018
1.14237083333332	8.9882817187754
1.14320416666665	8.98971401051676
1.14403749999999	8.98359421853093
1.14487083333332	8.97474005140248
1.14570416666665	8.97265671796049
1.14653749999999	8.97135463455925
1.14737083333332	8.97265671796049
1.14820416666665	8.97304734298086
1.14903749999999	8.97122442621912
1.14987083333332	8.96562546759378
1.15070416666665	8.9662765092944
1.15153749999999	8.97395880136173
1.15237083333332	8.98059942670807
1.15320416666665	8.97604213480372
1.15403749999999	8.97513067642285
1.15487083333332	8.98151088508894
1.15570416666665	8.98710984371428
1.15653749999999	8.98763067707478
1.15737083333332	8.9791671349667
1.15820416666665	8.97148484289937
1.15903749999999	8.97682338484447
1.15987083333332	8.98164109342906
1.16070416666665	8.99088588557788
1.16153749999999	8.98984421885689
1.16237083333332	8.98580776031304
1.16320416666665	8.98333380185068
1.16403749999999	8.99036505221739
1.16487083333332	8.99700567756372
1.16570416666665	8.99557338582235
1.16653749999999	8.97747442654509
1.16737083333332	8.97291713464074
1.16820416666665	8.97604213480372
1.16903749999998	8.98854213545565
1.16987083333332	8.99127651059825
1.17070416666665	8.98932338549639
1.17153749999998	8.98619838533341
1.17237083333332	8.97421921804198
1.17320416666665	8.97447963472223
1.17403749999998	8.96796921771602
1.17487083333332	8.97200567625987
1.17570416666665	8.97330775966111
1.17653749999998	8.97682338484447
1.17737083333332	8.9796879683272
1.17820416666665	8.97734421820496
1.17903749999998	8.97695359318459
1.17987083333332	8.97565150978335
1.18070416666665	8.97630255148397
1.18153749999998	8.98645880201366
1.18237083333332	8.99414109408099
1.18320416666665	9.0011723444477
1.18403749999998	8.99947963602608
1.18487083333332	8.99843796930509
1.18570416666665	8.98528692695254
1.18653749999998	8.97565150978335
1.18737083333332	8.97304734298086
1.18820416666665	8.97643275982409
1.18903749999998	8.98554734363279
1.18987083333332	8.99192755229888
1.19070416666665	8.99609421918285
1.19153749999998	8.99023484387726
1.19237083333332	8.98242234346981
1.19320416666665	8.98515671861242
1.19403749999998	8.9872400520544
1.19487083333332	8.98684942703403
1.19570416666665	8.98515671861242
1.19653749999998	8.97981817666732
1.19737083333332	8.98072963504819
1.19820416666665	8.98059942670807
1.19903749999998	8.98333380185068
1.19987083333331	8.98164109342906
1.20070416666665	8.98489630193217
1.20153749999998	8.99127651059825
1.20237083333331	8.99362026072049
1.20320416666665	8.99101609391801
1.20403749999998	8.98645880201366
1.20487083333331	8.98463588525192
1.20570416666665	8.97513067642285
1.20653749999998	8.97474005140248
1.20737083333331	8.98085984338832
1.20820416666665	8.99114630225813
1.20903749999998	8.99778692760447
1.20987083333331	8.99062546889763
1.21070416666665	8.98997442719701
1.21153749999998	8.97682338484447
1.21237083333331	8.97421921804198
1.21320416666665	8.96549525925366
1.21403749999998	8.96953171779751
1.21487083333331	8.96888067609689
1.21570416666665	8.96653692597465
1.21653749999998	8.96549525925366
1.21737083333331	8.96562546759378
1.21820416666665	8.9625004674308
1.21903749999998	8.95585984208446
1.21987083333331	8.95104213349987
1.22070416666665	8.9549483837036
1.22153749999998	8.96471400921291
1.22237083333331	8.97656296816422
1.22320416666665	8.98007859334757
1.22403749999998	8.9748702597426
1.22487083333331	8.97773484322534
1.22570416666665	8.97812546824571
1.22653749999998	8.97552130144322
1.22737083333331	8.96210984241043
1.22820416666665	8.96406296751229
1.22903749999998	8.96888067609689
1.22987083333331	8.97721400986484
1.23070416666664	8.98046921836794
1.23153749999998	8.98489630193217
1.23237083333331	8.98528692695254
1.23320416666664	8.97851609326608
1.23403749999998	8.96588588427403
1.23487083333331	8.9533858836221
1.23570416666664	8.95221400856099
1.23653749999998	8.9587244255672
1.23737083333331	8.9705733845185
1.23820416666664	8.97187546791974
1.23903749999998	8.96927130111726
1.23987083333331	8.96783900937589
1.24070416666664	8.96640671763453
1.24153749999998	8.96419317585242
1.24237083333331	8.96224005075055
1.24320416666664	8.96601609261415
1.24403749999998	8.97135463455925
1.24487083333331	8.97070359285863
1.24570416666664	8.9791671349667
1.24653749999998	8.9829431768303
1.24737083333331	8.98333380185068
1.24820416666664	8.97838588492596
1.24903749999998	8.97330775966111
1.24987083333331	8.97083380119875
1.25070416666664	8.96276088411105
1.25153749999998	8.95859421722707
1.25237083333331	8.96588588427403
1.25320416666664	8.98072963504819
1.25403749999998	8.98632859367353
1.25487083333331	8.9834640101908
1.25570416666664	8.97929734330683
1.25653749999998	8.98502651027229
1.25737083333331	8.98906296881614
1.25820416666664	8.98411505189142
1.25903749999997	8.98046921836794
1.25987083333331	8.97695359318459
1.26070416666664	8.98229213512968
1.26153749999997	8.9829431768303
1.26237083333331	8.98437546857167
1.26320416666664	8.98072963504819
1.26403749999997	8.98333380185068
1.26487083333331	8.98763067707478
1.26570416666664	8.98997442719701
1.26653749999997	8.98385463521117
1.26737083333331	8.97994838500745
1.26820416666664	8.97578171812347
1.26903749999997	8.98229213512968
1.26987083333331	8.99114630225813
1.27070416666664	8.99674526088347
1.27153749999997	8.99921921934583
1.27237083333331	8.99114630225813
1.27320416666664	8.98880255213589
1.27403749999997	8.98177130176919
1.27487083333331	8.9834640101908
1.27570416666664	8.98880255213589
1.27653749999997	8.99388067740074
1.27737083333331	8.99622442752298
1.27820416666664	8.98841192711552
1.27903749999997	8.98059942670807
1.27987083333331	8.97330775966111
1.28070416666667	8.97408900970186
1.2815375	8.97747442654509
1.28237083333333	8.97643275982409
1.28320416666667	8.9796879683272
1.2840375	8.98750046873465
1.28487083333333	9.00078171942732
1.28570416666667	9.00377651125018
1.2865375	9.00130255278782
1.28737083333333	8.99335984404024
1.28820416666667	8.99570359416248
1.2890375	8.99309942735999
1.28987083333333	8.9968754692236
1.29070416666667	8.99960984436621
1.2915375	9.0082035948144
1.29237083333333	9.00078171942732
1.29320416666667	9.00026088606683
1.2940375	8.99218796897912
1.29487083333333	8.99440151076124
1.29570416666667	8.99322963570012
1.2965375	8.9963546358631
1.29737083333333	9.0039067195903
1.29820416666666	9.01497442850086
1.2990375	9.02513067903055
1.29987083333333	9.02838588753366
1.30070416666666	9.01888067870459
1.3015375	9.01627651190211
1.30237083333333	9.00781296979403
1.30320416666666	9.00625046971254
1.3040375	9.00468796963105
1.30487083333333	9.0087244281749
1.30570416666666	9.01458380348049
1.3065375	9.01406297011999
1.30737083333333	9.02343797060894
1.30820416666666	9.02447963732993
1.3090375	9.02096401214658
1.30987083333333	9.013021303399
1.31070416666666	9.00572963635204
1.3115375	9.0087244281749
1.31237083333333	8.99856817764521
1.31320416666666	8.99023484387726
1.3140375	8.98645880201366
1.31487083333333	8.99296921901987
1.31570416666666	8.99492234412173
1.3165375	8.99830776096496
1.31737083333333	9.00156296946807
1.31820416666666	9.01380255343975
1.3190375	9.01328172007925
1.31987083333333	9.01015671991627
1.32070416666666	8.99987026104645
1.3215375	9.00078171942732
1.32237083333333	9.00716192809341
1.32320416666666	9.00794317813416
1.3240375	9.00638067805267
1.32487083333333	9.00468796963105
1.32570416666666	9.01184942833788
1.3265375	9.00963588655577
1.32737083333333	9.00234421950881
1.32820416666666	8.99401088574086
1.32903749999999	8.98697963537416
1.32987083333333	8.98880255213589
1.33070416666666	8.98750046873465
1.33153749999999	8.99296921901987
1.33237083333333	8.99127651059825
1.33320416666666	8.9958338025026
1.33403749999999	8.99557338582235
1.33487083333333	8.99270880233962
1.33570416666666	8.98945359383652
1.33653749999999	8.98906296881614
1.33737083333333	8.98932338549639
1.33820416666666	8.99362026072049
1.33903749999999	8.99309942735999
1.33987083333333	8.99179734395875
1.34070416666666	8.98593796865316
1.34153749999999	8.98958380217664
1.34237083333333	8.99856817764521
1.34320416666666	9.00468796963105
1.34403749999999	8.99960984436621
1.34487083333333	8.99453171910136
1.34570416666666	8.98684942703403
1.34653749999999	8.98580776031304
1.34737083333333	8.98424526023155
1.34820416666666	8.98242234346981
1.34903749999999	8.98307338517043
1.34987083333333	8.98645880201366
1.35070416666666	8.99453171910136
1.35153749999999	8.99362026072049
1.35237083333333	8.99466192744148
1.35320416666666	8.99531296914211
1.35403749999999	8.99505255246186
1.35487083333333	8.99856817764521
1.35570416666666	9.00429734461068
1.35653749999999	9.00651088639279
1.35737083333333	9.00091192776745
1.35820416666666	8.99296921901987
1.35903749999999	8.99895880266558
1.35987083333332	9.0001306777267
1.36070416666666	8.99921921934583
1.36153749999999	8.99101609391801
1.36237083333332	8.98737026039453
1.36320416666666	8.99309942735999
1.36403749999999	9.00143276112794
1.36487083333332	9.00638067805267
1.36570416666666	9.00898484485515
1.36653749999999	9.00612026137242
1.36737083333332	9.00416713627055
1.36820416666666	9.00677130307304
1.36903749999999	9.00755255311378
1.36987083333332	9.00885463651503
1.37070416666666	9.00104213610757
1.37153749999999	9.00403692793043
1.37237083333332	9.01523484518111
1.37320416666666	9.01927130372496
1.37403749999999	9.01705776194285
1.37487083333332	9.00651088639279
1.37570416666666	9.0039067195903
1.37653749999999	9.00846401149465
1.37737083333332	9.0167973452626
1.37820416666666	9.01393276177987
1.37903749999999	9.01341192841937
1.37987083333332	9.01601609522186
1.38070416666666	9.01666713692248
1.38153749999999	9.01289109505888
1.38237083333332	9.00325567788968
1.38320416666666	8.99882859432546
1.38403749999999	9.00000046938658
1.38487083333332	9.00559942801192
1.38570416666666	9.02083380380645
1.38653749999999	9.02330776226881
1.38737083333332	9.02226609554782
1.38820416666666	9.01510463684099
1.38903749999999	9.00703171975329
1.38987083333332	8.9958338025026
1.39070416666665	8.98554734363279
1.39153749999999	8.9834640101908
1.39237083333332	8.98320359351055
1.39320416666665	8.9872400520544
1.39403749999999	8.98684942703403
1.39487083333332	8.9877608854149
1.39570416666665	8.98815151043527
1.39653749999999	9.00195359448844
1.39737083333332	9.01197963667801
1.39820416666665	9.01315151173912
1.39903749999999	9.00859421983478
1.39987083333332	9.00429734461068
1.40070416666665	9.00898484485515
1.40153749999999	9.00286505286931
1.40237083333332	9.00585984469217
1.40320416666665	9.00182338614832
1.40403749999999	9.00351609456993
1.40487083333332	9.00742234477366
1.40570416666665	9.01640672024223
1.40653749999999	9.02096401214658
1.40737083333332	9.02096401214658
1.40820416666665	9.02031297044596
1.40903749999999	9.02239630388794
1.40987083333332	9.02513067903055
1.41070416666665	9.03320359611826
1.41153749999999	9.02786505417316
1.41237083333332	9.01705776194285
1.41320416666665	9.00664109473291
1.41403749999999	9.00703171975329
1.41487083333332	9.01015671991627
1.41570416666665	9.01966192874534
1.41653749999999	9.0264327624318
1.41737083333332	9.03255255441763
1.41820416666665	9.02148484550708
1.41903749999999	9.01380255343975
1.41987083333332	9.01093796995701
1.42070416666665	9.01393276177987
1.42153749999998	9.02135463716695
1.42237083333332	9.02291713724844
1.42320416666665	9.02135463716695
1.42403749999998	9.01601609522186
1.42487083333332	9.01210984501813
1.42570416666665	9.00898484485515
1.42653749999998	9.00299526120944
1.42737083333332	9.00247442784894
1.42820416666665	9.00351609456993
1.42903749999998	9.00468796963105
1.42987083333332	9.00599005303229
1.43070416666665	9.01588588688173
1.43153749999998	9.01992234542558
1.43237083333332	9.02421922064968
1.43320416666665	9.0253910957108
1.43403749999998	9.02200567886757
1.43487083333332	9.01627651190211
1.43570416666665	9.00507859465142
1.43653749999998	9.0125004700385
1.43737083333332	9.013021303399
1.43820416666665	9.01237026169838
1.43903749999998	9.00742234477366
1.43987083333332	9.0039067195903
1.44070416666665	9.0082035948144
1.44153749999998	9.01119838663726
1.44237083333332	9.01979213708546
1.44320416666665	9.01406297011999
1.44403749999998	9.00638067805267
1.44487083333332	9.00325567788968
1.44570416666665	9.01054734493664
1.44653749999998	9.01289109505888
1.44737083333332	9.01002651157614
1.44820416666665	9.00625046971254
1.44903749999998	9.01119838663726
1.44987083333331	9.01393276177987
1.45070416666665	9.01718797028298
1.45153749999998	9.01210984501813
1.45237083333331	9.00690151141316
1.45320416666665	9.01054734493664
1.45403749999998	9.02291713724844
1.45487083333331	9.02500047069043
1.45570416666665	9.01875047036447
1.45653749999998	9.00989630323602
1.45737083333331	9.00234421950881
1.45820416666665	8.99674526088347
1.45903749999998	9.00078171942732
1.45987083333331	9.01393276177987
1.46070416666665	9.01549526186136
1.46153749999998	9.00468796963105
1.46237083333331	8.99661505254335
1.46320416666665	8.99531296914211
1.46403749999998	9.01158901165763
1.46487083333331	9.02135463716695
1.46570416666665	9.02500047069043
1.46653749999998	9.01458380348049
1.46737083333331	9.00703171975329
1.46820416666665	8.99960984436621
1.46903749999998	8.99934942768596
1.46987083333331	8.99974005270633
1.47070416666665	9.00585984469217
1.47153749999998	9.01158901165763
1.47237083333331	9.01224005335826
1.47320416666665	9.01588588688173
1.47403749999998	9.01393276177987
1.47487083333331	9.01757859530335
1.47570416666665	9.01510463684099
1.47653749999998	9.00794317813416
1.47737083333331	9.01132859497739
1.47820416666665	9.013021303399
1.47903749999998	9.01510463684099
1.47987083333331	9.01484422016074
1.48070416666664	9.01145880331751
1.48153749999998	9.02135463716695
1.48237083333331	9.02617234575155
1.48320416666664	9.03489630453987
1.48403749999998	9.02578172073117
1.48487083333331	9.01523484518111
1.48570416666664	9.01419317846012
1.48653749999998	9.01901088704472
1.48737083333331	9.01835984534409
1.48820416666664	9.01835984534409
1.48903749999998	9.01862026202434
1.48987083333331	9.01445359514037
1.49070416666664	9.00651088639279
1.49153749999998	9.00052130274707
1.49237083333331	8.99974005270633
1.49320416666664	9.00260463618906
1.49403749999998	9.00247442784894
1.49487083333331	9.00612026137242
1.49570416666664	9.0087244281749
1.49653749999998	9.01653692858235
1.49737083333331	9.02343797060894
1.49820416666664	9.02174526218732
1.49903749999998	9.01523484518111
1.49987083333331	9.01093796995701
1.50070416666664	9.00755255311378
1.50153749999998	9.01080776161689
1.50237083333331	9.01132859497739
1.50320416666664	9.01549526186136
1.50403749999998	9.01119838663726
1.50487083333331	9.01393276177987
1.50570416666664	9.01106817829714
1.50653749999998	9.00963588655577
1.50737083333331	9.00950567821565
1.50820416666664	9.00846401149465
1.50903749999998	9.00364630291006
1.50987083333331	8.9963546358631
1.51070416666664	9.00690151141316
1.51153749999997	9.02526088737068
1.51237083333331	9.0307296376559
1.51320416666664	9.02070359546633
1.51403749999997	9.00729213643353
1.51487083333331	9.00338588622981
1.51570416666664	9.00911505319527
1.51653749999997	9.01237026169838
1.51737083333331	9.01835984534409
1.51820416666664	9.02122442882683
1.51903749999997	9.02838588753366
1.51987083333331	9.02239630388794
1.52070416666664	9.01315151173912
1.52153749999997	9.00651088639279
1.52237083333331	9.01471401182062
1.52320416666664	9.01536505352124
1.52403749999997	9.01197963667801
1.52487083333331	9.00247442784894
1.52570416666664	9.00781296979403
1.52653749999997	9.00963588655577
1.52737083333331	9.01927130372496
1.52820416666664	9.02382859562931
1.52903749999997	9.02096401214658
1.52987083333331	9.01315151173912
1.53070416666664	9.0054692196718
1.53153749999997	9.00950567821565
1.53237083333331	9.00989630323602
1.53320416666664	9.00716192809341
1.53403749999997	9.00429734461068
1.53487083333331	9.00599005303229
1.53570416666664	9.01471401182062
1.53653749999997	9.01575567854161
1.53737083333331	9.00781296979403
1.53820416666664	8.99856817764521
1.53903749999997	9.00052130274707
1.5398708333333	9.00286505286931
1.54070416666664	9.0039067195903
1.54153749999997	9.00742234477366
1.5423708333333	9.00703171975329
1.54320416666664	9.00989630323602
1.54403749999997	9.00455776129093
1.5448708333333	9.01289109505888
1.54570416666664	9.00937546987552
1.54653749999997	9.01067755327676
1.5473708333333	8.99934942768596
1.54820416666664	9.00325567788968
1.54903749999997	9.00651088639279
1.5498708333333	9.01263067837863
1.55070416666664	9.01289109505888
1.55153749999997	9.01171921999776
1.5523708333333	9.01380255343975
1.55320416666664	9.0092452615354
1.55403749999997	9.01614630356198
1.5548708333333	9.01367234509962
1.55570416666664	9.01145880331751
1.55653749999997	8.99544317748223
1.5573708333333	8.9925785939995
1.55820416666664	8.98619838533341
1.55903749999997	8.9872400520544
1.5598708333333	8.98789109375502
1.56070416666664	9.00351609456993
1.56153749999997	9.01653692858235
1.5623708333333	9.01471401182062
1.56320416666664	9.01002651157614
1.56403749999997	9.00182338614832
1.5648708333333	8.99440151076124
1.56570416666664	8.98502651027229
1.56653749999997	8.98085984338832
1.5673708333333	8.99401088574086
1.56820416666664	9.00625046971254
1.56903749999997	9.00807338647428
1.5698708333333	9.00143276112794
1.57070416666663	9.00026088606683
1.57153749999997	9.00833380315453
1.5723708333333	9.01575567854161
1.57320416666663	9.00937546987552
1.57403749999997	9.01119838663726
1.5748708333333	9.0167973452626
1.57570416666663	9.02330776226881
1.57653749999997	9.01901088704472
1.5773708333333	9.00208380282857
1.57820416666663	8.99453171910136
1.57903749999997	8.9872400520544
1.5798708333333	8.99283901067975
1.58070416666663	8.98997442719701
1.58153749999997	8.98945359383652
1.5823708333333	8.99049526055751
1.58320416666663	8.99570359416248
1.58403749999997	9.00638067805267
1.5848708333333	9.0092452615354
1.58570416666663	8.99830776096496
1.58653749999997	8.99375046906062
1.5873708333333	8.99987026104645
1.58820416666663	9.01197963667801
1.58903749999997	9.00859421983478
1.5898708333333	9.00625046971254
1.59070416666663	9.00638067805267
1.59153749999997	9.00156296946807
1.5923708333333	8.9925785939995
1.59320416666663	8.98789109375502
1.59403749999997	8.98515671861242
1.5948708333333	8.98580776031304
1.59570416666663	8.98867234379577
1.59653749999997	9.0006515110872
1.5973708333333	9.0054692196718
1.59820416666663	9.00260463618906
1.59903749999997	8.99075567723776
1.5998708333333	8.98411505189142
1.60070416666663	8.98424526023155
1.60153749999996	8.98893276047602
1.6023708333333	8.98867234379577
1.60320416666663	8.98658901035378
1.60403749999996	8.9877608854149
1.6048708333333	8.98893276047602
1.60570416666663	8.99179734395875
1.60653749999996	8.98971401051676
1.6073708333333	8.99192755229888
1.60820416666663	8.98489630193217
1.60903749999996	8.98033901002782
1.6098708333333	8.97760463488521
1.61070416666663	8.98580776031304
1.61153749999996	8.99101609391801
1.6123708333333	8.99492234412173
1.61320416666663	8.99765671926434
1.61403749999996	8.99908901100571
1.6148708333333	8.99791713594459
1.61570416666663	8.99492234412173
1.61653749999996	8.99505255246186
1.6173708333333	9.00468796963105
1.61820416666663	9.01341192841937
1.61903749999996	9.01380255343975
1.6198708333333	9.0006515110872
1.62070416666663	8.99244838565937
1.62153749999996	8.99388067740074
1.6223708333333	9.00182338614832
1.62320416666663	9.00208380282857
1.62403749999996	9.0001306777267
1.6248708333333	8.99817755262484
1.62570416666663	9.00156296946807
1.62653749999996	9.00325567788968
1.6273708333333	9.0082035948144
1.62820416666663	9.01106817829714
1.62903749999996	9.01171921999776
1.6298708333333	9.00677130307304
1.63070416666663	8.99765671926434
1.63153749999996	8.98958380217664
1.63237083333329	8.98893276047602
1.63320416666663	8.99505255246186
1.63403749999996	9.00703171975329
1.63487083333329	9.01822963700397
1.63570416666663	9.02330776226881
1.63653749999996	9.02070359546633
1.63737083333329	9.01315151173912
1.63820416666663	9.01393276177987
1.63903749999996	9.0125004700385
1.63987083333329	9.00664109473291
1.64070416666663	8.99987026104645
1.64153749999996	8.99960984436621
1.64237083333329	8.99440151076124
1.64320416666663	8.99127651059825
1.64403749999996	8.99062546889763
1.64487083333329	8.99440151076124
1.64570416666663	8.99934942768596
1.64653749999996	9.00052130274707
1.64737083333329	9.00507859465142
1.64820416666663	8.99934942768596
1.64903749999996	8.99700567756372
1.64987083333329	8.98619838533341
1.65070416666663	8.98476609359204
1.65153749999996	8.98255255180993
1.65237083333329	8.98112026006857
1.65320416666663	8.9786463016062
1.65403749999996	8.98411505189142
1.65487083333329	8.99114630225813
1.65570416666663	8.99518276080198
1.65653749999996	8.99388067740074
1.65737083333329	8.99179734395875
1.65820416666663	8.99036505221739
1.65903749999996	8.99114630225813
1.65987083333329	8.99765671926434
1.66070416666662	9.00039109440695
1.66153749999996	8.99518276080198
1.66237083333329	8.99270880233962
1.66320416666662	8.98737026039453
1.66403749999996	8.98255255180993
1.66487083333329	8.97773484322534
1.66570416666662	8.98385463521117
1.66653749999996	8.98789109375502
[truncated: 47,800 more rows]
