# Supplementary material for: Gas chromatography (GC) fingerprinting and immunomodulatory activity of polysaccharide from the rhizome of Menispermum dauricum DC
Source: PeerJ. 2022 Aug 22;10:e13946. doi: 10.7717/peerj.13946 (PMC9406803; doi:10.7717/peerj.13946)
Supplement: Supplemental Information 2 — The CDF files for Fig. 2 are the data of analyzing the fingerprints of 10 batches of the rhizome of M. dauricum Polysaccharide. The software to open this file is the Similarity Evaluation System for Chromatographic Fingerprint of Traditional Chinese Medicine, and the software installation package is available in the Figure 2 folder. The OPJU file in the Figure 3 folder is the data of PCA analysis, and the open software is Origin, which can be downloaded and used for a fee from the Origin official website. [file peerj-10-13946-s002.zip › Raw date/Fig.2/CSV/S5.CSV]

0.00064478333791097	11.4587245559524
0.0014781166712443	11.4575526808912
0.00231145000457764	11.4576828892314
0.00314478333791097	11.4634120561968
0.0039781166712443	11.4628912228363
0.00481145000457764	11.4649745562783
0.00564478333791097	11.4626308061561
0.0064781166712443	11.4613287227548
0.00731145000457764	11.4548183057486
0.00814478333791097	11.4596360143332
0.0089781166712443	11.4598964310135
0.00981145000457764	11.4684901814617
0.010644783337911	11.4627610144962
0.0114781166712443	11.4587245559524
0.0123114500045776	11.4484380970825
0.013144783337911	11.4595058059931
0.0139781166712443	11.4661464313394
0.0148114500045776	11.4725266400055
0.015644783337911	11.463542264537
0.0164781166712443	11.4545578890684
0.0173114500045776	11.4477870553819
0.018144783337911	11.4540370557079
0.0189781166712443	11.460417264374
0.0198114500045776	11.4649745562783
0.020644783337911	11.4518235139258
0.0214781166712443	11.4445318468788
0.0223114500045776	11.4419276800763
0.023144783337911	11.4516933055856
0.0239781166712443	11.4566412225104
0.0248114500045776	11.4571620558709
0.025644783337911	11.461458931095
0.0264781166712443	11.4680995564413
0.0273114500045776	11.4660162229993
0.0281447833379109	11.4544276807283
0.0289781166712443	11.4444016385387
0.0298114500045776	11.4398443466343
0.0306447833379109	11.4355474714102
0.0314781166712443	11.4320318462269
0.0323114500045776	11.4414068467158
0.0331447833379109	11.4518235139258
0.0339781166712443	11.455208930769
0.0348114500045776	11.4480474720622
0.0356447833379109	11.4473964303615
0.0364781166712443	11.4481776804023
0.0373114500045776	11.4483078887424
0.0381447833379109	11.439453721614
0.0389781166712443	11.438412054893
0.0398114500045776	11.4368495548115
0.0406447833379109	11.4378912215325
0.0414781166712443	11.4359380964306
0.0423114500045776	11.4403651799948
0.0431447833379109	11.4368495548115
0.0439781166712443	11.4248703875201
0.0448114500045776	11.4157558037114
0.0456447833379109	11.4212245539966
0.0464781166712442	11.431120387846
0.0473114500045776	11.4382818465529
0.0481447833379109	11.4501308055042
0.0489781166712442	11.4518235139258
0.0498114500045776	11.4527349723066
0.0506447833379109	11.4438808051782
0.0514781166712442	11.4537766390276
0.0523114500045776	11.4570318475307
0.0531447833379109	11.4582037225919
0.0539781166712442	11.4569016391906
0.0548114500045776	11.4554693474493
0.0556447833379109	11.4544276807283
0.0564781166712442	11.4427089301171
0.0573114500045776	11.4325526795874
0.0581447833379109	11.4236985124589
0.0589781166712442	11.4246099708398
0.0598114500045776	11.4319016378868
0.0606447833379109	11.4391933049337
0.0614781166712442	11.4343755963491
0.0623114500045776	11.4192714288947
0.0631447833379109	11.4131516369089
0.0639781166712442	11.4134120535891
0.0648114500045776	11.4209641373163
0.0656447833379109	11.4220058040373
0.0664781166712443	11.4303391378053
0.0673114500045776	11.4326828879275
0.0681447833379109	11.431120387846
0.0689781166712443	11.4247401791799
0.0698114500045776	11.4201828872756
0.0706447833379109	11.4204433039558
0.0714781166712443	11.4157558037114
0.0723114500045776	11.4233078874386
0.073144783337911	11.4197922622552
0.0739781166712443	11.426953720962
0.0748114500045776	11.4270839293022
0.075644783337911	11.4252610125404
0.0764781166712443	11.4175787204731
0.0773114500045776	11.412240178528
0.078144783337911	11.4165370537521
0.0789781166712443	11.4200526789355
0.0798114500045777	11.4235683041188
0.080644783337911	11.4220058040373
0.0814781166712444	11.420573512296
0.0823114500045777	11.4162766370719
0.083144783337911	11.4162766370719
0.0839781166712444	11.4118495535076
0.0848114500045777	11.4157558037114
0.085644783337911	11.4105474701064
0.0864781166712444	11.4022141363384
0.0873114500045777	11.3946620526112
0.088144783337911	11.400651636257
0.0889781166712444	11.4121099701879
0.0898114500045777	11.4173183037929
0.0906447833379111	11.4127610118885
0.0914781166712444	11.4134120535891
0.0923114500045777	11.4074224699434
0.0931447833379111	11.405990178202
0.0939781166712444	11.4082037199842
0.0948114500045778	11.4180995538336
0.0956447833379111	11.4233078874386
0.0964781166712444	11.4239589291392
0.0973114500045778	11.4236985124589
0.0981447833379111	11.4266933042818
0.0989781166712445	11.4231776790984
0.0998114500045778	11.4225266373978
0.100644783337911	11.4265630959417
0.101478116671244	11.4326828879275
0.102311450004578	11.4289068460639
0.103144783337911	11.4233078874386
0.103978116671244	11.4233078874386
0.104811450004578	11.4329433046078
0.105644783337911	11.4388026799134
0.106478116671245	11.4329433046078
0.107311450004578	11.4260422625812
0.108144783337911	11.418490178854
0.108978116671245	11.4169276787725
0.109811450004578	11.4158860120515
0.110644783337911	11.4276047626627
0.111478116671245	11.4381516382127
0.112311450004578	11.4410162216955
0.113144783337911	11.4330735129479
0.113978116671245	11.4265630959417
0.114811450004578	11.4200526789355
0.115644783337911	11.4114589284873
0.116478116671245	11.4145839286502
0.117311450004578	11.419531845575
0.118144783337911	11.4315110128664
0.118978116671245	11.4209641373163
0.119811450004578	11.4187505955342
0.120644783337911	11.4149745536706
0.121478116671245	11.4197922622552
0.122311450004578	11.4225266373978
0.123144783337911	11.4212245539966
0.123978116671245	11.4294276794244
0.124811450004578	11.4325526795874
0.125644783337911	11.4359380964306
0.126478116671245	11.4289068460639
0.127311450004578	11.4250005958602
0.128144783337911	11.4257818459009
0.128978116671245	11.4246099708398
0.129811450004578	11.4222662207176
0.130644783337911	11.4247401791799
0.131478116671245	11.4255214292207
0.132311450004578	11.4223964290577
0.133144783337911	11.416406845412
0.133978116671245	11.426953720962
0.134811450004578	11.4339849713288
0.135644783337911	11.4282558043633
0.136478116671245	11.4209641373163
0.137311450004578	11.4236985124589
0.138144783337911	11.4376308048522
0.138978116671244	11.439453721614
0.139811450004578	11.4305995544855
0.140644783337911	11.4191412205546
0.141478116671244	11.4170578871126
0.142311450004578	11.415365178691
0.143144783337911	11.413281845249
0.143978116671244	11.4128912202286
0.144811450004578	11.4131516369089
0.145644783337911	11.4218755956972
0.146478116671244	11.4312505961861
0.147311450004578	11.4390630965936
0.148144783337911	11.4356776797504
0.148978116671244	11.4285162210435
0.149811450004578	11.4199224705953
0.150644783337911	11.4225266373978
0.151478116671244	11.4173183037929
0.152311450004578	11.4162766370719
0.153144783337911	11.4192714288947
0.153978116671244	11.4197922622552
0.154811450004578	11.4247401791799
0.155644783337911	11.4209641373163
0.156478116671244	11.4255214292207
0.157311450004578	11.4291672627442
0.158144783337911	11.4268235126219
0.158978116671244	11.4213547623367
0.159811450004578	11.4131516369089
0.160644783337911	11.4147141369904
0.161478116671244	11.4097662200657
0.162311450004578	11.416406845412
0.163144783337911	11.4117193451675
0.163978116671244	11.4170578871126
0.164811450004578	11.4147141369904
0.165644783337911	11.4212245539966
0.166478116671244	11.4263026792614
0.167311450004578	11.4270839293022
0.168144783337911	11.4234380957787
0.168978116671244	11.4204433039558
0.169811450004578	11.4204433039558
0.170644783337911	11.4244797624997
0.171478116671244	11.4199224705953
0.172311450004577	11.4171880954527
0.173144783337911	11.4234380957787
0.173978116671244	11.4303391378053
0.174811450004577	11.436328721451
0.175644783337911	11.427995387683
0.176478116671244	11.4246099708398
0.177311450004577	11.4152349703509
0.178144783337911	11.4054693448415
0.178978116671244	11.4035162197397
0.179811450004577	11.4075526782835
0.180644783337911	11.4121099701879
0.181478116671244	11.4183599705138
0.182311450004577	11.4192714288947
0.183144783337911	11.4239589291392
0.183978116671244	11.4119797618478
0.184811450004577	11.4085943450045
0.185644783337911	11.416406845412
0.186478116671244	11.4367193464714
0.187311450004577	11.4414068467158
0.188144783337911	11.4247401791799
0.188978116671244	11.4119797618478
0.189811450004577	11.4093755950453
0.190644783337911	11.4196620539151
0.191478116671244	11.4255214292207
0.192311450004577	11.4208339289762
0.193144783337911	11.4065110115625
0.193978116671244	11.4055995531817
0.194811450004577	11.4165370537521
0.195644783337911	11.4325526795874
0.196478116671244	11.4324224712473
0.197311450004577	11.4319016378868
0.198144783337911	11.429037054404
0.198978116671244	11.4322922629071
0.199811450004577	11.4246099708398
0.200644783337911	11.41432351197
0.201478116671244	11.4082037199842
0.202311450004577	11.4089849700249
0.203144783337911	11.4145839286502
0.203978116671244	11.4144537203101
0.204811450004577	11.4190110122145
0.20564478333791	11.4242193458194
0.206478116671244	11.4266933042818
0.207311450004577	11.4264328876015
0.20814478333791	11.4140630952897
0.208978116671244	11.4027349696989
0.209811450004577	11.3951828859717
0.21064478333791	11.4005214279168
0.211478116671244	11.3977870527742
0.212311450004577	11.3989589278353
0.21314478333791	11.3979172611143
0.213978116671244	11.4076828866237
0.214811450004577	11.4140630952897
0.21564478333791	11.4182297621737
0.216478116671244	11.4126308035484
0.217311450004577	11.3981776777946
0.21814478333791	11.3824224686396
0.218978116671244	11.3756516349531
0.219811450004577	11.3876308022445
0.22064478333791	11.4015630946378
0.221478116671244	11.4046880948008
0.222311450004577	11.4003912195767
0.22314478333791	11.4002610112366
0.223978116671244	11.4031255947193
0.224811450004577	11.4042974697804
0.22564478333791	11.3981776777946
0.226478116671244	11.3920578858088
0.227311450004577	11.3915370524483
0.22814478333791	11.3959641360125
0.228978116671244	11.4074224699434
0.229811450004577	11.407031844923
0.23064478333791	11.3967453860532
0.231478116671244	11.3882818439452
0.232311450004577	11.394401635931
0.23314478333791	11.4139328869496
0.233978116671244	11.4208339289762
0.234811450004577	11.4087245533447
0.23564478333791	11.3934901775501
0.236478116671244	11.3882818439452
0.237311450004577	11.3884120522853
0.23814478333791	11.3856776771427
0.238978116671243	11.3807297602179
0.239811450004577	11.3826828853198
0.24064478333791	11.3890630939859
0.241478116671243	11.392318302489
0.242311450004577	11.3925787191693
0.24314478333791	11.3960943443526
0.243978116671243	11.4037766364199
0.244811450004577	11.4079433033039
0.24564478333791	11.4005214279168
0.246478116671243	11.3984380944748
0.247311450004577	11.3986985111551
0.24814478333791	11.4074224699434
0.248978116671243	11.4087245533447
0.249811450004577	11.4121099701879
0.25064478333791	11.4037766364199
0.251478116671243	11.4016933029779
0.252311450004577	11.4011724696174
0.25314478333791	11.4061203865422
0.253978116671243	11.398568302815
0.254811450004577	11.3897141356865
0.25564478333791	11.3951828859717
0.256478116671243	11.3958339276724
0.257311450004577	11.386068302163
0.25814478333791	11.3757818432932
0.258978116671244	11.3667974678247
0.259811450004577	11.3680995512259
0.26064478333791	11.3606776758388
0.261478116671244	11.3652349677432
0.262311450004577	11.3772141350346
0.26314478333791	11.3807297602179
0.263978116671244	11.3825526769797
0.264811450004577	11.3752610099327
0.26564478333791	11.3680995512259
0.266478116671244	11.3628912176209
0.267311450004577	11.3614589258796
0.26814478333791	11.3721360097697
0.268978116671244	11.3751308015926
0.269811450004577	11.3811203852383
0.27064478333791	11.3804693435377
0.271478116671244	11.3852870521223
0.272311450004577	11.3851568437822
0.273144783337911	11.3861985105032
0.273978116671244	11.3817714269389
0.274811450004577	11.379688093497
0.275644783337911	11.3819016352791
0.276478116671244	11.3855474688025
0.277311450004577	11.3875005939044
0.278144783337911	11.3798183018371
0.278978116671244	11.3798183018371
0.279811450004577	11.3834641353606
0.280644783337911	11.3869797605439
0.281478116671244	11.3884120522853
0.282311450004577	11.3845058020815
0.283144783337911	11.3839849687211
0.283978116671244	11.3794276768167
0.284811450004577	11.3683599679061
0.285644783337911	11.3695318429673
0.286478116671244	11.370313093008
0.287311450004578	11.3772141350346
0.288144783337911	11.373438093171
0.288978116671244	11.3756516349531
0.289811450004578	11.3778651767352
0.290644783337911	11.3825526769797
0.291478116671244	11.3841151770612
0.292311450004578	11.386068302163
0.293144783337911	11.3838547603809
0.293978116671244	11.3811203852383
0.294811450004578	11.3815110102587
0.295644783337911	11.3880214272649
0.296478116671244	11.3897141356865
0.297311450004578	11.3867193438637
0.298144783337911	11.3790370517963
0.298978116671244	11.3746099682321
0.299811450004578	11.3803391351976
0.300644783337911	11.3867193438637
0.301478116671245	11.3843755937414
0.302311450004578	11.3791672601365
0.303144783337911	11.37239642645
0.303978116671245	11.3799485101772
0.304811450004578	11.3763026766537
0.305644783337911	11.3799485101772
0.306478116671245	11.3826828853198
0.307311450004578	11.388151635605
0.308144783337911	11.385026635442
0.308978116671245	11.3774745517148
0.309811450004578	11.3757818432932
0.310644783337911	11.3696620513074
0.311478116671245	11.3746099682321
0.312311450004578	11.3733078848309
0.313144783337911	11.3869797605439
0.313978116671245	11.3855474688025
0.314811450004578	11.3782558017556
0.315644783337912	11.3648443427228
0.316478116671245	11.3593755924376
0.317311450004578	11.3641933010222
0.318144783337912	11.3746099682321
0.318978116671245	11.3829433020001
0.319811450004578	11.3822922602994
0.320644783337912	11.376563093334
0.321478116671245	11.3704433013481
0.322311450004578	11.3709641347086
0.323144783337912	11.3743495515519
0.323978116671245	11.3735683015111
0.324811450004578	11.3747401765722
0.325644783337912	11.368229759566
0.326478116671245	11.3779953850753
0.327311450004578	11.3795578851568
0.328144783337912	11.3763026766537
0.328978116671245	11.3602870508184
0.329811450004579	11.366146426124
0.330644783337912	11.3854172604624
0.331478116671245	11.3990891361755
0.332311450004579	11.3940110109106
0.333144783337912	11.3825526769797
0.333978116671245	11.3795578851568
0.334811450004579	11.3772141350346
0.335644783337912	11.3730474681506
0.336478116671245	11.371354759729
0.337311450004579	11.3774745517148
0.338144783337912	11.388151635605
0.338978116671245	11.3927089275094
0.339811450004579	11.3972662194137
0.340644783337912	11.385026635442
0.341478116671245	11.3761724683136
0.342311450004579	11.3674485095253
0.343144783337912	11.3738287181914
0.343978116671245	11.3804693435377
0.344811450004579	11.3845058020815
0.345644783337912	11.3828130936599
0.346478116671246	11.3822922602994
0.347311450004579	11.3792974684766
0.348144783337912	11.3847662187618
0.348978116671246	11.3757818432932
0.349811450004579	11.3743495515519
0.350644783337912	11.3740891348716
0.351478116671246	11.3867193438637
0.352311450004579	11.3910162190878
0.353144783337912	11.3847662187618
0.353978116671246	11.3794276768167
0.354811450004579	11.3804693435377
0.355644783337912	11.3807297602179
0.356478116671246	11.3802089268574
0.357311450004579	11.3785162184358
0.358144783337912	11.3828130936599
0.358978116671246	11.3805995518778
0.359811450004579	11.3680995512259
0.360644783337913	11.3627610092808
0.361478116671246	11.3720058014296
0.362311450004579	11.3890630939859
0.363144783337913	11.3934901775501
0.363978116671246	11.3864589271834
0.364811450004579	11.3773443433747
0.365644783337913	11.3794276768167
0.366478116671246	11.3798183018371
0.367311450004579	11.3794276768167
0.368144783337913	11.3740891348716
0.368978116671246	11.3763026766537
0.369811450004579	11.3819016352791
0.370644783337913	11.3917974691285
0.371478116671246	11.3976568444341
0.37231145000458	11.3981776777946
0.373144783337913	11.390234969047
0.373978116671246	11.3821620519593
0.37481145000458	11.3805995518778
0.375644783337913	11.3838547603809
0.376478116671246	11.387109968884
0.37731145000458	11.3882818439452
0.378144783337913	11.3820318436192
0.378978116671246	11.3805995518778
0.37981145000458	11.3828130936599
0.380644783337913	11.3899745523668
0.381478116671246	11.3953130943119
0.38231145000458	11.4000005945563
0.383144783337913	11.4062505948823
0.383978116671246	11.4001308028965
0.38481145000458	11.391276635768
0.385644783337913	11.3843755937414
0.386478116671246	11.385026635442
0.38731145000458	11.3880214272649
0.388144783337913	11.3907558024075
0.388978116671247	11.3959641360125
0.38981145000458	11.395443302652
0.390644783337913	11.3817714269389
0.391478116671247	11.3800787185173
0.39231145000458	11.3726568431302
0.393144783337913	11.3808599685581
0.393978116671247	11.3848964271019
0.39481145000458	11.3910162190878
0.395644783337913	11.396484969373
0.396478116671247	11.395443302652
0.39731145000458	11.4003912195767
0.398144783337913	11.4093755950453
0.398978116671247	11.3980474694545
0.39981145000458	11.3925787191693
0.400644783337913	11.3802089268574
0.401478116671247	11.3919276774686
0.40231145000458	11.3962245526927
0.403144783337913	11.3992193445156
0.403978116671247	11.4019537196582
0.40481145000458	11.3973964277538
0.405644783337914	11.3921880941489
0.406478116671247	11.3820318436192
0.40731145000458	11.3811203852383
0.408144783337914	11.3808599685581
0.408978116671247	11.3798183018371
0.40981145000458	11.3847662187618
0.410644783337914	11.3852870521223
0.411478116671247	11.3777349683951
0.41231145000458	11.3748703849124
0.413144783337914	11.3752610099327
0.413978116671247	11.3791672601365
0.41481145000458	11.378646426776
0.415644783337914	11.3921880941489
0.416478116671247	11.4053391365014
0.417311450004581	11.4113287201471
0.418144783337914	11.4029953863792
0.418978116671247	11.3928391358495
0.419811450004581	11.3878912189248
0.420644783337914	11.3779953850753
0.421478116671247	11.3783860100957
0.422311450004581	11.3763026766537
0.423144783337914	11.37239642645
0.423978116671247	11.3720058014296
0.424811450004581	11.3722662181099
0.425644783337914	11.3798183018371
0.426478116671247	11.3908860107476
0.427311450004578	11.394401635931
0.428144783337911	11.3973964277538
0.428978116671244	11.3940110109106
0.429811450004578	11.391276635768
0.430644783337911	11.3919276774686
0.431478116671244	11.3837245520408
0.432311450004578	11.3908860107476
0.433144783337911	11.3907558024075
0.433978116671244	11.3976568444341
0.434811450004578	11.3981776777946
0.435644783337911	11.3988287194952
0.436478116671245	11.3993495528557
0.437311450004578	11.3979172611143
0.438144783337911	11.3984380944748
0.438978116671245	11.3962245526927
0.439811450004578	11.3955735109921
0.440644783337911	11.3992193445156
0.441478116671245	11.4010422612773
0.442311450004578	11.4028651780391
0.443144783337911	11.400651636257
0.443978116671245	11.4072922616033
0.444811450004578	11.4093755950453
0.445644783337911	11.4106776784465
0.446478116671245	11.4074224699434
0.447311450004578	11.4050787198212
0.448144783337911	11.3980474694545
0.448978116671245	11.3929693441896
0.449811450004578	11.3915370524483
0.450644783337912	11.3960943443526
0.451478116671245	11.394401635931
0.452311450004578	11.3847662187618
0.453144783337912	11.3738287181914
0.453978116671245	11.3710943430488
0.454811450004578	11.371354759729
0.455644783337912	11.3738287181914
0.456478116671245	11.3675787178654
0.457311450004578	11.3739589265315
0.458144783337912	11.3924485108291
0.458978116671245	11.4050787198212
0.459811450004578	11.4011724696174
0.460644783337912	11.387109968884
0.461478116671245	11.3864589271834
0.462311450004578	11.3980474694545
0.463144783337912	11.4069016365829
0.463978116671245	11.4014328862977
0.464811450004579	11.386068302163
0.465644783337912	11.3805995518778
0.466478116671245	11.3820318436192
0.467311450004579	11.3893235106661
0.468144783337912	11.3941412192507
0.468978116671245	11.4009120529372
0.469811450004579	11.4010422612773
0.470644783337912	11.3895839273464
0.471478116671245	11.3807297602179
0.472311450004579	11.3856776771427
0.473144783337912	11.3937505942304
0.473978116671245	11.3924485108291
0.474811450004579	11.3886724689655
0.475644783337912	11.3888026773056
0.476478116671245	11.4048183031409
0.477311450004579	11.4055995531817
0.478144783337912	11.4061203865422
0.478978116671246	11.4072922616033
0.479811450004579	11.4110683034669
0.480644783337912	11.4062505948823
0.481478116671246	11.3932297608699
0.482311450004579	11.388151635605
0.483144783337912	11.391276635768
0.483978116671246	11.3949224692915
0.484811450004579	11.399609969536
0.485644783337912	11.4063808032224
0.486478116671246	11.3986985111551
0.487311450004579	11.3854172604624
0.488144783337912	11.3816412185988
0.488978116671246	11.3908860107476
0.489811450004579	11.4022141363384
0.490644783337912	11.3973964277538
0.491478116671246	11.389193302326
0.492311450004579	11.3839849687211
0.493144783337912	11.3893235106661
0.493978116671246	11.4052089281613
0.494811450004579	11.4074224699434
0.495644783337913	11.4113287201471
0.496478116671246	11.397526636094
0.497311450004579	11.4000005945563
0.498144783337913	11.3940110109106
0.498978116671246	11.4024745530187
0.499811450004579	11.3976568444341
0.500644783337913	11.3937505942304
0.501478116671246	11.3920578858088
0.502311450004579	11.3940110109106
0.503144783337913	11.4062505948823
0.503978116671246	11.410156845086
0.504811450004579	11.4179693454935
0.505644783337913	11.4075526782835
0.506478116671246	11.3977870527742
0.507311450004579	11.385026635442
0.508144783337913	11.3794276768167
0.508978116671246	11.3800787185173
0.50981145000458	11.3815110102587
0.510644783337913	11.386068302163
0.511478116671246	11.3845058020815
0.51231145000458	11.3837245520408
0.513144783337913	11.3884120522853
0.513978116671246	11.3994797611958
0.51481145000458	11.4151047620107
0.515644783337913	11.412240178528
0.516478116671246	11.4078130949638
0.51731145000458	11.4062505948823
0.518144783337913	11.407031844923
0.518978116671246	11.4062505948823
0.51981145000458	11.3970058027335
0.520644783337913	11.3990891361755
0.521478116671246	11.4071620532632
0.52231145000458	11.4160162203916
0.523144783337913	11.4171880954527
0.523978116671247	11.413281845249
0.52481145000458	11.4019537196582
0.525644783337913	11.391276635768
0.526478116671247	11.3869797605439
0.52731145000458	11.3910162190878
0.528144783337913	11.4001308028965
0.528978116671247	11.3959641360125
0.52981145000458	11.3895839273464
0.530644783337913	11.3834641353606
0.531478116671247	11.3815110102587
0.53231145000458	11.3910162190878
0.533144783337913	11.3920578858088
0.533978116671247	11.3925787191693
0.53481145000458	11.3845058020815
0.535644783337914	11.3795578851568
0.536478116671247	11.3833339270204
0.53731145000458	11.3842453854013
0.538144783337914	11.3899745523668
0.538978116671247	11.3833339270204
0.53981145000458	11.379688093497
0.540644783337914	11.3817714269389
0.541478116671247	11.3872401772242
0.54231145000458	11.3855474688025
0.543144783337914	11.3839849687211
0.543978116671247	11.3816412185988
0.54481145000458	11.3821620519593
0.545644783337914	11.3763026766537
0.546478116671247	11.3712245513889
0.54731145000458	11.3731776764907
0.548144783337914	11.3772141350346
0.548978116671247	11.3889328856458
0.549811450004581	11.3876308022445
0.550644783337914	11.3976568444341
0.551478116671247	11.3932297608699
0.552311450004581	11.3983078861347
0.553144783337914	11.3819016352791
0.553978116671247	11.3714849680691
0.554811450004581	11.3660162177839
0.555644783337914	11.3720058014296
0.556478116671247	11.3752610099327
0.557311450004581	11.3822922602994
0.558144783337914	11.3841151770612
0.558978116671247	11.3877610105847
0.559811450004581	11.378646426776
0.560644783337914	11.3717453847494
0.561478116671247	11.3709641347086
0.562311450004581	11.3716151764093
0.563144783337914	11.3785162184358
0.563978116671247	11.3812505935784
0.564811450004581	11.3802089268574
0.565644783337914	11.3769537183543
0.566478116671247	11.3709641347086
0.567311450004581	11.3699224679876
0.568144783337914	11.3716151764093
0.568978116671248	11.3717453847494
0.569811450004581	11.3720058014296
0.570644783337914	11.369271426287
0.571478116671248	11.3708339263685
0.572311450004581	11.3730474681506
0.573144783337914	11.3708339263685
0.573978116671248	11.3747401765722
0.574811450004581	11.3824224686396
0.575644783337914	11.3919276774686
0.576478116671248	11.3986985111551
0.577311450004581	11.4007818445971
0.578144783337914	11.3984380944748
0.578978116671248	11.3894537190063
0.579811450004581	11.3848964271019
0.580644783337915	11.3888026773056
0.581478116671248	11.3928391358495
0.582311450004581	11.3898443440266
0.583144783337915	11.3834641353606
0.583978116671248	11.3800787185173
0.584811450004581	11.3825526769797
0.585644783337915	11.3829433020001
0.586478116671248	11.3813808019186
0.587311450004581	11.3747401765722
0.588144783337915	11.3707037180284
0.588978116671248	11.3660162177839
0.589811450004581	11.3687505929265
0.590644783337915	11.3679693428858
0.591478116671248	11.3679693428858
0.592311450004581	11.3675787178654
0.593144783337915	11.3710943430488
0.593978116671248	11.3729172598105
0.594811450004582	11.3768235100142
0.595644783337915	11.373438093171
0.596478116671248	11.3721360097697
0.597311450004582	11.3664068428043
0.598144783337915	11.3669276761648
0.598978116671248	11.3740891348716
0.599811450004582	11.3838547603809
0.600644783337915	11.394401635931
0.601478116671248	11.3966151777131
0.602311450004582	11.3953130943119
0.603144783337915	11.3897141356865
0.603978116671248	11.3924485108291
0.604811450004582	11.388151635605
0.605644783337915	11.385026635442
0.606478116671248	11.3772141350346
0.607311450004582	11.3787766351161
0.608144783337915	11.3842453854013
0.608978116671249	11.3984380944748
0.609811450004582	11.3976568444341
0.610644783337915	11.3928391358495
0.611478116671249	11.378646426776
0.612311450004582	11.3726568431302
0.613144783337915	11.3750005932525
0.613978116671249	11.3787766351161
0.614811450004582	11.3811203852383
0.615644783337915	11.3858078854828
0.616478116671249	11.3802089268574
0.617311450004582	11.3756516349531
0.618144783337915	11.365104759403
0.618978116671249	11.3652349677432
0.619811450004582	11.3694016346271
0.620644783337915	11.3684901762463
0.621478116671249	11.3670578845049
0.622311450004582	11.3704433013481
0.623144783337916	11.3766933016741
0.623978116671249	11.3821620519593
0.624811450004582	11.387109968884
0.625644783337916	11.3812505935784
0.626478116671249	11.3695318429673
0.627311450004582	11.3597662174579
0.628144783337916	11.3695318429673
0.628978116671249	11.3890630939859
0.629811450004582	11.3951828859717
0.630644783337916	11.3828130936599
0.631478116671249	11.3701828846679
0.632311450004582	11.3583339257166
0.633144783337916	11.3622401759203
0.633978116671249	11.3739589265315
0.634811450004582	11.3930995525297
0.635644783337916	11.3930995525297
0.636478116671249	11.3791672601365
0.637311450004582	11.3669276761648
0.638144783337916	11.3714849680691
0.638978116671249	11.3782558017556
0.639811450004583	11.3772141350346
0.640644783337916	11.3828130936599
0.641478116671249	11.3834641353606
0.642311450004583	11.3897141356865
0.643144783337916	11.3787766351161
0.643978116671249	11.3769537183543
0.644811450004583	11.3774745517148
0.645644783337916	11.3794276768167
0.646478116671249	11.3861985105032
0.647311450004583	11.3841151770612
0.648144783337916	11.3873703855643
0.648978116671249	11.3832037186803
0.649811450004583	11.3816412185988
0.650644783337916	11.3787766351161
0.651478116671249	11.3768235100142
0.652311450004583	11.3829433020001
0.653144783337916	11.3897141356865
0.65397811667125	11.3898443440266
0.654811450004583	11.3842453854013
0.655644783337916	11.3782558017556
0.65647811667125	11.3736985098512
0.657311450004583	11.3774745517148
0.658144783337916	11.3884120522853
0.65897811667125	11.4036464280798
0.659811450004583	11.4058599698619
0.660644783337916	11.4018235113181
0.66147811667125	11.3942714275909
0.662311450004583	11.3821620519593
0.663144783337916	11.3743495515519
0.66397811667125	11.3675787178654
0.664811450004583	11.3747401765722
0.665644783337917	11.3750005932525
0.66647811667125	11.3792974684766
0.667311450004583	11.3761724683136
0.668144783337917	11.3717453847494
0.66897811667125	11.3726568431302
0.669811450004583	11.3774745517148
0.670644783337917	11.386068302163
0.67147811667125	11.3822922602994
0.672311450004583	11.3800787185173
0.673144783337917	11.3774745517148
0.67397811667125	11.388151635605
0.674811450004583	11.3921880941489
0.675644783337917	11.3886724689655
0.67647811667125	11.375521426613
0.677311450004583	11.3654953844234
0.678144783337917	11.3648443427228
0.67897811667125	11.3600266341382
0.679811450004583	11.3654953844234
0.680644783337917	11.3677089262055
0.68147811667125	11.3739589265315
0.682311450004584	11.3700526763278
0.683144783337917	11.3699224679876
0.68397811667125	11.3756516349531
0.684811450004584	11.3816412185988
0.685644783337917	11.3815110102587
0.68647811667125	11.3811203852383
0.687311450004584	11.3803391351976
0.688144783337917	11.3815110102587
0.68897811667125	11.3773443433747
0.689811450004584	11.379688093497
0.690644783337917	11.3846360104217
0.69147811667125	11.3829433020001
0.692311450004584	11.3751308015926
0.693144783337917	11.3735683015111
0.69397811667125	11.3725266347901
0.694811450004584	11.3779953850753
0.695644783337917	11.3785162184358
0.696478116671251	11.3897141356865
0.697311450004584	11.3947922609514
0.698144783337917	11.3882818439452
0.698978116671251	11.3792974684766
0.699811450004584	11.3789068434562
0.700644783337917	11.3877610105847
0.701478116671251	11.3925787191693
0.702311450004584	11.3901047607069
0.703144783337917	11.386068302163
0.703978116671251	11.3846360104217
0.704811450004584	11.387109968884
0.705644783337917	11.3893235106661
0.706478116671251	11.3940110109106
0.707311450004584	11.3966151777131
0.708144783337917	11.3990891361755
0.708978116671251	11.3927089275094
0.709811450004584	11.388151635605
0.710644783337918	11.3877610105847
0.711478116671251	11.3915370524483
0.712311450004584	11.3917974691285
0.713144783337918	11.3885422606254
0.713978116671251	11.3910162190878
0.714811450004584	11.3936203858902
0.715644783337918	11.3906255940674
0.716478116671251	11.3869797605439
0.717311450004584	11.3888026773056
0.718144783337918	11.3925787191693
0.718978116671251	11.3953130943119
0.719811450004584	11.3898443440266
0.720644783337918	11.3932297608699
0.721478116671251	11.3899745523668
0.722311450004584	11.3907558024075
0.723144783337918	11.3927089275094
0.723978116671251	11.4028651780391
0.724811450004585	11.4044276781206
0.725644783337918	11.3932297608699
0.726478116671251	11.378646426776
0.727311450004585	11.3717453847494
0.728144783337918	11.3803391351976
0.728978116671251	11.3903651773871
0.729811450004585	11.4002610112366
0.730644783337918	11.4029953863792
0.731478116671251	11.3981776777946
0.732311450004585	11.3924485108291
0.733144783337918	11.3884120522853
0.733978116671251	11.3878912189248
0.734811450004585	11.3888026773056
0.735644783337918	11.3884120522853
0.736478116671252	11.3958339276724
0.737311450004585	11.3977870527742
0.738144783337918	11.3924485108291
0.738978116671252	11.3884120522853
0.739811450004585	11.3838547603809
0.740644783337918	11.3847662187618
0.741478116671252	11.3803391351976
0.742311450004585	11.3834641353606
0.743144783337918	11.3787766351161
0.743978116671252	11.3791672601365
0.744811450004585	11.3792974684766
0.745644783337918	11.3899745523668
0.746478116671252	11.3942714275909
0.747311450004585	11.3908860107476
0.748144783337918	11.3907558024075
0.748978116671252	11.3920578858088
0.749811450004585	11.3919276774686
0.750644783337918	11.3751308015926
0.751478116671252	11.3528651754314
0.752311450004585	11.3389328830381
0.753144783337918	11.3459641334048
0.753978116671252	11.3554693422338
0.754811450004585	11.3639328843419
0.755644783337919	11.3667974678247
0.756478116671252	11.3636724676617
0.757311450004585	11.3658860094438
0.758144783337919	11.3716151764093
0.758978116671252	11.3770839266945
0.759811450004585	11.3792974684766
0.760644783337919	11.3739589265315
0.761478116671252	11.3803391351976
0.762311450004585	11.3794276768167
0.763144783337919	11.3789068434562
0.763978116671252	11.3667974678247
0.764811450004585	11.3710943430488
0.765644783337919	11.3760422599735
0.766478116671252	11.3819016352791
0.767311450004585	11.3688808012666
0.768144783337919	11.368229759566
0.768978116671252	11.3727870514704
0.769811450004586	11.3825526769797
0.770644783337919	11.3825526769797
0.771478116671252	11.3772141350346
0.772311450004586	11.3701828846679
0.773144783337919	11.3549485088733
0.773978116671252	11.3546880921931
0.774811450004586	11.3606776758388
0.775644783337919	11.3583339257166
0.776478116671252	11.3526047587511
0.777311450004586	11.3532558004517
0.778144783337919	11.3597662174579
0.778978116671252	11.3643235093623
0.779811450004586	11.3666672594845
0.780644783337919	11.3746099682321
0.781478116671252	11.3769537183543
0.782311450004586	11.379688093497
0.783144783337919	11.3811203852383
0.783978116671253	11.3820318436192
0.784811450004586	11.3753912182729
0.785644783337919	11.3653651760833
0.786478116671253	11.3611985091993
0.787311450004586	11.365104759403
0.788144783337919	11.3700526763278
0.788978116671253	11.3708339263685
0.789811450004586	11.3635422593215
0.790644783337919	11.3597662174579
0.791478116671253	11.3552089255536
0.792311450004586	11.3600266341382
0.793144783337919	11.3636724676617
0.793978116671253	11.3684901762463
0.794811450004586	11.3623703842604
0.79564478333792	11.3707037180284
0.796478116671253	11.3770839266945
0.797311450004586	11.3816412185988
0.79814478333792	11.3798183018371
0.798978116671253	11.3908860107476
0.799811450004586	11.3941412192507
0.80064478333792	11.3854172604624
0.801478116671253	11.3709641347086
0.802311450004586	11.3694016346271
0.80314478333792	11.3781255934155
0.803978116671253	11.3781255934155
0.804811450004586	11.3746099682321
0.80564478333792	11.3701828846679
0.806478116671253	11.3731776764907
0.807311450004586	11.3778651767352
0.80814478333792	11.3863287188433
0.808978116671253	11.3867193438637
0.809811450004587	11.3829433020001
0.81064478333792	11.3798183018371
0.811478116671253	11.3851568437822
0.812311450004587	11.3972662194137
0.81314478333792	11.3953130943119
0.813978116671253	11.3927089275094
0.814811450004587	11.3830735103402
0.81564478333792	11.3683599679061
0.816478116671253	11.3638026760018
0.817311450004587	11.3657558011037
0.81814478333792	11.377604760055
0.818978116671253	11.3829433020001
0.819811450004587	11.3928391358495
0.82064478333792	11.3989589278353
0.821478116671253	11.3970058027335
0.822311450004587	11.3951828859717
0.82314478333792	11.3888026773056
0.823978116671253	11.3851568437822
0.824811450004587	11.3766933016741
0.82564478333792	11.3847662187618
0.826478116671253	11.3990891361755
0.827311450004587	11.4046880948008
0.82814478333792	11.3988287194952
0.828978116671254	11.3847662187618
0.829811450004587	11.3752610099327
0.83064478333792	11.366146426124
0.831478116671254	11.3687505929265
0.832311450004587	11.3725266347901
0.83314478333792	11.3803391351976
0.833978116671254	11.3825526769797
0.834811450004587	11.3865891355235
0.83564478333792	11.387109968884
0.836478116671254	11.3804693435377
0.837311450004587	11.3717453847494
0.83814478333792	11.3648443427228
0.838978116671254	11.3579433006962
0.839811450004587	11.3593755924376
0.840644783337921	11.3662766344642
0.841478116671254	11.3750005932525
0.842311450004587	11.3811203852383
0.843144783337921	11.3852870521223
0.843978116671254	11.3830735103402
0.844811450004587	11.3819016352791
0.845644783337921	11.3817714269389
0.846478116671254	11.3901047607069
0.847311450004587	11.3940110109106
0.848144783337921	11.3899745523668
0.848978116671254	11.389193302326
0.849811450004587	11.3808599685581
0.850644783337921	11.3707037180284
0.851478116671254	11.3670578845049
0.852311450004587	11.3718755930895
0.853144783337921	11.3783860100957
0.853978116671244	11.3783860100957
0.854811450004578	11.3789068434562
0.855644783337911	11.3805995518778
0.856478116671245	11.3822922602994
0.857311450004578	11.3785162184358
0.858144783337911	11.3773443433747
0.858978116671245	11.3718755930895
0.859811450004578	11.3774745517148
0.860644783337911	11.377604760055
0.861478116671245	11.3785162184358
0.862311450004578	11.3730474681506
0.863144783337911	11.3783860100957
0.863978116671245	11.3846360104217
0.864811450004578	11.3880214272649
0.865644783337911	11.3800787185173
0.866478116671245	11.3739589265315
0.867311450004578	11.3656255927635
0.868144783337911	11.3679693428858
0.868978116671245	11.3690110096068
0.869811450004578	11.3782558017556
0.870644783337911	11.3752610099327
0.871478116671245	11.3714849680691
0.872311450004578	11.3722662181099
0.873144783337911	11.3763026766537
0.873978116671245	11.3822922602994
0.874811450004578	11.3789068434562
0.875644783337912	11.385026635442
0.876478116671245	11.3875005939044
0.877311450004578	11.3907558024075
0.878144783337912	11.3899745523668
0.878978116671245	11.3889328856458
0.879811450004578	11.3815110102587
0.880644783337912	11.3688808012666
0.881478116671245	11.3605474674987
0.882311450004578	11.3600266341382
0.883144783337912	11.3705735096883
0.883978116671245	11.3766933016741
0.884811450004578	11.3829433020001
0.885644783337912	11.3816412185988
0.886478116671245	11.3742193432117
0.887311450004579	11.3727870514704
0.888144783337912	11.3712245513889
0.888978116671245	11.3805995518778
0.889811450004579	11.3872401772242
0.890644783337912	11.3947922609514
0.891478116671245	11.3876308022445
0.892311450004579	11.3800787185173
0.893144783337912	11.3781255934155
0.893978116671245	11.3876308022445
0.894811450004579	11.3953130943119
0.895644783337912	11.3865891355235
0.896478116671245	11.3778651767352
0.897311450004579	11.3748703849124
0.898144783337912	11.3790370517963
0.898978116671245	11.3851568437822
0.899811450004579	11.3768235100142
0.900644783337912	11.3699224679876
0.901478116671245	11.3690110096068
0.902311450004579	11.375521426613
0.903144783337912	11.3867193438637
0.903978116671246	11.397526636094
0.904811450004579	11.4024745530187
0.905644783337912	11.4007818445971
0.906478116671246	11.3970058027335
0.907311450004579	11.395443302652
0.908144783337912	11.3951828859717
0.908978116671246	11.3859380938229
0.909811450004579	11.3803391351976
0.910644783337912	11.3756516349531
0.911478116671246	11.3761724683136
0.912311450004579	11.3783860100957
0.913144783337912	11.3809901768982
0.913978116671246	11.3854172604624
0.914811450004579	11.3897141356865
0.915644783337912	11.3968755943933
0.916478116671246	11.4001308028965
0.917311450004579	11.4018235113181
0.918144783337913	11.3981776777946
0.918978116671246	11.3914068441081
0.919811450004579	11.3826828853198
0.920644783337913	11.3763026766537
0.921478116671246	11.3824224686396
0.922311450004579	11.3915370524483
0.923144783337913	11.4009120529372
0.923978116671246	11.3988287194952
0.924811450004579	11.4036464280798
0.925644783337913	11.4032558030594
0.926478116671246	11.4114589284873
0.927311450004579	11.409115178365
0.928144783337913	11.4089849700249
0.928978116671246	11.3992193445156
0.92981145000458	11.3947922609514
0.930644783337913	11.4016933029779
0.931478116671246	11.4044276781206
0.93231145000458	11.4128912202286
0.933144783337913	11.4108078867866
0.933978116671246	11.4188808038743
0.93481145000458	11.4089849700249
0.935644783337913	11.3994797611958
0.936478116671246	11.3895839273464
0.93731145000458	11.3972662194137
0.938144783337913	11.4076828866237
0.938978116671246	11.4071620532632
0.93981145000458	11.3970058027335
0.940644783337913	11.3914068441081
0.941478116671246	11.3936203858902
0.94231145000458	11.3947922609514
0.943144783337913	11.4015630946378
0.943978116671246	11.4046880948008
0.94481145000458	11.4170578871126
0.945644783337913	11.4190110122145
0.946478116671246	11.4166672620922
0.94731145000458	11.4092453867052
0.948144783337913	11.4078130949638
0.948978116671247	11.4135422619293
0.94981145000458	11.416406845412
0.950644783337913	11.4244797624997
0.951478116671247	11.4276047626627
0.95231145000458	11.4225266373978
0.953144783337913	11.412240178528
0.953978116671247	11.4032558030594
0.95481145000458	11.4050787198212
0.955644783337913	11.4018235113181
0.956478116671247	11.3993495528557
0.95731145000458	11.3947922609514
0.958144783337914	11.3858078854828
0.958978116671247	11.3869797605439
0.95981145000458	11.3845058020815
0.960644783337914	11.3914068441081
0.961478116671247	11.3929693441896
0.96231145000458	11.4011724696174
0.963144783337914	11.4053391365014
0.963978116671247	11.4036464280798
0.96481145000458	11.4009120529372
0.965644783337914	11.4055995531817
0.966478116671247	11.4106776784465
0.96731145000458	11.4097662200657
0.968144783337914	11.3932297608699
0.968978116671247	11.3772141350346
0.96981145000458	11.3746099682321
0.970644783337914	11.385026635442
0.971478116671247	11.3990891361755
0.97231145000458	11.3997401778761
0.973144783337914	11.3953130943119
0.973978116671247	11.3917974691285
0.974811450004581	11.3906255940674
0.975644783337914	11.3861985105032
0.976478116671247	11.3839849687211
0.977311450004581	11.3845058020815
0.978144783337914	11.3878912189248
0.978978116671247	11.3957037193322
0.979811450004581	11.3972662194137
0.980644783337914	11.4023443446786
0.981478116671247	11.4053391365014
0.982311450004581	11.4095058033854
0.983144783337914	11.411198511807
0.983978116671247	11.4093755950453
0.984811450004581	11.4046880948008
0.985644783337914	11.4031255947193
0.986478116671247	11.4027349696989
0.987311450004581	11.4072922616033
0.988144783337914	11.4055995531817
0.988978116671247	11.4048183031409
0.989811450004581	11.4136724702694
0.990644783337914	11.4230474707583
0.991478116671247	11.4255214292207
0.992311450004581	11.4213547623367
0.993144783337914	11.4156255953712
0.993978116671248	11.4110683034669
0.994811450004581	11.4121099701879
0.995644783337914	11.4151047620107
0.996478116671248	11.4187505955342
0.997311450004581	11.419531845575
0.998144783337914	11.4207037206361
0.998978116671248	11.4242193458194
0.999811450004581	11.4196620539151
1.00064478333791	11.4144537203101
1.00147811667125	11.4089849700249
1.00231145000458	11.4026047613588
1.00314478333791	11.3946620526112
1.00397811667125	11.3914068441081
1.00481145000458	11.3950526776316
1.00564478333791	11.3986985111551
1.00647811667125	11.4020839279983
1.00731145000458	11.4054693448415
1.00814478333791	11.4074224699434
1.00897811667125	11.4052089281613
1.00981145000458	11.4055995531817
1.01064478333791	11.4144537203101
1.01147811667125	11.4151047620107
1.01231145000458	11.4088547616848
1.01314478333791	11.4048183031409
1.01397811667125	11.4114589284873
1.01481145000458	11.4225266373978
1.01564478333791	11.4190110122145
1.01647811667125	11.4140630952897
1.01731145000458	11.4063808032224
1.01814478333791	11.3994797611958
1.01897811667125	11.3951828859717
1.01981145000458	11.3968755943933
1.02064478333791	11.4063808032224
1.02147811667125	11.411198511807
1.02231145000458	11.4096360117255
1.02314478333791	11.4013026779576
1.02397811667125	11.3997401778761
1.02481145000458	11.3981776777946
1.02564478333791	11.3968755943933
1.02647811667124	11.3997401778761
1.02731145000458	11.3936203858902
1.02814478333791	11.3932297608699
1.02897811667124	11.3884120522853
1.02981145000458	11.3924485108291
1.03064478333791	11.3921880941489
1.03147811667124	11.3971360110736
1.03231145000458	11.4014328862977
1.03314478333791	11.4092453867052
1.03397811667124	11.4048183031409
1.03481145000458	11.3977870527742
1.03564478333791	11.3920578858088
1.03647811667124	11.3914068441081
1.03731145000458	11.3917974691285
1.03814478333791	11.395443302652
1.03897811667124	11.396484969373
1.03981145000458	11.39335996921
1.04064478333791	11.3942714275909
1.04147811667124	11.3882818439452
1.04231145000458	11.3942714275909
1.04314478333791	11.389193302326
1.04397811667124	11.3919276774686
1.04481145000458	11.3875005939044
1.04564478333791	11.3847662187618
1.04647811667124	11.3809901768982
1.04731145000458	11.3729172598105
1.04814478333791	11.3753912182729
1.04897811667124	11.3867193438637
1.04981145000458	11.4075526782835
1.05064478333791	11.4127610118885
1.05147811667124	11.413281845249
1.05231145000458	11.4095058033854
1.05314478333791	11.4093755950453
1.05397811667124	11.4096360117255
1.05481145000457	11.4085943450045
1.05564478333791	11.4096360117255
1.05647811667124	11.4074224699434
1.05731145000457	11.4041672614403
1.05814478333791	11.3980474694545
1.05897811667124	11.3906255940674
1.05981145000457	11.3945318442711
1.06064478333791	11.4065110115625
1.06147811667124	11.4210943456565
1.06231145000457	11.4236985124589
1.06314478333791	11.4201828872756
1.06397811667124	11.4136724702694
1.06481145000457	11.4093755950453
1.06564478333791	11.4096360117255
1.06647811667124	11.4139328869496
1.06731145000457	11.4135422619293
1.06814478333791	11.4158860120515
1.06897811667124	11.4136724702694
1.06981145000457	11.4138026786095
1.07064478333791	11.4125005952083
1.07147811667124	11.4134120535891
1.07231145000457	11.4154953870311
1.07314478333791	11.4234380957787
1.07397811667124	11.4316412212065
1.07481145000457	11.4303391378053
1.07564478333791	11.4200526789355
1.07647811667124	11.4123703868681
1.07731145000457	11.4183599705138
1.07814478333791	11.420573512296
1.07897811667124	11.417448512133
1.07981145000457	11.4128912202286
1.08064478333791	11.4044276781206
1.08147811667124	11.3998703862162
1.08231145000457	11.3971360110736
1.08314478333791	11.4054693448415
1.08397811667124	11.4148443453305
1.08481145000457	11.4188808038743
1.0856447833379	11.4188808038743
1.08647811667124	11.416406845412
1.08731145000457	11.4209641373163
1.0881447833379	11.4207037206361
1.08897811667124	11.4169276787725
1.08981145000457	11.4106776784465
1.0906447833379	11.4157558037114
1.09147811667124	11.4110683034669
1.09231145000457	11.4055995531817
1.0931447833379	11.4018235113181
1.09397811667124	11.3957037193322
1.09481145000457	11.3997401778761
1.0956447833379	11.398568302815
1.09647811667124	11.4069016365829
1.09731145000457	11.4024745530187
1.0981447833379	11.4002610112366
1.09897811667124	11.4014328862977
1.09981145000457	11.408073511644
1.1006447833379	11.4082037199842
1.10147811667124	11.4104172617663
1.10231145000457	11.4130214285688
1.1031447833379	11.413281845249
1.10397811667124	11.4097662200657
1.10481145000457	11.4061203865422
1.1056447833379	11.4066412199027
1.10647811667124	11.4121099701879
1.10731145000457	11.4140630952897
1.1081447833379	11.415365178691
1.10897811667124	11.4182297621737
1.10981145000457	11.4173183037929
1.1106447833379	11.4171880954527
1.11147811667124	11.4182297621737
1.11231145000457	11.4207037206361
1.1131447833379	11.4204433039558
1.11397811667124	11.408073511644
1.11481145000457	11.4016933029779
1.1156447833379	11.3990891361755
1.11647811667123	11.4044276781206
1.11731145000457	11.3963547610329
1.1181447833379	11.3888026773056
1.11897811667123	11.3864589271834
1.11981145000457	11.3983078861347
1.1206447833379	11.4042974697804
1.12147811667123	11.4002610112366
1.12231145000457	11.397526636094
1.1231447833379	11.4013026779576
1.12397811667123	11.4020839279983
1.12481145000457	11.3973964277538
1.1256447833379	11.3908860107476
1.12647811667123	11.390234969047
1.12731145000457	11.392318302489
1.1281447833379	11.390234969047
1.12897811667123	11.3950526776316
1.12981145000457	11.3936203858902
1.1306447833379	11.3920578858088
1.13147811667123	11.3890630939859
1.13231145000457	11.3882818439452
1.1331447833379	11.3859380938229
1.13397811667123	11.386068302163
1.13481145000457	11.3811203852383
1.1356447833379	11.3742193432117
1.13647811667123	11.3622401759203
1.13731145000457	11.3572922589956
1.1381447833379	11.3641933010222
1.13897811667123	11.3725266347901
1.13981145000457	11.3777349683951
1.1406447833379	11.385026635442
1.14147811667123	11.3907558024075
1.14231145000457	11.3940110109106
1.1431447833379	11.3951828859717
1.14397811667123	11.3936203858902
1.14481145000457	11.3877610105847
1.1456447833379	11.3824224686396
1.14647811667123	11.3805995518778
1.14731145000456	11.3854172604624
1.1481447833379	11.3800787185173
1.14897811667123	11.3752610099327
1.14981145000456	11.3721360097697
1.1506447833379	11.3760422599735
1.15147811667123	11.3802089268574
1.15231145000456	11.3829433020001
1.1531447833379	11.3864589271834
1.15397811667123	11.3832037186803
1.15481145000456	11.3858078854828
1.1556447833379	11.3750005932525
1.15647811667123	11.3669276761648
1.15731145000456	11.357682884016
1.1581447833379	11.3665370511444
1.15897811667123	11.3725266347901
1.15981145000456	11.3789068434562
1.1606447833379	11.3835943437007
1.16147811667123	11.3951828859717
1.16231145000456	11.3972662194137
1.1631447833379	11.3908860107476
1.16397811667123	11.3843755937414
1.16481145000456	11.3880214272649
1.1656447833379	11.3906255940674
1.16647811667123	11.3925787191693
1.16731145000456	11.3888026773056
1.1681447833379	11.3907558024075
1.16897811667123	11.3884120522853
1.16981145000456	11.3886724689655
1.1706447833379	11.3794276768167
1.17147811667123	11.3817714269389
1.17231145000456	11.3802089268574
1.1731447833379	11.3868495522038
1.17397811667123	11.3825526769797
1.17481145000456	11.3807297602179
1.1756447833379	11.3804693435377
1.17647811667123	11.379688093497
1.17731145000456	11.368229759566
1.17814478333789	11.3643235093623
1.17897811667123	11.3684901762463
1.17981145000456	11.3829433020001
1.18064478333789	11.3835943437007
1.18147811667123	11.387109968884
1.18231145000456	11.3938808025705
1.18314478333789	11.4020839279983
1.18397811667123	11.398568302815
1.18481145000456	11.3924485108291
1.18564478333789	11.3856776771427
1.18647811667123	11.3819016352791
1.18731145000456	11.3880214272649
1.18814478333789	11.395443302652
1.18897811667123	11.4029953863792
1.18981145000456	11.3958339276724
1.19064478333789	11.3917974691285
1.19147811667123	11.3880214272649
1.19231145000456	11.3903651773871
1.19314478333789	11.3855474688025
1.19397811667123	11.3811203852383
1.19481145000456	11.3791672601365
1.19564478333789	11.3813808019186
1.19647811667123	11.3835943437007
1.19731145000456	11.3819016352791
1.19814478333789	11.3809901768982
1.19897811667123	11.3799485101772
1.19981145000456	11.3809901768982
1.20064478333789	11.3867193438637
1.20147811667123	11.3983078861347
1.20231145000456	11.405990178202
1.20314478333789	11.4035162197397
1.20397811667123	11.399609969536
1.20481145000456	11.3934901775501
1.20564478333789	11.3848964271019
1.20647811667122	11.3740891348716
1.20731145000456	11.3639328843419
1.20814478333789	11.3647141343827
1.20897811667122	11.3679693428858
1.20981145000456	11.3696620513074
1.21064478333789	11.3720058014296
1.21147811667122	11.377604760055
1.21231145000456	11.3826828853198
1.21314478333789	11.3872401772242
1.21397811667122	11.3781255934155
1.21481145000456	11.3783860100957
1.21564478333789	11.3808599685581
1.21647811667122	11.3903651773871
1.21731145000456	11.4009120529372
1.21814478333789	11.412240178528
1.21897811667122	11.4197922622552
1.21981145000456	11.416406845412
1.22064478333789	11.4055995531817
1.22147811667122	11.4040370531002
1.22231145000456	11.4028651780391
1.22314478333789	11.4001308028965
1.22397811667122	11.3897141356865
1.22481145000456	11.3877610105847
1.22564478333789	11.3847662187618
1.22647811667122	11.3822922602994
1.22731145000456	11.3738287181914
1.22814478333789	11.373438093171
1.22897811667122	11.3794276768167
1.22981145000456	11.378646426776
1.23064478333789	11.3782558017556
1.23147811667122	11.3738287181914
1.23231145000456	11.3813808019186
1.23314478333789	11.3830735103402
1.23397811667122	11.3830735103402
1.23481145000456	11.3828130936599
1.23564478333789	11.3828130936599
1.23647811667122	11.3773443433747
1.23731145000455	11.3721360097697
1.23814478333789	11.375521426613
1.23897811667122	11.389193302326
1.23981145000455	11.3946620526112
1.24064478333789	11.3998703862162
1.24147811667122	11.398568302815
1.24231145000455	11.3981776777946
1.24314478333789	11.4005214279168
1.24397811667122	11.4010422612773
1.24481145000455	11.3998703862162
1.24564478333789	11.3927089275094
1.24647811667122	11.3859380938229
1.24731145000455	11.3868495522038
1.24814478333789	11.3889328856458
1.24897811667122	11.3893235106661
1.24981145000455	11.3830735103402
1.25064478333789	11.3804693435377
1.25147811667122	11.3847662187618
1.25231145000455	11.3960943443526
1.25314478333789	11.3930995525297
1.25397811667122	11.3856776771427
1.25481145000455	11.376563093334
1.25564478333789	11.3729172598105
1.25647811667122	11.3673183011852
1.25731145000455	11.3726568431302
1.25814478333789	11.3816412185988
1.25897811667122	11.3898443440266
1.25981145000455	11.3843755937414
1.26064478333789	11.3826828853198
1.26147811667122	11.3835943437007
1.26231145000455	11.3893235106661
1.26314478333789	11.3917974691285
1.26397811667122	11.3916672607884
1.26481145000455	11.39335996921
1.26564478333789	11.3916672607884
1.26647811667122	11.391276635768
1.26731145000455	11.3907558024075
1.26814478333789	11.3868495522038
1.26897811667122	11.386068302163
1.26981145000455	11.3863287188433
1.27064478333788	11.397526636094
1.27147811667122	11.4007818445971
1.27231145000455	11.4003912195767
1.27314478333788	11.398568302815
1.27397811667122	11.3963547610329
1.27481145000455	11.3946620526112
1.27564478333788	11.3934901775501
1.27647811667122	11.3951828859717
1.27731145000455	11.4000005945563
1.27814478333788	11.3983078861347
1.27897811667122	11.3953130943119
1.27981145000455	11.3976568444341
1.28064478333791	11.3971360110736
1.28147811667124	11.3997401778761
1.28231145000458	11.3953130943119
1.28314478333791	11.3977870527742
1.28397811667124	11.4003912195767
1.28481145000458	11.4061203865422
1.28564478333791	11.4166672620922
1.28647811667124	11.4204433039558
1.28731145000458	11.416406845412
1.28814478333791	11.4039068447601
1.28897811667124	11.4010422612773
1.28981145000458	11.4046880948008
1.29064478333791	11.4065110115625
1.29147811667124	11.4119797618478
1.29231145000458	11.4127610118885
1.29314478333791	11.412240178528
1.29397811667124	11.4128912202286
1.29481145000458	11.4217453873571
1.29564478333791	11.4190110122145
1.29647811667124	11.4177089288132
1.29731145000458	11.4062505948823
1.29814478333791	11.4118495535076
1.29897811667124	11.4125005952083
1.29981145000458	11.4131516369089
1.30064478333791	11.4158860120515
1.30147811667124	11.4166672620922
1.30231145000458	11.4165370537521
1.30314478333791	11.4167974704324
1.30397811667124	11.4157558037114
1.30481145000458	11.4303391378053
1.30564478333791	11.434245388009
1.30647811667124	11.4338547629886
1.30731145000457	11.4231776790984
1.30814478333791	11.416406845412
1.30897811667124	11.4187505955342
1.30981145000457	11.4197922622552
1.31064478333791	11.4188808038743
1.31147811667124	11.4141933036299
1.31231145000457	11.4045578864607
1.31314478333791	11.4022141363384
1.31397811667124	11.4015630946378
1.31481145000457	11.4040370531002
1.31564478333791	11.4045578864607
1.31647811667124	11.4093755950453
1.31731145000457	11.4220058040373
1.31814478333791	11.4257818459009
1.31897811667124	11.4157558037114
1.31981145000457	11.410156845086
1.32064478333791	11.409115178365
1.32147811667124	11.4180995538336
1.32231145000457	11.4138026786095
1.32314478333791	11.4076828866237
1.32397811667124	11.3989589278353
1.32481145000457	11.3988287194952
1.32564478333791	11.4046880948008
1.32647811667124	11.418490178854
1.32731145000457	11.4180995538336
1.32814478333791	11.4125005952083
1.32897811667124	11.4042974697804
1.32981145000457	11.4026047613588
1.33064478333791	11.4058599698619
1.33147811667124	11.4105474701064
1.33231145000457	11.4066412199027
1.33314478333791	11.4003912195767
1.33397811667124	11.3917974691285
1.33481145000457	11.3911464274279
1.33564478333791	11.3942714275909
1.33647811667124	11.4040370531002
1.33731145000457	11.4095058033854
1.3381447833379	11.4138026786095
1.33897811667124	11.4029953863792
1.33981145000457	11.4005214279168
1.3406447833379	11.4052089281613
1.34147811667124	11.4149745536706
1.34231145000457	11.4207037206361
1.3431447833379	11.415365178691
1.34397811667124	11.4001308028965
1.34481145000457	11.394401635931
1.3456447833379	11.3937505942304
1.34647811667124	11.400651636257
1.34731145000457	11.3925787191693
1.3481447833379	11.3886724689655
1.34897811667124	11.3897141356865
1.34981145000457	11.3984380944748
1.3506447833379	11.3973964277538
1.35147811667124	11.3980474694545
1.35231145000457	11.3937505942304
1.3531447833379	11.3942714275909
1.35397811667124	11.389193302326
1.35481145000457	11.3873703855643
1.3556447833379	11.3845058020815
1.35647811667124	11.3848964271019
1.35731145000457	11.387109968884
1.3581447833379	11.3830735103402
1.35897811667124	11.3790370517963
1.35981145000457	11.3794276768167
1.3606447833379	11.3843755937414
1.36147811667124	11.3832037186803
1.36231145000457	11.3750005932525
1.3631447833379	11.3710943430488
1.36397811667124	11.3769537183543
1.36481145000457	11.378646426776
1.3656447833379	11.3760422599735
1.36647811667124	11.364063092682
1.36731145000457	11.3654953844234
1.3681447833379	11.3695318429673
1.36897811667123	11.3720058014296
1.36981145000457	11.365104759403
1.3706447833379	11.3601568424783
1.37147811667123	11.3729172598105
1.37231145000457	11.3802089268574
1.3731447833379	11.3865891355235
1.37397811667123	11.3876308022445
1.37481145000457	11.3890630939859
1.3756447833379	11.3839849687211
1.37647811667123	11.3752610099327
1.37731145000457	11.3856776771427
1.3781447833379	11.3957037193322
1.37897811667123	11.4007818445971
1.37981145000457	11.3876308022445
1.3806447833379	11.3781255934155
1.38147811667123	11.3729172598105
1.38231145000457	11.3695318429673
1.3831447833379	11.3675787178654
1.38397811667123	11.3688808012666
1.38481145000457	11.3783860100957
1.3856447833379	11.3800787185173
1.38647811667123	11.3760422599735
1.38731145000457	11.3753912182729
1.3881447833379	11.3832037186803
1.38897811667123	11.3934901775501
1.38981145000457	11.3970058027335
1.3906447833379	11.3990891361755
1.39147811667123	11.3988287194952
1.39231145000457	11.394401635931
1.3931447833379	11.3835943437007
1.39397811667123	11.3725266347901
1.39481145000457	11.3634120509814
1.3956447833379	11.3605474674987
1.39647811667123	11.3678391345456
1.39731145000457	11.373438093171
1.3981447833379	11.3712245513889
1.39897811667123	11.3635422593215
1.39981145000456	11.3583339257166
1.4006447833379	11.3557297589141
1.40147811667123	11.3574224673357
1.40231145000456	11.3567714256351
1.4031447833379	11.3627610092808
1.40397811667123	11.3664068428043
1.40481145000456	11.371354759729
1.4056447833379	11.3764328849938
1.40647811667123	11.371354759729
1.40731145000456	11.367188092845
1.4081447833379	11.3662766344642
1.40897811667123	11.3763026766537
1.40981145000456	11.3859380938229
1.4106447833379	11.3847662187618
1.41147811667123	11.3753912182729
1.41231145000456	11.3686203845864
1.4131447833379	11.3736985098512
1.41397811667123	11.3773443433747
1.41481145000456	11.3759120516333
1.4156447833379	11.3665370511444
1.41647811667123	11.3666672594845
1.41731145000456	11.377604760055
1.4181447833379	11.3854172604624
1.41897811667123	11.3869797605439
1.41981145000456	11.3842453854013
1.4206447833379	11.3878912189248
1.42147811667123	11.3885422606254
1.42231145000456	11.3753912182729
1.4231447833379	11.3700526763278
1.42397811667123	11.368229759566
1.42481145000456	11.3769537183543
1.4256447833379	11.3811203852383
1.42647811667123	11.3846360104217
1.42731145000456	11.3820318436192
1.42814478333789	11.3746099682321
1.42897811667123	11.3707037180284
1.42981145000456	11.3750005932525
1.43064478333789	11.3825526769797
1.43147811667123	11.3869797605439
1.43231145000456	11.3859380938229
1.43314478333789	11.3807297602179
1.43397811667123	11.3809901768982
1.43481145000456	11.3805995518778
1.43564478333789	11.3809901768982
1.43647811667123	11.3739589265315
1.43731145000456	11.369271426287
1.43814478333789	11.3720058014296
1.43897811667123	11.3733078848309
1.43981145000456	11.3768235100142
1.44064478333789	11.3730474681506
1.44147811667123	11.3787766351161
1.44231145000456	11.3855474688025
1.44314478333789	11.3882818439452
1.44397811667123	11.3795578851568
1.44481145000456	11.3751308015926
1.44564478333789	11.3760422599735
1.44647811667123	11.3705735096883
1.44731145000456	11.3669276761648
1.44814478333789	11.3717453847494
1.44897811667123	11.3888026773056
1.44981145000456	11.3928391358495
1.45064478333789	11.3908860107476
1.45147811667123	11.3876308022445
1.45231145000456	11.3886724689655
1.45314478333789	11.3803391351976
1.45397811667123	11.3766933016741
1.45481145000456	11.373438093171
1.45564478333789	11.3813808019186
1.45647811667123	11.391276635768
1.45731145000456	11.4007818445971
1.45814478333789	11.4050787198212
1.45897811667122	11.3998703862162
1.45981145000456	11.4029953863792
1.46064478333789	11.4061203865422
1.46147811667122	11.4085943450045
1.46231145000456	11.3992193445156
1.46314478333789	11.3997401778761
1.46397811667122	11.395443302652
1.46481145000456	11.3833339270204
1.46564478333789	11.3772141350346
1.46647811667122	11.3794276768167
1.46731145000456	11.3886724689655
1.46814478333789	11.3928391358495
1.46897811667122	11.3919276774686
1.46981145000456	11.3963547610329
1.47064478333789	11.3990891361755
1.47147811667122	11.4029953863792
1.47231145000456	11.4044276781206
1.47314478333789	11.3993495528557
1.47397811667122	11.3936203858902
1.47481145000456	11.3910162190878
1.47564478333789	11.3971360110736
1.47647811667122	11.4065110115625
1.47731145000456	11.4105474701064
1.47814478333789	11.4039068447601
1.47897811667122	11.3998703862162
1.47981145000456	11.4001308028965
1.48064478333789	11.4015630946378
1.48147811667122	11.4013026779576
1.48231145000456	11.4031255947193
1.48314478333789	11.4026047613588
1.48397811667122	11.4069016365829
1.48481145000456	11.4115891368274
1.48564478333789	11.4165370537521
1.48647811667122	11.4169276787725
1.48731145000456	11.4121099701879
1.48814478333789	11.4019537196582
1.48897811667122	11.3951828859717
1.48981145000455	11.3877610105847
1.49064478333789	11.3884120522853
1.49147811667122	11.3861985105032
1.49231145000455	11.3920578858088
1.49314478333789	11.3971360110736
1.49397811667122	11.3989589278353
1.49481145000455	11.4018235113181
1.49564478333789	11.3936203858902
1.49647811667122	11.3915370524483
1.49731145000455	11.3812505935784
1.49814478333789	11.3837245520408
1.49897811667122	11.396484969373
1.49981145000455	11.408073511644
1.50064478333789	11.4121099701879
1.50147811667122	11.4002610112366
1.50231145000455	11.4049485114811
1.50314478333789	11.4104172617663
1.50397811667122	11.4197922622552
1.50481145000455	11.4106776784465
1.50564478333789	11.4042974697804
1.50647811667122	11.4005214279168
1.50731145000455	11.4036464280798
1.50814478333789	11.4033860113996
1.50897811667122	11.395443302652
1.50981145000455	11.3941412192507
1.51064478333789	11.4010422612773
1.51147811667122	11.4109380951268
1.51231145000455	11.411198511807
1.51314478333789	11.412240178528
1.51397811667122	11.4097662200657
1.51481145000455	11.4096360117255
1.51564478333789	11.4054693448415
1.51647811667122	11.4066412199027
1.51731145000455	11.4079433033039
1.51814478333789	11.4106776784465
1.51897811667122	11.4162766370719
1.51981145000455	11.4183599705138
1.52064478333788	11.4149745536706
1.52147811667122	11.4040370531002
1.52231145000455	11.4022141363384
1.52314478333788	11.4028651780391
1.52397811667122	11.4104172617663
1.52481145000455	11.4118495535076
1.52564478333788	11.420573512296
1.52647811667122	11.4273443459824
1.52731145000455	11.4369797631516
1.52814478333788	11.4339849713288
1.52897811667122	11.4296880961047
1.52981145000455	11.4208339289762
1.53064478333788	11.4273443459824
1.53147811667122	11.4253912208806
1.53231145000455	11.4315110128664
1.53314478333788	11.4283860127034
1.53397811667122	11.4333339296281
1.53481145000455	11.4325526795874
1.53564478333788	11.4316412212065
1.53647811667122	11.433203721288
1.53731145000455	11.4360683047707
1.53814478333788	11.4389328882535
1.53897811667122	11.4381516382127
1.53981145000455	11.436328721451
1.54064478333788	11.4408860133553
1.54147811667122	11.4333339296281
1.54231145000455	11.4190110122145
1.54314478333788	11.4003912195767
1.54397811667122	11.3960943443526
1.54481145000455	11.4032558030594
1.54564478333788	11.4011724696174
1.54647811667122	11.3986985111551
1.54731145000455	11.4007818445971
1.54814478333788	11.4039068447601
1.54897811667122	11.4105474701064
1.54981145000455	11.4171880954527
1.55064478333788	11.4309901795059
1.55147811667121	11.431120387846
1.55231145000455	11.4158860120515
1.55314478333788	11.4089849700249
1.55397811667121	11.4170578871126
1.55481145000455	11.4246099708398
1.55564478333788	11.4177089288132
1.55647811667121	11.405990178202
1.55731145000455	11.3979172611143
1.55814478333788	11.4022141363384
1.55897811667121	11.4050787198212
1.55981145000455	11.4044276781206
1.56064478333788	11.4028651780391
1.56147811667121	11.4057297615218
1.56231145000455	11.411198511807
1.56314478333788	11.4158860120515
1.56397811667121	11.4157558037114
1.56481145000455	11.4192714288947
1.56564478333788	11.41432351197
1.56647811667121	11.4074224699434
1.56731145000455	11.4035162197397
1.56814478333788	11.4029953863792
1.56897811667121	11.409115178365
1.56981145000455	11.4087245533447
1.57064478333788	11.4040370531002
1.57147811667121	11.3970058027335
1.57231145000455	11.3927089275094
1.57314478333788	11.3990891361755
1.57397811667121	11.4036464280798
1.57481145000455	11.4074224699434
1.57564478333788	11.4045578864607
1.57647811667121	11.4054693448415
1.57731145000455	11.4007818445971
1.57814478333788	11.3921880941489
1.57897811667121	11.3799485101772
1.57981145000454	11.3789068434562
1.58064478333788	11.3748703849124
1.58147811667121	11.3778651767352
1.58231145000454	11.3805995518778
1.58314478333788	11.3877610105847
1.58397811667121	11.3865891355235
1.58481145000454	11.3882818439452
1.58564478333788	11.3875005939044
1.58647811667121	11.3889328856458
1.58731145000454	11.3837245520408
1.58814478333788	11.3869797605439
1.58897811667121	11.3988287194952
1.58981145000454	11.4100266367459
1.59064478333788	11.4104172617663
1.59147811667121	11.395443302652
1.59231145000454	11.3876308022445
1.59314478333788	11.3847662187618
1.59397811667121	11.387109968884
1.59481145000454	11.385026635442
1.59564478333788	11.3929693441896
1.59647811667121	11.4010422612773
1.59731145000454	11.4079433033039
1.59814478333788	11.4048183031409
1.59897811667121	11.4007818445971
1.59981145000454	11.3930995525297
1.60064478333788	11.3894537190063
1.60147811667121	11.3946620526112
1.60231145000454	11.3989589278353
1.60314478333788	11.3957037193322
1.60397811667121	11.3925787191693
1.60481145000454	11.4010422612773
1.60564478333788	11.4096360117255
1.60647811667121	11.4119797618478
1.60731145000454	11.4085943450045
1.60814478333788	11.4162766370719
1.60897811667121	11.4173183037929
1.60981145000454	11.4187505955342
1.61064478333787	11.4128912202286
1.61147811667121	11.413281845249
1.61231145000454	11.4138026786095
1.61314478333787	11.4079433033039
1.61397811667121	11.4048183031409
1.61481145000454	11.4062505948823
1.61564478333787	11.4083339283243
1.61647811667121	11.4127610118885
1.61731145000454	11.4054693448415
1.61814478333787	11.4023443446786
1.61897811667121	11.4053391365014
1.61981145000454	11.4079433033039
1.62064478333787	11.4105474701064
1.62147811667121	11.4092453867052
1.62231145000454	11.4115891368274
1.62314478333787	11.4190110122145
1.62397811667121	11.4128912202286
1.62481145000454	11.4071620532632
1.62564478333787	11.3986985111551
1.62647811667121	11.3899745523668
1.62731145000454	11.3877610105847
1.62814478333787	11.3760422599735
1.62897811667121	11.3760422599735
1.62981145000454	11.3811203852383
1.63064478333787	11.3983078861347
1.63147811667121	11.4066412199027
1.63231145000454	11.408073511644
1.63314478333787	11.4063808032224
1.63397811667121	11.4020839279983
1.63481145000454	11.4001308028965
1.63564478333787	11.3927089275094
1.63647811667121	11.3972662194137
1.63731145000454	11.3970058027335
1.63814478333787	11.4018235113181
1.63897811667121	11.4035162197397
1.63981145000454	11.4022141363384
1.64064478333787	11.4019537196582
1.6414781166712	11.4050787198212
1.64231145000454	11.3993495528557
1.64314478333787	11.3865891355235
1.6439781166712	11.3726568431302
1.64481145000454	11.3677089262055
1.64564478333787	11.3722662181099
1.6464781166712	11.3812505935784
1.64731145000454	11.3963547610329
1.64814478333787	11.4126308035484
1.6489781166712	11.4196620539151
1.64981145000454	11.4141933036299
1.65064478333787	11.4041672614403
1.6514781166712	11.3880214272649
1.65231145000454	11.3917974691285
1.65314478333787	11.3958339276724
1.6539781166712	11.4031255947193
1.65481145000454	11.3938808025705
1.65564478333787	11.3858078854828
1.6564781166712	11.3848964271019
1.65731145000454	11.3890630939859
1.65814478333787	11.388151635605
1.6589781166712	11.3856776771427
1.65981145000454	11.3825526769797
1.66064478333787	11.3876308022445
1.6614781166712	11.3882818439452
1.66231145000454	11.3868495522038
1.66314478333787	11.379688093497
1.6639781166712	11.3778651767352
1.66481145000454	11.3842453854013
1.66564478333787	11.3740891348716
1.6664781166712	11.3656255927635
[truncated: 34,698 more rows]
