# Supplementary material for: Gas chromatography (GC) fingerprinting and immunomodulatory activity of polysaccharide from the rhizome of Menispermum dauricum DC
Source: PeerJ. 2022 Aug 22;10:e13946. doi: 10.7717/peerj.13946 (PMC9406803; doi:10.7717/peerj.13946)
Supplement: Supplemental Information 2 — The CDF files for Fig. 2 are the data of analyzing the fingerprints of 10 batches of the rhizome of M. dauricum Polysaccharide. The software to open this file is the Similarity Evaluation System for Chromatographic Fingerprint of Traditional Chinese Medicine, and the software installation package is available in the Figure 2 folder. The OPJU file in the Figure 3 folder is the data of PCA analysis, and the open software is Origin, which can be downloaded and used for a fee from the Origin official website. [file peerj-10-13946-s002.zip › Raw date/Fig.2/CSV/S6.CSV]

0.000730200004577637	10.5601568007551
0.00156353333791097	10.5505213835859
0.0023968666712443	10.5529953420482
0.00323020000457764	10.5555995088507
0.00406353333791097	10.5644536759792
0.0048968666712443	10.5696620095841
0.00573020000457764	10.5795578434336
0.00656353333791097	10.574740134849
0.00739686667124431	10.5772140933113
0.00823020000457764	10.5841151353379
0.00906353333791097	10.6014328445744
0.0098968666712443	10.6111984700838
0.0107302000045776	10.60729221988
0.011563533337911	10.5949224275682
0.0123968666712443	10.5983078444115
0.0132302000045776	10.6005213861936
0.014063533337911	10.6059901364788
0.0148968666712443	10.6003911778535
0.0157302000045776	10.5950526359084
0.016563533337911	10.5929693024664
0.0173968666712443	10.5888026355824
0.0182302000045776	10.5899745106435
0.019063533337911	10.5906255523441
0.0198968666712443	10.5895838856231
0.0207302000045776	10.5891932606028
0.021563533337911	10.5847661770385
0.0223968666712443	10.5838547186577
0.0232302000045776	10.5820318018959
0.024063533337911	10.5815109685354
0.0248968666712443	10.592578677446
0.0257302000045776	10.5885422189021
0.0265635333379109	10.5914068023849
0.0273968666712443	10.5792974267533
0.0282302000045776	10.5772140933113
0.0290635333379109	10.5821620102361
0.0298968666712443	10.5859380520997
0.0307302000045776	10.5882818022219
0.0315635333379109	10.5809901351749
0.0323968666712443	10.5677088844823
0.0332302000045776	10.567448467802
0.0340635333379109	10.568490134523
0.0348968666712443	10.5811203435151
0.0357302000045776	10.5881515938818
0.0365635333379109	10.5932297191466
0.0373968666712443	10.5908859690244
0.0382302000045776	10.5881515938818
0.0390635333379109	10.5803390934743
0.0398968666712443	10.5722661763866
0.0407302000045776	10.5627609675576
0.0415635333379109	10.5638026342785
0.0423968666712443	10.5713547180058
0.0432302000045776	10.5673182594619
0.0440635333379109	10.5595057590544
0.0448968666712443	10.5529953420482
0.0457302000045776	10.5552088838303
0.0465635333379109	10.5552088838303
0.0473968666712442	10.535938049492
0.0482302000045776	10.5321620076284
0.0490635333379109	10.532813049329
0.0498968666712442	10.5450526333007
0.0507302000045776	10.5576828422927
0.0515635333379109	10.5722661763866
0.0523968666712442	10.5837245103176
0.0532302000045776	10.587370343841
0.0540635333379109	10.5867193021404
0.0548968666712442	10.5819015935558
0.0557302000045776	10.577865135012
0.0565635333379109	10.5669276344415
0.0573968666712442	10.5744797181687
0.0582302000045776	10.5812505518552
0.0590635333379109	10.5897140939633
0.0598968666712442	10.5942713858676
0.0607302000045776	10.5966151359899
0.0615635333379109	10.5955734692689
0.0623968666712442	10.5885422189021
0.0632302000045776	10.5821620102361
0.0640635333379109	10.5800786767941
0.0648968666712442	10.5855474270793
0.0657302000045776	10.585287010399
0.0665635333379109	10.5833338852972
0.0673968666712442	10.5777349266718
0.0682302000045776	10.5804693018144
0.0690635333379109	10.579948468454
0.0698968666712443	10.5773443016515
0.0707302000045776	10.5630213842378
0.0715635333379109	10.5673182594619
0.0723968666712443	10.5697922179243
0.0732302000045776	10.5742193014885
0.074063533337911	10.5727870097471
0.0748968666712443	10.5769536766311
0.0757302000045776	10.5761724265903
0.076563533337911	10.5704432596249
0.0773968666712443	10.5595057590544
0.0782302000045777	10.557943258973
0.079063533337911	10.5583338839933
0.0798968666712443	10.5627609675576
0.0807302000045777	10.5614588841563
0.081563533337911	10.5660161760607
0.0823968666712443	10.5713547180058
0.0832302000045777	10.571615134686
0.084063533337911	10.5686203428631
0.0848968666712444	10.5654953427002
0.0857302000045777	10.5764328432706
0.086563533337911	10.5843755520182
0.0873968666712444	10.5829432602768
0.0882302000045777	10.5740890931484
0.089063533337911	10.5645838843193
0.0898968666712444	10.5640630509588
0.0907302000045777	10.5764328432706
0.0915635333379111	10.5851568020589
0.0923968666712444	10.5809901351749
0.0932302000045777	10.5667974261014
0.0940635333379111	10.5621099258569
0.0948968666712444	10.5686203428631
0.0957302000045778	10.578906801733
0.0965635333379111	10.576823468291
0.0973968666712444	10.5753911765496
0.0982302000045778	10.5704432596249
0.0990635333379111	10.5682297178428
0.0998968666712445	10.5623703425372
0.100730200004578	10.5630213842378
0.101563533337911	10.5644536759792
0.102396866671244	10.5687505512033
0.103230200004578	10.5729172180872
0.104063533337911	10.5746099265089
0.104896866671244	10.571615134686
0.105730200004578	10.5591151340341
0.106563533337911	10.5591151340341
0.107396866671244	10.5647140926594
0.108230200004578	10.5792974267533
0.109063533337911	10.5917974274053
0.109896866671245	10.591537010725
0.110730200004578	10.5816411768756
0.111563533337911	10.5665370094212
0.112396866671245	10.5690109678835
0.113230200004578	10.5669276344415
0.114063533337911	10.5690109678835
0.114896866671245	10.571615134686
0.115730200004578	10.5812505518552
0.116563533337911	10.5945318025479
0.117396866671245	10.6027349279757
0.118230200004578	10.6065109698393
0.119063533337911	10.5893234689429
0.119896866671245	10.567448467802
0.120730200004578	10.5595057590544
0.121563533337911	10.5712245096656
0.122396866671245	10.5928390941262
0.123230200004578	10.6042974280572
0.124063533337911	10.5996099278127
0.124896866671245	10.5953130525886
0.125730200004578	10.5928390941262
0.126563533337911	10.5979172193911
0.127396866671245	10.6067713865195
0.128230200004578	10.6132818035258
0.129063533337911	10.6226568040147
0.129896866671245	10.6096359700023
0.130730200004578	10.6014328445744
0.131563533337911	10.6003911778535
0.132396866671245	10.6084640949412
0.133230200004578	10.612500553485
0.134063533337911	10.6149745119474
0.134896866671245	10.6143234702467
0.135730200004578	10.6126307618251
0.136563533337911	10.6080734699208
0.137396866671244	10.6042974280572
0.138230200004578	10.6088547199615
0.139063533337911	10.6078130532405
0.139896866671244	10.6131515951856
0.140730200004578	10.61770888709
0.141563533337911	10.6263026375382
0.142396866671244	10.6229172206949
0.143230200004578	10.6106776367233
0.144063533337911	10.5993495111325
0.144896866671244	10.5966151359899
0.145730200004578	10.6036463863566
0.146563533337911	10.6092453449819
0.147396866671244	10.6143234702467
0.148230200004578	10.6128911785054
0.149063533337911	10.6033859696763
0.149896866671244	10.6011724278942
0.150730200004578	10.5984380527516
0.151563533337911	10.6014328445744
0.152396866671244	10.5973963860306
0.153230200004578	10.5919276357454
0.154063533337911	10.5893234689429
0.154896866671244	10.58632867712
0.155730200004578	10.5891932606028
0.156563533337911	10.5848963853787
0.157396866671244	10.5867193021404
0.158230200004578	10.5817713852157
0.159063533337911	10.5930995108065
0.159896866671244	10.5989588861121
0.160730200004578	10.6046880530776
0.161563533337911	10.6054693031183
0.162396866671244	10.6132818035258
0.163230200004578	10.6128911785054
0.164063533337911	10.6045578447374
0.164896866671244	10.5889328439225
0.165730200004578	10.5835943019774
0.166563533337911	10.5819015935558
0.167396866671244	10.5906255523441
0.168230200004578	10.6005213861936
0.169063533337911	10.6153651369677
0.169896866671244	10.6158859703282
0.170730200004577	10.6158859703282
0.171563533337911	10.6075526365603
0.172396866671244	10.5968755526701
0.173230200004577	10.5972661776905
0.174063533337911	10.6029953446559
0.174896866671244	10.619792220532
0.175730200004577	10.6229172206949
0.176563533337911	10.6127609701653
0.177396866671244	10.6074224282202
0.178230200004577	10.6054693031183
0.179063533337911	10.6031255529961
0.179896866671244	10.5960943026294
0.180730200004577	10.597787011051
0.181563533337911	10.6117193034443
0.182396866671244	10.6121099284646
0.183230200004577	10.6055995114584
0.184063533337911	10.5971359693503
0.184896866671244	10.6042974280572
0.185730200004577	10.6032557613362
0.186563533337911	10.5972661776905
0.187396866671244	10.5830734686169
0.188230200004577	10.5819015935558
0.189063533337911	10.5876307605213
0.189896866671244	10.59674534433
0.190730200004577	10.59674534433
0.191563533337911	10.593620344167
0.192396866671244	10.5927088857861
0.193230200004577	10.5860682604398
0.194063533337911	10.5871099271608
0.194896866671244	10.5861984687799
0.195730200004577	10.5933599274867
0.196563533337911	10.595703677609
0.197396866671244	10.5971359693503
0.198230200004577	10.6011724278942
0.199063533337911	10.6049484697578
0.199896866671244	10.594662010888
0.200730200004577	10.5816411768756
0.20156353333791	10.5752609682095
0.202396866671244	10.5790370100731
0.203230200004577	10.5880213855416
0.20406353333791	10.5865890938003
0.204896866671244	10.5895838856231
0.205730200004577	10.5835943019774
0.20656353333791	10.572656801407
0.207396866671244	10.5645838843193
0.208230200004577	10.5658859677205
0.20906353333791	10.5725265930669
0.209896866671244	10.5727870097471
0.210730200004577	10.567448467802
0.21156353333791	10.5640630509588
0.212396866671244	10.564323467639
0.213230200004577	10.5666672177613
0.21406353333791	10.5738286764681
0.214896866671244	10.5730474264274
0.215730200004577	10.5645838843193
0.21656353333791	10.5490890918445
0.217396866671244	10.5468755500624
0.218230200004577	10.5654953427002
0.21906353333791	10.5774745099916
0.219896866671244	10.5731776347675
0.220730200004577	10.5617193008366
0.22156353333791	10.5610682591359
0.222396866671244	10.5645838843193
0.223230200004577	10.5532557587285
0.22406353333791	10.5479172167834
0.224896866671244	10.553776592089
0.225730200004577	10.5596359673946
0.22656353333791	10.5584640923335
0.227396866671244	10.5529953420482
0.228230200004577	10.5510422169464
0.22906353333791	10.551693258647
0.229896866671244	10.553776592089
0.230730200004577	10.556901592252
0.23156353333791	10.5529953420482
0.232396866671244	10.5503911752458
0.233230200004577	10.5549484671501
0.23406353333791	10.56536513436
0.234896866671244	10.5686203428631
0.235730200004577	10.5660161760607
0.23656353333791	10.5585943006736
0.237396866671243	10.5587245090137
0.238230200004577	10.5597661757347
0.23906353333791	10.5645838843193
0.239896866671243	10.5652349260199
0.240730200004577	10.5627609675576
0.24156353333791	10.5622401341971
0.242396866671243	10.5622401341971
0.243230200004577	10.5713547180058
0.24406353333791	10.5776047183317
0.244896866671243	10.5764328432706
0.245730200004577	10.571615134686
0.24656353333791	10.5666672177613
0.247396866671243	10.5660161760607
0.248230200004577	10.5618495091767
0.24906353333791	10.5622401341971
0.249896866671243	10.5656255510403
0.250730200004577	10.5690109678835
0.25156353333791	10.5670578427816
0.252396866671243	10.5651047176798
0.253230200004577	10.5669276344415
0.25406353333791	10.5710943013255
0.254896866671243	10.5790370100731
0.255730200004577	10.5828130519367
0.25656353333791	10.5895838856231
0.257396866671244	10.5878911772015
0.258230200004577	10.5916672190651
0.25906353333791	10.5891932606028
0.259896866671244	10.5809901351749
0.260730200004577	10.578906801733
0.26156353333791	10.5707036763051
0.262396866671244	10.5717453430261
0.263230200004577	10.5597661757347
0.26406353333791	10.5597661757347
0.264896866671244	10.5654953427002
0.265730200004577	10.5709640929854
0.26656353333791	10.5721359680465
0.267396866671244	10.57578180157
0.268230200004577	10.5825526352564
0.26906353333791	10.5897140939633
0.269896866671244	10.592578677446
0.270730200004577	10.5889328439225
0.27156353333791	10.5819015935558
0.272396866671244	10.572656801407
0.273230200004577	10.5699224262644
0.274063533337911	10.5630213842378
0.274896866671244	10.5606776341156
0.275730200004577	10.5600265924149
0.276563533337911	10.5694015929039
0.277396866671244	10.570573467965
0.278230200004577	10.5782557600323
0.279063533337911	10.5830734686169
0.279896866671244	10.5825526352564
0.280730200004577	10.5764328432706
0.281563533337911	10.5669276344415
0.282396866671244	10.5752609682095
0.283230200004577	10.5774745099916
0.284063533337911	10.5809901351749
0.284896866671244	10.5743495098286
0.285730200004578	10.5739588848082
0.286563533337911	10.5786463850527
0.287396866671244	10.5811203435151
0.288230200004578	10.5803390934743
0.289063533337911	10.5821620102361
0.289896866671244	10.5850265937188
0.290730200004578	10.5813807601953
0.291563533337911	10.5688807595434
0.292396866671244	10.5565109672316
0.293230200004578	10.552734925368
0.294063533337911	10.5502609669056
0.294896866671244	10.5576828422927
0.295730200004578	10.5591151340341
0.296563533337911	10.5656255510403
0.297396866671244	10.5630213842378
0.298230200004578	10.5627609675576
0.299063533337911	10.5614588841563
0.299896866671244	10.5593755507143
0.300730200004578	10.5623703425372
0.301563533337911	10.5639328426187
0.302396866671245	10.564323467639
0.303230200004578	10.5718755513662
0.304063533337911	10.5791672184132
0.304896866671245	10.5792974267533
0.305730200004578	10.5765630516107
0.306563533337911	10.5700526346045
0.307396866671245	10.573698468128
0.308230200004578	10.5703130512848
0.309063533337911	10.567448467802
0.309896866671245	10.5687505512033
0.310730200004578	10.5718755513662
0.311563533337911	10.5766932599508
0.312396866671245	10.5700526346045
0.313230200004578	10.5575526339526
0.314063533337911	10.5540370087692
0.314896866671245	10.5582036756532
0.315730200004578	10.5701828429446
0.316563533337912	10.5795578434336
0.317396866671245	10.5962245109695
0.318230200004578	10.6042974280572
0.319063533337912	10.6016932612547
0.319896866671245	10.5929693024664
0.320730200004578	10.5877609688614
0.321563533337912	10.584245343678
0.322396866671245	10.5838547186577
0.323230200004578	10.5872401355009
0.324063533337912	10.5889328439225
0.324896866671245	10.5845057603583
0.325730200004578	10.574740134849
0.326563533337912	10.5717453430261
0.327396866671245	10.5678390928224
0.328230200004578	10.5688807595434
0.329063533337912	10.5723963847267
0.329896866671245	10.5738286764681
0.330730200004579	10.5636724259384
0.331563533337912	10.5533859670686
0.332396866671245	10.5466151333821
0.333230200004579	10.5532557587285
0.334063533337912	10.5638026342785
0.334896866671245	10.5704432596249
0.335730200004579	10.5686203428631
0.336563533337912	10.5598963840748
0.337396866671245	10.5583338839933
0.338230200004579	10.555859925531
0.339063533337912	10.5459640916815
0.339896866671245	10.532813049329
0.340730200004579	10.5294276324857
0.341563533337912	10.5332036743494
0.342396866671245	10.542318258158
0.343230200004579	10.5458338833414
0.344063533337912	10.5484380501439
0.344896866671246	10.5477870084433
0.345730200004579	10.5562505505513
0.346563533337912	10.5697922179243
0.347396866671246	10.5773443016515
0.348230200004579	10.57578180157
0.349063533337912	10.5673182594619
0.349896866671246	10.5601568007551
0.350730200004579	10.5678390928224
0.351563533337912	10.5774745099916
0.352396866671246	10.5848963853787
0.353230200004579	10.5832036769571
0.354063533337912	10.5785161767126
0.354896866671246	10.5812505518552
0.355730200004579	10.5800786767941
0.356563533337912	10.579948468454
0.357396866671246	10.5725265930669
0.358230200004579	10.5652349260199
0.359063533337913	10.5622401341971
0.359896866671246	10.567448467802
0.360730200004579	10.5779953433521
0.361563533337913	10.584245343678
0.362396866671246	10.594662010888
0.363230200004579	10.6007818028738
0.364063533337913	10.5921880524256
0.364896866671246	10.5769536766311
0.365730200004579	10.5604172174353
0.366563533337913	10.5640630509588
0.367396866671246	10.5714849263459
0.368230200004579	10.571615134686
0.369063533337913	10.5611984674761
0.369896866671246	10.5578130506328
0.370730200004579	10.5660161760607
0.371563533337913	10.5774745099916
0.372396866671246	10.5813807601953
0.37323020000458	10.5694015929039
0.374063533337913	10.5688807595434
0.374896866671246	10.5566411755717
0.37573020000458	10.5520838836674
0.376563533337913	10.5427088831784
0.377396866671246	10.5526047170279
0.37823020000458	10.5610682591359
0.379063533337913	10.5699224262644
0.379896866671246	10.5694015929039
0.38073020000458	10.566406801081
0.381563533337913	10.5610682591359
0.382396866671246	10.5524745086877
0.38323020000458	10.5544276337896
0.384063533337913	10.5670578427816
0.384896866671246	10.5721359680465
0.38573020000458	10.5796880517737
0.386563533337913	10.578906801733
0.387396866671247	10.578906801733
0.38823020000458	10.5748703431891
0.389063533337913	10.5700526346045
0.389896866671247	10.5687505512033
0.39073020000458	10.5760422182502
0.391563533337913	10.5740890931484
0.392396866671247	10.569531801244
0.39323020000458	10.5622401341971
0.394063533337913	10.5570318005921
0.394896866671247	10.5565109672316
0.39573020000458	10.5584640923335
0.396563533337913	10.5688807595434
0.397396866671247	10.5829432602768
0.39823020000458	10.5825526352564
0.399063533337913	10.5859380520997
0.399896866671247	10.5792974267533
0.40073020000458	10.5759120099101
0.401563533337913	10.5718755513662
0.402396866671247	10.5774745099916
0.40323020000458	10.5791672184132
0.404063533337914	10.5825526352564
0.404896866671247	10.5875005521812
0.40573020000458	10.5917974274053
0.406563533337914	10.589453677283
0.407396866671247	10.5787765933928
0.40823020000458	10.5817713852157
0.409063533337914	10.5845057603583
0.409896866671247	10.5868495104805
0.41073020000458	10.5832036769571
0.411563533337914	10.5761724265903
0.412396866671247	10.5785161767126
0.41323020000458	10.5854172187392
0.414063533337914	10.5888026355824
0.414896866671247	10.5828130519367
0.415730200004581	10.5700526346045
0.416563533337914	10.5667974261014
0.417396866671247	10.5785161767126
0.418230200004581	10.5889328439225
0.419063533337914	10.5959640942892
0.419896866671247	10.5891932606028
0.420730200004581	10.5813807601953
0.421563533337914	10.5803390934743
0.422396866671247	10.5834640936373
0.423230200004581	10.594662010888
0.424063533337914	10.5997401361528
0.424896866671247	10.6024745112954
0.425730200004581	10.5964849276497
0.426563533337914	10.5839849269978
0.427396866671244	10.5700526346045
0.428230200004578	10.5657557593804
0.429063533337911	10.5699224262644
0.429896866671244	10.58632867712
0.430730200004578	10.5906255523441
0.431563533337911	10.5945318025479
0.432396866671244	10.5886724272423
0.433230200004578	10.5878911772015
0.434063533337911	10.5809901351749
0.434896866671244	10.5776047183317
0.435730200004578	10.5826828435966
0.436563533337911	10.5899745106435
0.437396866671245	10.595703677609
0.438230200004578	10.5951828442485
0.439063533337911	10.5933599274867
0.439896866671245	10.5861984687799
0.440730200004578	10.5888026355824
0.441563533337911	10.5897140939633
0.442396866671245	10.595703677609
0.443230200004578	10.5903651356639
0.444063533337911	10.5901047189836
0.444896866671245	10.5848963853787
0.445730200004578	10.5779953433521
0.446563533337911	10.5694015929039
0.447396866671245	10.5729172180872
0.448230200004578	10.5839849269978
0.449063533337912	10.5888026355824
0.449896866671245	10.578906801733
0.450730200004578	10.5710943013255
0.451563533337912	10.5670578427816
0.452396866671245	10.5733078431076
0.453230200004578	10.5782557600323
0.454063533337912	10.5872401355009
0.454896866671245	10.5854172187392
0.455730200004578	10.5861984687799
0.456563533337912	10.5841151353379
0.457396866671245	10.5868495104805
0.458230200004578	10.5848963853787
0.459063533337912	10.5761724265903
0.459896866671245	10.5800786767941
0.460730200004578	10.5829432602768
0.461563533337912	10.585287010399
0.462396866671245	10.5704432596249
0.463230200004579	10.5623703425372
0.464063533337912	10.573698468128
0.464896866671245	10.5822922185762
0.465730200004579	10.5790370100731
0.466563533337912	10.5682297178428
0.467396866671245	10.555859925531
0.468230200004579	10.5580734673131
0.469063533337912	10.566406801081
0.469896866671245	10.5743495098286
0.470730200004579	10.578906801733
0.471563533337912	10.5713547180058
0.472396866671245	10.5750005515292
0.473230200004579	10.5696620095841
0.474063533337912	10.5583338839933
0.474896866671245	10.5514328419667
0.475730200004579	10.5466151333821
0.476563533337912	10.5541672171094
0.477396866671245	10.5651047176798
0.478230200004579	10.5765630516107
0.479063533337912	10.5725265930669
0.479896866671246	10.5611984674761
0.480730200004579	10.5519536753272
0.481563533337912	10.5631515925779
0.482396866671246	10.5700526346045
0.483230200004579	10.5804693018144
0.484063533337912	10.5765630516107
0.484896866671246	10.5746099265089
0.485730200004579	10.5763026349305
0.486563533337912	10.577865135012
0.487396866671246	10.5792974267533
0.488230200004579	10.569531801244
0.489063533337912	10.5679693011625
0.489896866671246	10.5682297178428
0.490730200004579	10.5678390928224
0.491563533337912	10.5713547180058
0.492396866671246	10.5761724265903
0.493230200004579	10.5755213848897
0.494063533337912	10.5673182594619
0.494896866671246	10.5595057590544
0.495730200004579	10.5601568007551
0.496563533337913	10.5679693011625
0.497396866671246	10.5665370094212
0.498230200004579	10.5621099258569
0.499063533337913	10.5614588841563
0.499896866671246	10.567448467802
0.500730200004579	10.5658859677205
0.501563533337913	10.5609380507958
0.502396866671246	10.5562505505513
0.503230200004579	10.5601568007551
0.504063533337913	10.5519536753272
0.504896866671246	10.5565109672316
0.505730200004579	10.5604172174353
0.506563533337913	10.5699224262644
0.507396866671246	10.5713547180058
0.50823020000458	10.5727870097471
0.509063533337913	10.5717453430261
0.509896866671246	10.5682297178428
0.51073020000458	10.5727870097471
0.511563533337913	10.573698468128
0.512396866671246	10.5759120099101
0.51323020000458	10.567448467802
0.514063533337913	10.5658859677205
0.514896866671246	10.5606776341156
0.51573020000458	10.5572922172723
0.516563533337913	10.5540370087692
0.517396866671246	10.5457036750013
0.51823020000458	10.5398442996957
0.519063533337913	10.5404953413963
0.519896866671246	10.5509120086062
0.52073020000458	10.5644536759792
0.521563533337913	10.5690109678835
0.522396866671247	10.568490134523
0.52323020000458	10.5625005508773
0.524063533337913	10.5626307592174
0.524896866671247	10.568490134523
0.52573020000458	10.5709640929854
0.526563533337913	10.5657557593804
0.527396866671247	10.5507818002661
0.52823020000458	10.5404953413963
0.529063533337913	10.5386724246346
0.529896866671247	10.5445317999402
0.53073020000458	10.5588547173538
0.531563533337913	10.5665370094212
0.532396866671247	10.5742193014885
0.53323020000458	10.5644536759792
0.534063533337914	10.5605474257754
0.534896866671247	10.5584640923335
0.53573020000458	10.5647140926594
0.536563533337914	10.5627609675576
0.537396866671247	10.563281800918
0.53823020000458	10.5614588841563
0.539063533337914	10.5617193008366
0.539896866671247	10.5563807588915
0.54073020000458	10.5493495085248
0.541563533337914	10.5484380501439
0.542396866671247	10.5483078418038
0.54323020000458	10.5546880504698
0.544063533337914	10.552734925368
0.544896866671247	10.55481825881
0.54573020000458	10.5477870084433
0.546563533337914	10.5466151333821
0.547396866671247	10.5428390915185
0.548230200004581	10.5486984668241
0.549063533337914	10.5450526333007
0.549896866671247	10.5437505498994
0.550730200004581	10.5412765914371
0.551563533337914	10.5445317999402
0.552396866671247	10.5371099245531
0.553230200004581	10.5326828409889
0.554063533337914	10.5368495078728
0.554896866671247	10.5459640916815
0.555730200004581	10.5502609669056
0.556563533337914	10.5438807582395
0.557396866671247	10.5441411749198
0.558230200004581	10.5406255497364
0.559063533337914	10.5407557580766
0.559896866671247	10.5441411749198
0.560730200004581	10.5377609662537
0.561563533337914	10.5408859664167
0.562396866671248	10.5394536746753
0.563230200004581	10.5553390921705
0.564063533337914	10.5557297171908
0.564896866671248	10.5572922172723
0.565730200004581	10.5515630503069
0.566563533337914	10.5509120086062
0.567396866671248	10.5466151333821
0.568230200004581	10.5472661750828
0.569063533337914	10.5481776334636
0.569896866671248	10.5500005502254
0.570730200004581	10.5520838836674
0.571563533337914	10.5532557587285
0.572396866671248	10.547526591763
0.573230200004581	10.545443258321
0.574063533337914	10.5463547167019
0.574896866671248	10.5472661750828
0.575730200004581	10.5467453417223
0.576563533337914	10.5490890918445
0.577396866671248	10.564323467639
0.578230200004581	10.5687505512033
0.579063533337915	10.5727870097471
0.579896866671248	10.5661463844008
0.580730200004581	10.5619797175168
0.581563533337915	10.5644536759792
0.582396866671248	10.5682297178428
0.583230200004581	10.5748703431891
0.584063533337915	10.5729172180872
0.584896866671248	10.5649745093397
0.585730200004581	10.5630213842378
0.586563533337915	10.5613286758162
0.587396866671248	10.5617193008366
0.588230200004581	10.5598963840748
0.589063533337915	10.5600265924149
0.589896866671248	10.5634120092582
0.590730200004581	10.5587245090137
0.591563533337915	10.5529953420482
0.592396866671248	10.5559901338711
0.593230200004582	10.5658859677205
0.594063533337915	10.5692713845638
0.594896866671248	10.566406801081
0.595730200004582	10.5610682591359
0.596563533337915	10.5572922172723
0.597396866671248	10.5563807588915
0.598230200004582	10.5589849256939
0.599063533337915	10.5529953420482
0.599896866671248	10.5440109665797
0.600730200004582	10.5356776328117
0.601563533337915	10.5451828416408
0.602396866671248	10.563281800918
0.603230200004582	10.5755213848897
0.604063533337915	10.579948468454
0.604896866671249	10.5712245096656
0.605730200004582	10.5608078424557
0.606563533337915	10.5519536753272
0.607396866671249	10.5531255503884
0.608230200004582	10.5550786754902
0.609063533337915	10.5529953420482
0.609896866671249	10.5450526333007
0.610730200004582	10.547526591763
0.611563533337915	10.5501307585655
0.612396866671249	10.5613286758162
0.613230200004582	10.5687505512033
0.614063533337915	10.569531801244
0.614896866671249	10.5604172174353
0.615730200004582	10.5440109665797
0.616563533337915	10.5481776334636
0.617396866671249	10.5570318005921
0.618230200004582	10.5696620095841
0.619063533337915	10.568490134523
0.619896866671249	10.5651047176798
0.620730200004582	10.5626307592174
0.621563533337916	10.5640630509588
0.622396866671249	10.5593755507143
0.623230200004582	10.5619797175168
0.624063533337916	10.5628911758977
0.624896866671249	10.5625005508773
0.625730200004582	10.5559901338711
0.626563533337916	10.5545578421297
0.627396866671249	10.5627609675576
0.628230200004582	10.5750005515292
0.629063533337916	10.5819015935558
0.629896866671249	10.5821620102361
0.630730200004582	10.572656801407
0.631563533337916	10.5687505512033
0.632396866671249	10.576823468291
0.633230200004582	10.5868495104805
0.634063533337916	10.5845057603583
0.634896866671249	10.5792974267533
0.635730200004583	10.567448467802
0.636563533337916	10.5648443009995
0.637396866671249	10.5688807595434
0.638230200004583	10.5704432596249
0.639063533337916	10.5667974261014
0.639896866671249	10.5540370087692
0.640730200004583	10.5576828422927
0.641563533337916	10.5611984674761
0.642396866671249	10.5660161760607
0.643230200004583	10.5654953427002
0.644063533337916	10.5729172180872
0.644896866671249	10.5753911765496
0.645730200004583	10.5820318018959
0.646563533337916	10.5807297184947
0.647396866671249	10.5804693018144
0.648230200004583	10.578906801733
0.649063533337916	10.5828130519367
0.649896866671249	10.5815109685354
0.650730200004583	10.5751307598694
0.651563533337916	10.5703130512848
0.65239686667125	10.5803390934743
0.653230200004583	10.5816411768756
0.654063533337916	10.5813807601953
0.65489686667125	10.5787765933928
0.655730200004583	10.590495344004
0.656563533337916	10.5992193027923
0.65739686667125	10.5990890944522
0.658230200004583	10.5878911772015
0.659063533337916	10.5763026349305
0.65989686667125	10.564323467639
0.660730200004583	10.564323467639
0.661563533337916	10.564323467639
0.66239686667125	10.5619797175168
0.663230200004583	10.5544276337896
0.664063533337917	10.5639328426187
0.66489686667125	10.5760422182502
0.665730200004583	10.5802088851342
0.666563533337917	10.5759120099101
0.66739686667125	10.5738286764681
0.668230200004583	10.5763026349305
0.669063533337917	10.5721359680465
0.66989686667125	10.5657557593804
0.670730200004583	10.5688807595434
0.671563533337917	10.5671880511218
0.67239686667125	10.5615890924964
0.673230200004583	10.5575526339526
0.674063533337917	10.5608078424557
0.67489686667125	10.5720057597064
0.675730200004583	10.5756515932298
0.676563533337917	10.5731776347675
0.67739686667125	10.5731776347675
0.678230200004584	10.5777349266718
0.679063533337917	10.5803390934743
0.67989686667125	10.5838547186577
0.680730200004584	10.5813807601953
0.681563533337917	10.5812505518552
0.68239686667125	10.5733078431076
0.683230200004584	10.5699224262644
0.684063533337917	10.5729172180872
0.68489686667125	10.5785161767126
0.685730200004584	10.5794276350935
0.686563533337917	10.5830734686169
0.68739686667125	10.5822922185762
0.688230200004584	10.578906801733
0.689063533337917	10.5769536766311
0.68989686667125	10.5688807595434
0.690730200004584	10.5670578427816
0.691563533337917	10.5634120092582
0.69239686667125	10.5708338846453
0.693230200004584	10.5773443016515
0.694063533337917	10.5821620102361
0.694896866671251	10.5847661770385
0.695730200004584	10.5944015942077
0.696563533337917	10.5950526359084
0.697396866671251	10.5980474277312
0.698230200004584	10.5817713852157
0.699063533337917	10.5787765933928
0.699896866671251	10.574740134849
0.700730200004584	10.5854172187392
0.701563533337917	10.5898443023034
0.702396866671251	10.5865890938003
0.703230200004584	10.5816411768756
0.704063533337917	10.5786463850527
0.704896866671251	10.5871099271608
0.705730200004584	10.5829432602768
0.706563533337917	10.5829432602768
0.707396866671251	10.5843755520182
0.708230200004584	10.5890630522626
0.709063533337918	10.5825526352564
0.709896866671251	10.569531801244
0.710730200004584	10.5734380514477
0.711563533337918	10.588412010562
0.712396866671251	10.5947922192281
0.713230200004584	10.5899745106435
0.714063533337918	10.5772140933113
0.714896866671251	10.5756515932298
0.715730200004584	10.5751307598694
0.716563533337918	10.5756515932298
0.717396866671251	10.57578180157
0.718230200004584	10.579948468454
0.719063533337918	10.5821620102361
0.719896866671251	10.5781255516922
0.720730200004584	10.5730474264274
0.721563533337918	10.5694015929039
0.722396866671251	10.5765630516107
0.723230200004585	10.5838547186577
0.724063533337918	10.5859380520997
0.724896866671251	10.5854172187392
0.725730200004585	10.5897140939633
0.726563533337918	10.6011724278942
0.727396866671251	10.6057297197985
0.728230200004585	10.6026047196356
0.729063533337918	10.5986984694318
0.729896866671251	10.5933599274867
0.730730200004585	10.5916672190651
0.731563533337918	10.5833338852972
0.732396866671251	10.5791672184132
0.733230200004585	10.5803390934743
0.734063533337918	10.5872401355009
0.734896866671252	10.5934901358269
0.735730200004585	10.595703677609
0.736563533337918	10.5890630522626
0.737396866671252	10.5856776354194
0.738230200004585	10.5766932599508
0.739063533337918	10.5804693018144
0.739896866671252	10.5837245103176
0.740730200004585	10.588412010562
0.741563533337918	10.5821620102361
0.742396866671252	10.57578180157
0.743230200004585	10.5763026349305
0.744063533337918	10.584245343678
0.744896866671252	10.58632867712
0.745730200004585	10.5734380514477
0.746563533337918	10.5645838843193
0.747396866671252	10.5582036756532
0.748230200004585	10.5625005508773
0.749063533337919	10.5696620095841
0.749896866671252	10.5750005515292
0.750730200004585	10.579948468454
0.751563533337919	10.5774745099916
0.752396866671252	10.5763026349305
0.753230200004585	10.5707036763051
0.754063533337919	10.5717453430261
0.754896866671252	10.5743495098286
0.755730200004585	10.5712245096656
0.756563533337919	10.5615890924964
0.757396866671252	10.5626307592174
0.758230200004585	10.5720057597064
0.759063533337919	10.588412010562
0.759896866671252	10.5949224275682
0.760730200004585	10.5971359693503
0.761563533337919	10.6019536779349
0.762396866671252	10.6036463863566
0.763230200004585	10.5990890944522
0.764063533337919	10.5834640936373
0.764896866671252	10.577865135012
0.765730200004585	10.5792974267533
0.766563533337919	10.5872401355009
0.767396866671252	10.5824224269163
0.768230200004586	10.5802088851342
0.769063533337919	10.5777349266718
0.769896866671252	10.5854172187392
0.770730200004586	10.5878911772015
0.771563533337919	10.5907557606843
0.772396866671252	10.5893234689429
0.773230200004586	10.5949224275682
0.774063533337919	10.5930995108065
0.774896866671252	10.5908859690244
0.775730200004586	10.5938807608472
0.776563533337919	10.594662010888
0.777396866671252	10.6022140946152
0.778230200004586	10.6026047196356
0.779063533337919	10.6046880530776
0.779896866671252	10.6002609695133
0.780730200004586	10.59674534433
0.781563533337919	10.597787011051
0.782396866671253	10.5912765940448
0.783230200004586	10.58632867712
0.784063533337919	10.5792974267533
0.784896866671253	10.5798182601138
0.785730200004586	10.5800786767941
0.786563533337919	10.576823468291
0.787396866671253	10.5785161767126
0.788230200004586	10.5816411768756
0.789063533337919	10.5855474270793
0.789896866671253	10.5779953433521
0.790730200004586	10.5638026342785
0.791563533337919	10.5628911758977
0.792396866671253	10.563281800918
0.793230200004586	10.5700526346045
0.79406353333792	10.5686203428631
0.794896866671253	10.5696620095841
0.795730200004586	10.571615134686
0.79656353333792	10.571615134686
0.797396866671253	10.5699224262644
0.798230200004586	10.5692713845638
0.79906353333792	10.5714849263459
0.799896866671253	10.5796880517737
0.800730200004586	10.5804693018144
0.80156353333792	10.5860682604398
0.802396866671253	10.5846359686984
0.803230200004586	10.5824224269163
0.80406353333792	10.5746099265089
0.804896866671253	10.567448467802
0.805730200004586	10.5680995095026
0.80656353333792	10.5687505512033
0.807396866671253	10.5824224269163
0.808230200004586	10.5795578434336
0.80906353333792	10.5727870097471
0.809896866671253	10.5565109672316
0.810730200004586	10.5641932592989
0.81156353333792	10.5738286764681
0.812396866671253	10.5763026349305
0.813230200004587	10.5739588848082
0.81406353333792	10.5700526346045
0.814896866671253	10.5721359680465
0.815730200004587	10.5742193014885
0.81656353333792	10.5813807601953
0.817396866671253	10.5819015935558
0.818230200004587	10.572656801407
0.81906353333792	10.5621099258569
0.819896866671254	10.5597661757347
0.820730200004587	10.5753911765496
0.82156353333792	10.5777349266718
0.822396866671254	10.5811203435151
0.823230200004587	10.5821620102361
0.82406353333792	10.5824224269163
0.824896866671254	10.5817713852157
0.825730200004587	10.5727870097471
0.82656353333792	10.571615134686
0.827396866671254	10.566406801081
0.828230200004587	10.5600265924149
0.82906353333792	10.5691411762236
0.829896866671254	10.5740890931484
0.830730200004587	10.5718755513662
0.83156353333792	10.5622401341971
0.832396866671254	10.5610682591359
0.833230200004587	10.5661463844008
0.83406353333792	10.5700526346045
0.834896866671254	10.5774745099916
0.835730200004587	10.5769536766311
0.83656353333792	10.5697922179243
0.837396866671254	10.5627609675576
0.838230200004587	10.5584640923335
0.839063533337921	10.5626307592174
0.839896866671254	10.5654953427002
0.840730200004587	10.5717453430261
0.841563533337921	10.5699224262644
0.842396866671254	10.5622401341971
0.843230200004587	10.5541672171094
0.844063533337921	10.553776592089
0.844896866671254	10.5546880504698
0.845730200004587	10.5610682591359
0.846563533337921	10.5648443009995
0.847396866671254	10.5709640929854
0.848230200004587	10.5734380514477
0.849063533337921	10.5709640929854
0.849896866671254	10.5635422175983
0.850730200004587	10.5559901338711
0.851563533337921	10.5566411755717
0.852396866671254	10.5678390928224
0.853230200004588	10.5776047183317
0.854063533337911	10.5805995101546
0.854896866671244	10.5710943013255
0.855730200004578	10.5654953427002
0.856563533337911	10.5559901338711
0.857396866671244	10.5549484671501
0.858230200004578	10.5524745086877
0.859063533337911	10.5546880504698
0.859896866671245	10.5510422169464
0.860730200004578	10.5550786754902
0.861563533337911	10.5656255510403
0.862396866671245	10.5769536766311
0.863230200004578	10.5800786767941
0.864063533337911	10.5820318018959
0.864896866671245	10.573698468128
0.865730200004578	10.564323467639
0.866563533337911	10.5552088838303
0.867396866671245	10.5529953420482
0.868230200004578	10.5582036756532
0.869063533337912	10.5605474257754
0.869896866671245	10.5665370094212
0.870730200004578	10.5602870090952
0.871563533337912	10.5593755507143
0.872396866671245	10.572656801407
0.873230200004578	10.5865890938003
0.874063533337912	10.6023443029553
0.874896866671245	10.6000005528331
0.875730200004578	10.6000005528331
0.876563533337912	10.5947922192281
0.877396866671245	10.5877609688614
0.878230200004578	10.5817713852157
0.879063533337912	10.5770838849712
0.879896866671245	10.574740134849
0.880730200004578	10.5735682597879
0.881563533337912	10.5713547180058
0.882396866671245	10.5765630516107
0.883230200004578	10.5781255516922
0.884063533337912	10.5766932599508
0.884896866671245	10.5808599268348
0.885730200004578	10.5787765933928
0.886563533337912	10.577865135012
0.887396866671245	10.5673182594619
0.888230200004579	10.567448467802
0.889063533337912	10.5699224262644
0.889896866671245	10.5691411762236
0.890730200004579	10.5679693011625
0.891563533337912	10.5656255510403
0.892396866671245	10.5678390928224
0.893230200004579	10.5717453430261
0.894063533337912	10.5783859683725
0.894896866671245	10.5846359686984
0.895730200004579	10.5882818022219
0.896563533337912	10.5845057603583
0.897396866671245	10.5813807601953
0.898230200004579	10.5774745099916
0.899063533337912	10.5727870097471
0.899896866671246	10.5738286764681
0.900730200004579	10.5751307598694
0.901563533337912	10.5841151353379
0.902396866671246	10.5837245103176
0.903230200004579	10.58632867712
0.904063533337912	10.5822922185762
0.904896866671246	10.579948468454
0.905730200004579	10.5669276344415
0.906563533337912	10.5627609675576
0.907396866671246	10.5622401341971
0.908230200004579	10.5763026349305
0.909063533337912	10.5808599268348
0.909896866671246	10.5803390934743
0.910730200004579	10.5791672184132
0.911563533337912	10.5811203435151
0.912396866671246	10.5808599268348
0.913230200004579	10.573698468128
0.914063533337913	10.5575526339526
0.914896866671246	10.5532557587285
0.915730200004579	10.5544276337896
0.916563533337913	10.55481825881
0.917396866671246	10.5585943006736
0.918230200004579	10.55481825881
0.919063533337913	10.5595057590544
0.919896866671246	10.5562505505513
0.920730200004579	10.5511724252865
0.921563533337913	10.5570318005921
0.922396866671246	10.5596359673946
0.923230200004579	10.5561203422112
0.924063533337913	10.5509120086062
0.924896866671246	10.5425786748383
0.925730200004579	10.5402349247161
0.926563533337913	10.5351567994512
0.927396866671246	10.5263026323228
0.928230200004579	10.5329432576691
0.929063533337913	10.5351567994512
0.929896866671246	10.5470057584025
0.93073020000458	10.5397140913556
0.931563533337913	10.5326828409889
0.932396866671246	10.5289067991253
0.93323020000458	10.5291672158055
0.934063533337913	10.5274745073839
0.934896866671246	10.5233078404999
0.93573020000458	10.5270838823635
0.936563533337913	10.5299484658462
0.937396866671246	10.53385471605
0.93823020000458	10.5337245077098
0.939063533337913	10.53385471605
0.939896866671247	10.5401047163759
0.94073020000458	10.5486984668241
0.941563533337913	10.5557297171908
0.942396866671247	10.5479172167834
0.94323020000458	10.5345057577506
0.944063533337913	10.5207036736974
0.944896866671247	10.5170578401739
0.94573020000458	10.5165370068135
0.946563533337913	10.527604715724
0.947396866671247	10.5329432576691
0.94823020000458	10.5352870077913
0.949063533337913	10.5375005495734
0.949896866671247	10.5402349247161
0.95073020000458	10.5453130499809
0.951563533337913	10.5364588828525
0.952396866671247	10.5339849243901
0.95323020000458	10.5335942993697
0.954063533337913	10.535938049492
0.954896866671247	10.5352870077913
0.95573020000458	10.5398442996957
0.956563533337913	10.5446620082803
0.957396866671247	10.5450526333007
0.95823020000458	10.5335942993697
0.959063533337914	10.5274745073839
0.959896866671247	10.5263026323228
0.96073020000458	10.5312505492475
0.961563533337914	10.5352870077913
0.962396866671247	10.5390630496549
0.96323020000458	10.532813049329
0.964063533337914	10.528646382445
0.964896866671247	10.5131515899702
0.96573020000458	10.5135422149906
0.966563533337914	10.5209640903777
0.967396866671247	10.5391932579951
0.96823020000458	10.5500005502254
0.969063533337914	10.5445317999402
0.969896866671247	10.5364588828525
0.970730200004581	10.5230474238197
0.971563533337914	10.5212245070579
0.972396866671247	10.5252609656018
0.973230200004581	10.5304692992067
0.974063533337914	10.5384120079543
0.974896866671247	10.5384120079543
0.975730200004581	10.5375005495734
0.976563533337914	10.5294276324857
0.977396866671247	10.5251307572617
0.978230200004581	10.5287765907851
0.979063533337914	10.5279953407444
0.979896866671247	10.5305995075469
0.980730200004581	10.5269536740234
0.981563533337914	10.5256515906221
0.982396866671247	10.5182297152351
0.983230200004581	10.5247401322413
0.984063533337914	10.5312505492475
0.984896866671248	10.5277349240641
0.985730200004581	10.5195317986363
0.986563533337914	10.5173182568542
0.987396866671248	10.5187505485956
0.988230200004581	10.5098963814671
0.989063533337914	10.5028651311004
0.989896866671248	10.5098963814671
0.990730200004581	10.5171880485141
0.991563533337914	10.5165370068135
0.992396866671248	10.5092453397665
0.993230200004581	10.5058599229233
0.994063533337914	10.5041672145017
0.994896866671248	10.5057297145831
0.995730200004581	10.5136724233307
0.996563533337914	10.5184901319153
0.997396866671248	10.5207036736974
0.998230200004581	10.5203130486771
0.999063533337914	10.5156255484326
0.999896866671248	10.5105474231677
1.00073020000458	10.5027349227603
1.00156353333791	10.5010422143387
1.00239686667125	10.4994797142572
1.00323020000458	10.4912765888293
1.00406353333791	10.4899745054281
1.00489686667125	10.4903651304485
1.00573020000458	10.4951828390331
1.00656353333791	10.5009120059985
1.00739686667125	10.5111984648684
1.00823020000458	10.5187505485956
1.00906353333791	10.5114588815486
1.00989686667125	10.5037765894813
1.01073020000458	10.5037765894813
1.01156353333791	10.5098963814671
1.01239686667125	10.5088547147461
1.01323020000458	10.5011724226788
1.01406353333791	10.4980474225158
1.01489686667125	10.4914067971695
1.01573020000458	10.4979172141757
1.01656353333791	10.5009120059985
1.01739686667125	10.5078130480251
1.01823020000458	10.5095057564467
1.01906353333791	10.5154953400925
1.01989686667125	10.511849506569
1.02073020000458	10.5059901312634
1.02156353333791	10.5002609642979
1.02239686667125	10.5093755481066
1.02323020000458	10.5166672151536
1.02406353333791	10.5209640903777
1.02489686667125	10.5233078404999
1.02573020000458	10.5238286738604
1.02656353333791	10.5270838823635
1.02739686667124	10.528646382445
1.02823020000458	10.5377609662537
1.02906353333791	10.5339849243901
1.02989686667124	10.5279953407444
1.03073020000458	10.516016173453
1.03156353333791	10.5195317986363
1.03239686667124	10.5208338820375
1.03323020000458	10.5240890905407
1.03406353333791	10.5218755487585
1.03489686667124	10.5304692992067
1.03573020000458	10.5346359660907
1.03656353333791	10.5390630496549
1.03739686667124	10.5290370074654
1.03823020000458	10.5239588822005
1.03906353333791	10.5199224236567
1.03989686667124	10.5281255490845
1.04073020000458	10.5278651324043
1.04156353333791	10.5350265911111
1.04239686667124	10.5343755494105
1.04323020000458	10.5399745080358
1.04406353333791	10.5377609662537
1.04489686667124	10.5397140913556
1.04573020000458	10.5381515912741
1.04656353333791	10.5399745080358
1.04739686667124	10.5430995081988
1.04823020000458	10.5460943000217
1.04906353333791	10.5399745080358
1.04989686667124	10.5381515912741
1.05073020000458	10.5380213829339
1.05156353333791	10.5395838830154
1.05239686667124	10.5419276331377
1.05323020000458	10.5472661750828
1.05406353333791	10.5580734673131
1.05489686667124	10.55481825881
1.05573020000458	10.5446620082803
1.05656353333791	10.5322922159685
1.05739686667124	10.5330734660092
1.05823020000457	10.535938049492
1.05906353333791	10.5398442996957
1.05989686667124	10.5363286745123
1.06073020000457	10.5342453410703
1.06156353333791	10.5365890911926
1.06239686667124	10.5368495078728
1.06323020000457	10.5350265911111
1.06406353333791	10.53385471605
1.06489686667124	10.5351567994512
1.06573020000457	10.5360682578321
1.06656353333791	10.5248703405814
1.06739686667124	10.52343804884
1.06823020000457	10.5291672158055
1.06906353333791	10.5363286745123
1.06989686667124	10.5333338826895
1.07073020000457	10.5351567994512
1.07156353333791	10.5457036750013
1.07239686667124	10.5544276337896
1.07323020000457	10.5470057584025
1.07406353333791	10.5410161747568
1.07489686667124	10.5361984661722
1.07573020000457	10.5437505498994
1.07656353333791	10.5500005502254
1.07739686667124	10.5477870084433
1.07823020000457	10.5346359660907
1.07906353333791	10.5273442990438
1.07989686667124	10.5342453410703
1.08073020000457	10.5444015916
1.08156353333791	10.5420578414778
1.08239686667124	10.536979716213
1.08323020000457	10.5322922159685
1.08406353333791	10.5312505492475
1.08489686667124	10.5332036743494
1.08573020000457	10.5416672164574
1.0865635333379	10.5546880504698
1.08739686667124	10.5542974254495
1.08823020000457	10.5529953420482
1.0890635333379	10.5533859670686
1.08989686667124	10.5502609669056
1.09073020000457	10.5410161747568
1.0915635333379	10.5295578408259
1.09239686667124	10.5298182575061
1.09323020000457	10.5266932573431
1.0940635333379	10.5281255490845
1.09489686667124	10.5321620076284
1.09573020000457	10.5425786748383
1.0965635333379	10.5445317999402
1.09739686667124	10.5404953413963
1.09823020000457	10.5425786748383
1.0990635333379	10.5432297165389
1.09989686667124	10.5484380501439
1.10073020000457	10.5505213835859
1.1015635333379	10.5522140920075
1.10239686667124	10.5598963840748
1.10323020000457	10.5559901338711
1.1040635333379	10.5473963834229
1.10489686667124	10.5417974247975
1.10573020000457	10.5368495078728
1.1065635333379	10.542318258158
1.10739686667124	10.5329432576691
1.10823020000457	10.5313807575876
1.1090635333379	10.5365890911926
1.10989686667124	10.5442713832599
1.11073020000457	10.5518234669871
1.1115635333379	10.5483078418038
1.11239686667124	10.5468755500624
1.11323020000457	10.5453130499809
1.1140635333379	10.545443258321
1.11489686667124	10.5472661750828
1.11573020000457	10.55481825881
1.1165635333379	10.5575526339526
1.11739686667123	10.5604172174353
1.11823020000457	10.5626307592174
1.1190635333379	10.5649745093397
1.11989686667123	10.5694015929039
1.12073020000457	10.5691411762236
1.1215635333379	10.567448467802
1.12239686667123	10.5614588841563
1.12323020000457	10.5554693005106
1.1240635333379	10.5415370081173
1.12489686667123	10.530729715887
1.12573020000457	10.5324224243086
1.1265635333379	10.5372401328932
1.12739686667123	10.5440109665797
1.12823020000457	10.5367192995327
1.1290635333379	10.5367192995327
1.12989686667123	10.5380213829339
1.13073020000457	10.5447922166204
1.1315635333379	10.5447922166204
1.13239686667123	10.536979716213
1.13323020000457	10.5260422156425
1.1340635333379	10.5260422156425
1.13489686667123	10.5391932579951
1.13573020000457	10.5490890918445
1.1365635333379	10.5502609669056
1.13739686667123	10.5361984661722
1.13823020000457	10.5345057577506
1.1390635333379	10.5390630496549
1.13989686667123	10.5515630503069
1.14073020000457	10.5438807582395
1.1415635333379	10.5339849243901
1.14239686667123	10.526563049003
1.14323020000457	10.5303390908666
1.1440635333379	10.5394536746753
1.14489686667123	10.5428390915185
1.14573020000457	10.5394536746753
1.1465635333379	10.5325526326487
1.14739686667123	10.5194015902962
1.14823020000456	10.5236984655203
1.1490635333379	10.5273442990438
1.14989686667123	10.5416672164574
1.15073020000456	10.5484380501439
1.1515635333379	10.5480474251235
1.15239686667123	10.5513026336266
1.15323020000456	10.5501307585655
1.1540635333379	10.5503911752458
1.15489686667123	10.5466151333821
1.15573020000456	10.5434901332192
1.1565635333379	10.5375005495734
1.15739686667123	10.5386724246346
1.15823020000456	10.5451828416408
1.1590635333379	10.5540370087692
1.15989686667123	10.5494797168649
1.16073020000456	10.5375005495734
1.1615635333379	10.5358078411518
1.16239686667123	10.5324224243086
1.16323020000456	10.5361984661722
1.1640635333379	10.5345057577506
1.16489686667123	10.5371099245531
1.16573020000456	10.5381515912741
1.1665635333379	10.5394536746753
1.16739686667123	10.5412765914371
1.16823020000456	10.5389328413148
1.1690635333379	10.5406255497364
1.16989686667123	10.5424484664982
1.17073020000456	10.5372401328932
1.1715635333379	10.5269536740234
1.17239686667123	10.5169276318338
1.17323020000456	10.5152349234122
1.1740635333379	10.5273442990438
1.17489686667123	10.5354172161315
1.17573020000456	10.5393234663352
1.1765635333379	10.5319015909481
1.17739686667123	10.5256515906221
1.17823020000456	10.5194015902962
1.17906353333789	10.5147140900517
1.17989686667123	10.521354715398
1.18073020000456	10.5291672158055
1.18156353333789	10.5382817996142
1.18239686667123	10.5350265911111
1.18323020000456	10.5385422162944
1.18406353333789	10.5315109659277
1.18489686667123	10.5218755487585
1.18573020000456	10.5110682565282
1.18656353333789	10.508724506406
1.18739686667123	10.5209640903777
1.18823020000456	10.5365890911926
1.18906353333789	10.5463547167019
1.18989686667123	10.5420578414778
1.19073020000456	10.5302088825265
1.19156353333789	10.5250005489215
1.19239686667123	10.5243495072209
1.19323020000456	10.5179692985548
1.19406353333789	10.5164067984733
1.19489686667123	10.5240890905407
1.19573020000456	10.5436203415593
1.19656353333789	10.552734925368
1.19739686667123	10.5470057584025
1.19823020000456	10.5376307579136
1.19906353333789	10.5321620076284
1.19989686667123	10.5346359660907
1.20073020000456	10.5350265911111
1.20156353333789	10.5408859664167
1.20239686667123	10.5477870084433
1.20323020000456	10.5552088838303
1.20406353333789	10.5613286758162
1.20489686667123	10.5598963840748
1.20573020000456	10.5561203422112
1.20656353333789	10.5449224249605
1.20739686667123	10.5421880498179
1.20823020000456	10.5398442996957
1.20906353333789	10.5394536746753
1.20989686667122	10.5339849243901
1.21073020000456	10.5324224243086
1.21156353333789	10.5299484658462
1.21239686667122	10.5253911739419
1.21323020000456	10.5179692985548
1.21406353333789	10.5214849237382
1.21489686667122	10.5252609656018
1.21573020000456	10.5261724239826
1.21656353333789	10.5269536740234
1.21739686667122	10.5363286745123
1.21823020000456	10.5498703418853
1.21906353333789	10.553776592089
1.21989686667122	10.5468755500624
1.22073020000456	10.5380213829339
1.22156353333789	10.5365890911926
1.22239686667122	10.5401047163759
1.22323020000456	10.5424484664982
1.22406353333789	10.5342453410703
1.22489686667122	10.5321620076284
1.22573020000456	10.5311203409074
1.22656353333789	10.5432297165389
1.22739686667122	10.5510422169464
1.22823020000456	10.5550786754902
1.22906353333789	10.5622401341971
1.22989686667122	10.5621099258569
1.23073020000456	10.5628911758977
1.23156353333789	10.5611984674761
1.23239686667122	10.5641932592989
1.23323020000456	10.5707036763051
1.23406353333789	10.5667974261014
1.23489686667122	10.5613286758162
1.23573020000456	10.5566411755717
1.23656353333789	10.552734925368
1.23739686667122	10.5511724252865
1.23823020000455	10.5492193001846
1.23906353333789	10.5554693005106
1.23989686667122	10.5598963840748
1.24073020000455	10.5550786754902
1.24156353333789	10.5490890918445
1.24239686667122	10.5428390915185
1.24323020000455	10.5510422169464
1.24406353333789	10.5557297171908
1.24489686667122	10.5644536759792
1.24573020000455	10.5742193014885
1.24656353333789	10.5832036769571
1.24739686667122	10.5860682604398
1.24823020000455	10.5773443016515
1.24906353333789	10.5675786761421
1.24989686667122	10.5665370094212
1.25073020000455	10.5618495091767
1.25156353333789	10.5571620089322
1.25239686667122	10.5589849256939
1.25323020000455	10.56536513436
1.25406353333789	10.5712245096656
1.25489686667122	10.5593755507143
1.25573020000455	10.5585943006736
1.25656353333789	10.556901592252
1.25739686667122	10.56536513436
1.25823020000455	10.5679693011625
1.25906353333789	10.5682297178428
1.25989686667122	10.5625005508773
1.26073020000455	10.5544276337896
1.26156353333789	10.5532557587285
1.26239686667122	10.5522140920075
1.26323020000455	10.5546880504698
1.26406353333789	10.5615890924964
1.26489686667122	10.5682297178428
1.26573020000455	10.5748703431891
1.26656353333788	10.5669276344415
1.26739686667122	10.5657557593804
1.26823020000455	10.566406801081
1.26906353333788	10.5825526352564
1.26989686667122	10.5933599274867
1.27073020000455	10.5923182607658
1.27156353333788	10.5735682597879
1.27239686667122	10.5614588841563
1.27323020000455	10.5593755507143
1.27406353333788	10.5677088844823
1.27489686667122	10.5677088844823
1.27573020000455	10.5601568007551
1.27656353333788	10.5575526339526
1.27739686667122	10.5602870090952
1.27823020000455	10.5692713845638
1.27906353333788	10.5722661763866
1.27989686667122	10.5730474264274
1.28073020000458	10.5700526346045
1.28156353333791	10.5720057597064
1.28239686667124	10.5703130512848
1.28323020000458	10.5766932599508
1.28406353333791	10.5760422182502
1.28489686667124	10.5761724265903
1.28573020000458	10.5802088851342
1.28656353333791	10.5692713845638
1.28739686667124	10.5628911758977
1.28823020000458	10.555859925531
1.28906353333791	10.5630213842378
1.28989686667124	10.5708338846453
1.29073020000458	10.5639328426187
1.29156353333791	10.5613286758162
1.29239686667124	10.5578130506328
1.29323020000458	10.5609380507958
1.29406353333791	10.5588547173538
1.29489686667124	10.5610682591359
1.29573020000458	10.5549484671501
1.29656353333791	10.5455734666612
1.29739686667124	10.5403651330562
1.29823020000458	10.5462245083618
1.29906353333791	10.5619797175168
1.29989686667124	10.568490134523
1.30073020000458	10.5721359680465
1.30156353333791	10.5731776347675
1.30239686667124	10.5648443009995
1.30323020000458	10.5554693005106
1.30406353333791	10.5531255503884
1.30489686667124	10.5554693005106
1.30573020000458	10.5566411755717
1.30656353333791	10.5514328419667
1.30739686667124	10.5486984668241
1.30823020000457	10.5615890924964
1.30906353333791	10.5669276344415
1.30989686667124	10.5690109678835
1.31073020000457	10.5610682591359
1.31156353333791	10.5634120092582
1.31239686667124	10.5597661757347
1.31323020000457	10.5561203422112
1.31406353333791	10.5545578421297
1.31489686667124	10.5615890924964
1.31573020000457	10.5640630509588
1.31656353333791	10.5596359673946
1.31739686667124	10.5604172174353
1.31823020000457	10.5576828422927
1.31906353333791	10.5542974254495
1.31989686667124	10.5471359667426
1.32073020000457	10.5451828416408
1.32156353333791	10.5493495085248
1.32239686667124	10.5544276337896
1.32323020000457	10.5610682591359
1.32406353333791	10.5627609675576
1.32489686667124	10.5657557593804
1.32573020000457	10.563281800918
1.32656353333791	10.5622401341971
1.32739686667124	10.5605474257754
1.32823020000457	10.5720057597064
1.32906353333791	10.5766932599508
1.32989686667124	10.5811203435151
1.33073020000457	10.571615134686
1.33156353333791	10.5614588841563
1.33239686667124	10.5528651337081
1.33323020000457	10.5535161754087
1.33406353333791	10.5670578427816
1.33489686667124	10.5817713852157
1.33573020000457	10.587370343841
1.33656353333791	10.5854172187392
1.33739686667124	10.5813807601953
1.33823020000457	10.5744797181687
1.3390635333379	10.5759120099101
1.33989686667124	10.5792974267533
1.34073020000457	10.5813807601953
1.3415635333379	10.5759120099101
1.34239686667124	10.5694015929039
1.34323020000457	10.5738286764681
1.3440635333379	10.5751307598694
1.34489686667124	10.56536513436
1.34573020000457	10.5598963840748
1.3465635333379	10.552734925368
1.34739686667124	10.556901592252
1.34823020000457	10.5582036756532
1.3490635333379	10.5729172180872
1.34989686667124	10.5885422189021
1.35073020000457	10.5903651356639
1.3515635333379	10.5821620102361
1.35239686667124	10.5759120099101
1.35323020000457	10.5791672184132
1.3540635333379	10.5805995101546
1.35489686667124	10.5750005515292
1.35573020000457	10.5665370094212
1.3565635333379	10.5701828429446
1.35739686667124	10.5712245096656
1.35823020000457	10.5742193014885
1.3590635333379	10.5606776341156
1.35989686667124	10.5567713839118
1.36073020000457	10.5588547173538
1.3615635333379	10.5619797175168
1.36239686667124	10.5561203422112
1.36323020000457	10.5420578414778
1.3640635333379	10.5399745080358
1.36489686667124	10.543359924879
1.36573020000457	10.5520838836674
1.3665635333379	10.5539068004291
1.36739686667123	10.5600265924149
1.36823020000457	10.5570318005921
1.3690635333379	10.5615890924964
1.36989686667123	10.5638026342785
1.37073020000457	10.5725265930669
1.3715635333379	10.5703130512848
1.37239686667123	10.556901592252
1.37323020000457	10.5438807582395
1.3740635333379	10.5380213829339
1.37489686667123	10.5380213829339
1.37573020000457	10.5371099245531
1.3765635333379	10.5339849243901
1.37739686667123	10.5401047163759
1.37823020000457	10.5552088838303
1.3790635333379	10.5627609675576
1.37989686667123	10.5666672177613
1.38073020000457	10.5565109672316
1.3815635333379	10.5567713839118
1.38239686667123	10.5595057590544
1.38323020000457	10.5622401341971
1.3840635333379	10.5562505505513
1.38489686667123	10.5477870084433
1.38573020000457	10.547526591763
1.3865635333379	10.5503911752458
1.38739686667123	10.5542974254495
1.38823020000457	10.5572922172723
1.3890635333379	10.5598963840748
1.38989686667123	10.5570318005921
1.39073020000457	10.5473963834229
1.3915635333379	10.5438807582395
1.39239686667123	10.5417974247975
1.39323020000457	10.547526591763
1.3940635333379	10.5541672171094
1.39489686667123	10.55481825881
1.39573020000457	10.5582036756532
1.3965635333379	10.5575526339526
1.39739686667123	10.5645838843193
1.39823020000456	10.5665370094212
1.3990635333379	10.568490134523
1.39989686667123	10.5606776341156
1.40073020000456	10.5459640916815
1.4015635333379	10.5394536746753
1.40239686667123	10.5341151327302
1.40323020000456	10.5414067997772
1.4040635333379	10.5397140913556
1.40489686667123	10.5533859670686
1.40573020000456	10.5614588841563
1.4065635333379	10.56536513436
1.40739686667123	10.5585943006736
1.40823020000456	10.55481825881
1.4090635333379	10.5546880504698
1.40989686667123	10.5561203422112
1.41073020000456	10.5513026336266
1.4115635333379	10.5546880504698
1.41239686667123	10.5641932592989
1.41323020000456	10.576823468291
1.4140635333379	10.5821620102361
1.41489686667123	10.5835943019774
1.41573020000456	10.5856776354194
1.4165635333379	10.585287010399
1.41739686667123	10.5868495104805
1.41823020000456	10.5886724272423
1.4190635333379	10.593620344167
1.41989686667123	10.5794276350935
1.42073020000456	10.5670578427816
1.4215635333379	10.5533859670686
1.42239686667123	10.5533859670686
1.42323020000456	10.5605474257754
1.4240635333379	10.572656801407
1.42489686667123	10.5730474264274
1.42573020000456	10.5610682591359
1.4265635333379	10.5437505498994
1.42739686667123	10.5351567994512
1.42823020000456	10.5479172167834
1.42906353333789	10.5626307592174
1.42989686667123	10.5718755513662
1.43073020000456	10.56536513436
1.43156353333789	10.556901592252
1.43239686667123	10.5515630503069
1.43323020000456	10.5505213835859
1.43406353333789	10.5518234669871
1.43489686667123	10.5505213835859
1.43573020000456	10.5459640916815
1.43656353333789	10.5407557580766
1.43739686667123	10.5490890918445
1.43823020000456	10.5546880504698
1.43906353333789	10.5540370087692
1.43989686667123	10.5384120079543
1.44073020000456	10.5316411742679
1.44156353333789	10.5291672158055
1.44239686667123	10.5412765914371
1.44323020000456	10.5436203415593
1.44406353333789	10.5429692998587
1.44489686667123	10.5378911745938
1.44573020000456	10.5361984661722
1.44656353333789	10.5414067997772
1.44739686667123	10.5420578414778
1.44823020000456	10.5493495085248
1.44906353333789	10.5576828422927
1.44989686667123	10.5604172174353
1.45073020000456	10.5578130506328
1.45156353333789	10.5526047170279
1.45239686667123	10.5574224256125
1.45323020000456	10.5540370087692
1.45406353333789	10.5522140920075
1.45489686667123	10.5488286751643
1.45573020000456	10.5500005502254
1.45656353333789	10.542318258158
1.45739686667123	10.5361984661722
1.45823020000456	10.532813049329
1.45906353333789	10.5415370081173
1.45989686667122	10.5549484671501
1.46073020000456	10.5611984674761
1.46156353333789	10.5539068004291
1.46239686667122	10.5430995081988
1.46323020000456	10.5373703412333
1.46406353333789	10.5430995081988
1.46489686667122	10.5471359667426
1.46573020000456	10.555859925531
1.46656353333789	10.5563807588915
1.46739686667122	10.5545578421297
1.46823020000456	10.5479172167834
1.46906353333789	10.5417974247975
1.46989686667122	10.535938049492
1.47073020000456	10.5316411742679
1.47156353333789	10.543359924879
1.47239686667122	10.5550786754902
1.47323020000456	10.5602870090952
1.47406353333789	10.5574224256125
1.47489686667122	10.5501307585655
1.47573020000456	10.548568258484
1.47656353333789	10.5497401335451
1.47739686667122	10.5536463837489
1.47823020000456	10.5585943006736
1.47906353333789	10.5585943006736
1.47989686667122	10.5563807588915
1.48073020000456	10.5490890918445
1.48156353333789	10.5395838830154
1.48239686667122	10.5361984661722
1.48323020000456	10.535938049492
1.48406353333789	10.549609925205
1.48489686667122	10.5638026342785
1.48573020000456	10.5722661763866
1.48656353333789	10.5670578427816
1.48739686667122	10.5557297171908
1.48823020000456	10.5463547167019
1.48906353333789	10.5417974247975
1.48989686667122	10.546484925042
1.49073020000455	10.5657557593804
1.49156353333789	10.5740890931484
1.49239686667122	10.5772140933113
1.49323020000455	10.5602870090952
1.49406353333789	10.5533859670686
1.49489686667122	10.5442713832599
1.49573020000455	10.5511724252865
1.49656353333789	10.5477870084433
1.49739686667122	10.553776592089
1.49823020000455	10.5510422169464
1.49906353333789	10.5631515925779
1.49989686667122	10.5661463844008
1.50073020000455	10.5688807595434
1.50156353333789	10.5740890931484
1.50239686667122	10.5785161767126
1.50323020000455	10.5821620102361
1.50406353333789	10.5731776347675
1.50489686667122	10.5703130512848
1.50573020000455	10.5605474257754
1.50656353333789	10.5574224256125
1.50739686667122	10.5544276337896
1.50823020000455	10.5627609675576
1.50906353333789	10.5662765927409
1.50989686667122	10.5710943013255
1.51073020000455	10.5718755513662
1.51156353333789	10.5782557600323
1.51239686667122	10.5769536766311
1.51323020000455	10.5734380514477
1.51406353333789	10.5566411755717
1.51489686667122	10.5570318005921
1.51573020000455	10.5626307592174
1.51656353333789	10.5735682597879
1.51739686667122	10.574740134849
1.51823020000455	10.5816411768756
1.51906353333788	10.5901047189836
1.51989686667122	10.5834640936373
1.52073020000455	10.5720057597064
1.52156353333788	10.5601568007551
1.52239686667122	10.5625005508773
1.52323020000455	10.5610682591359
1.52406353333788	10.5652349260199
1.52489686667122	10.5621099258569
1.52573020000455	10.5654953427002
1.52656353333788	10.5694015929039
1.52739686667122	10.5654953427002
1.52823020000455	10.5572922172723
1.52906353333788	10.5458338833414
1.52989686667122	10.5559901338711
1.53073020000455	10.5619797175168
1.53156353333788	10.5701828429446
1.53239686667122	10.5670578427816
1.53323020000455	10.5679693011625
1.53406353333788	10.569531801244
1.53489686667122	10.5675786761421
1.53573020000455	10.5575526339526
1.53656353333788	10.5528651337081
1.53739686667122	10.5582036756532
1.53823020000455	10.5692713845638
1.53906353333788	10.5666672177613
1.53989686667122	10.5610682591359
1.54073020000455	10.5660161760607
1.54156353333788	10.578906801733
1.54239686667122	10.5837245103176
1.54323020000455	10.5816411768756
1.54406353333788	10.5782557600323
1.54489686667122	10.5718755513662
1.54573020000455	10.5722661763866
1.54656353333788	10.5770838849712
1.54739686667122	10.5903651356639
1.54823020000455	10.5838547186577
1.54906353333788	10.5661463844008
1.54989686667121	10.5544276337896
1.55073020000455	10.5585943006736
1.55156353333788	10.5697922179243
1.55239686667121	10.5763026349305
1.55323020000455	10.573698468128
1.55406353333788	10.5738286764681
1.55489686667121	10.5701828429446
1.55573020000455	10.5683599261829
1.55656353333788	10.5640630509588
1.55739686667121	10.5692713845638
1.55823020000455	10.5828130519367
1.55906353333788	10.5787765933928
1.55989686667121	10.567448467802
1.56073020000455	10.5518234669871
1.56156353333788	10.5500005502254
1.56239686667121	10.5550786754902
1.56323020000455	10.5519536753272
1.56406353333788	10.5618495091767
1.56489686667121	10.5623703425372
1.56573020000455	10.5665370094212
1.56656353333788	10.5626307592174
1.56739686667121	10.5609380507958
1.56823020000455	10.5604172174353
1.56906353333788	10.5563807588915
1.56989686667121	10.5539068004291
1.57073020000455	10.5546880504698
1.57156353333788	10.5611984674761
1.57239686667121	10.5600265924149
1.57323020000455	10.5510422169464
1.57406353333788	10.5410161747568
1.57489686667121	10.5407557580766
1.57573020000455	10.5477870084433
1.57656353333788	10.5502609669056
1.57739686667121	10.5460943000217
1.57823020000455	10.5463547167019
1.57906353333788	10.5492193001846
1.57989686667121	10.5578130506328
1.58073020000454	10.553776592089
1.58156353333788	10.5541672171094
1.58239686667121	10.5425786748383
1.58323020000454	10.5447922166204
1.58406353333788	10.5407557580766
1.58489686667121	10.5557297171908
1.58573020000454	10.5571620089322
1.58656353333788	10.5575526339526
1.58739686667121	10.5477870084433
1.58823020000454	10.5545578421297
1.58906353333788	10.5662765927409
1.58989686667121	10.5751307598694
1.59073020000454	10.5710943013255
1.59156353333788	10.5623703425372
1.59239686667121	10.5559901338711
1.59323020000454	10.5582036756532
1.59406353333788	10.5523443003476
1.59489686667121	10.5493495085248
1.59573020000454	10.5459640916815
1.59656353333788	10.5606776341156
1.59739686667121	10.5734380514477
1.59823020000454	10.5769536766311
1.59906353333788	10.5748703431891
1.59989686667121	10.5677088844823
1.60073020000454	10.5630213842378
1.60156353333788	10.5549484671501
1.60239686667121	10.5614588841563
1.60323020000454	10.570573467965
1.60406353333788	10.5846359686984
1.60489686667121	10.5830734686169
1.60573020000454	10.5830734686169
1.60656353333788	10.5790370100731
1.60739686667121	10.5807297184947
1.60823020000454	10.5805995101546
1.60906353333787	10.5769536766311
1.60989686667121	10.5755213848897
1.61073020000454	10.572656801407
1.61156353333787	10.567448467802
1.61239686667121	10.5587245090137
1.61323020000454	10.5526047170279
1.61406353333787	10.5567713839118
1.61489686667121	10.5545578421297
1.61573020000454	10.5553390921705
1.61656353333787	10.5533859670686
1.61739686667121	10.5591151340341
1.61823020000454	10.563281800918
1.61906353333787	10.555859925531
1.61989686667121	10.5570318005921
1.62073020000454	10.5553390921705
1.62156353333787	10.5561203422112
1.62239686667121	10.552734925368
1.62323020000454	10.5520838836674
1.62406353333787	10.5532557587285
1.62489686667121	10.5493495085248
1.62573020000454	10.5546880504698
1.62656353333787	10.5583338839933
1.62739686667121	10.5699224262644
1.62823020000454	10.5645838843193
1.62906353333787	10.5621099258569
1.62989686667121	10.5536463837489
1.63073020000454	10.5563807588915
1.63156353333787	10.5536463837489
1.63239686667121	10.5545578421297
1.63323020000454	10.5532557587285
1.63406353333787	10.5544276337896
1.63489686667121	10.5458338833414
1.63573020000454	10.542318258158
1.63656353333787	10.5411463830969
1.63739686667121	10.550651591926
1.63823020000454	10.5515630503069
1.63906353333787	10.5566411755717
1.6398968666712	10.5651047176798
1.64073020000454	10.571615134686
1.64156353333787	10.5725265930669
1.6423968666712	10.56536513436
1.64323020000454	10.5539068004291
1.64406353333787	10.5460943000217
1.6448968666712	10.5455734666612
1.64573020000454	10.5545578421297
1.64656353333787	10.5604172174353
1.6473968666712	10.5614588841563
1.64823020000454	10.5682297178428
1.64906353333787	10.5766932599508
1.6498968666712	10.5804693018144
1.65073020000454	10.5764328432706
1.65156353333787	10.5669276344415
1.6523968666712	10.5654953427002
1.65323020000454	10.5658859677205
1.65406353333787	10.5678390928224
1.6548968666712	10.5600265924149
1.65573020000454	10.5540370087692
1.65656353333787	10.5545578421297
1.6573968666712	10.5623703425372
1.65823020000454	10.5596359673946
1.65906353333787	10.5531255503884
1.6598968666712	10.5518234669871
1.66073020000454	10.5447922166204
1.66156353333787	10.5453130499809
1.6623968666712	10.5488286751643
1.66323020000454	10.5553390921705
1.66406353333787	10.5679693011625
1.6648968666712	10.5679693011625
1.66573020000454	10.5669276344415
1.66656353333787	10.5539068004291
[truncated: 47,800 more rows]
