# Supplementary material for: Gas chromatography (GC) fingerprinting and immunomodulatory activity of polysaccharide from the rhizome of Menispermum dauricum DC
Source: PeerJ. 2022 Aug 22;10:e13946. doi: 10.7717/peerj.13946 (PMC9406803; doi:10.7717/peerj.13946)
Supplement: Supplemental Information 2 — The CDF files for Fig. 2 are the data of analyzing the fingerprints of 10 batches of the rhizome of M. dauricum Polysaccharide. The software to open this file is the Similarity Evaluation System for Chromatographic Fingerprint of Traditional Chinese Medicine, and the software installation package is available in the Figure 2 folder. The OPJU file in the Figure 3 folder is the data of PCA analysis, and the open software is Origin, which can be downloaded and used for a fee from the Origin official website. [file peerj-10-13946-s002.zip › Raw date/Fig.2/CSV/S7.CSV]

0.000246866671244303	8.9377608828072
0.00108020000457764	8.92786504895776
0.00191353333791097	8.92565150717564
0.0027468666712443	8.929167132359
0.00358020000457764	8.94010463292943
0.00441353333791097	8.95104213349987
0.00524686667124431	8.95000046677887
0.00608020000457764	8.95156296686037
0.00691353333791097	8.94856817503751
0.0077468666712443	8.95260463358136
0.00858020000457764	8.95559942540422
0.00941353333791097	8.94869838337763
0.0102468666712443	8.94179734135105
0.0110802000045776	8.94062546628993
0.011913533337911	8.94739629997639
0.0127468666712443	8.9619796340703
0.0135802000045776	8.96406296751229
0.014413533337911	8.96393275917217
0.0152468666712443	8.9587244255672
0.0160802000045776	8.96601609261415
0.016913533337911	8.96588588427403
0.0177468666712443	8.96510463423329
0.0185802000045776	8.96484421755304
0.019413533337911	8.9667973426549
0.0202468666712443	8.96237025909068
0.0210802000045776	8.95625046710484
0.021913533337911	8.96224005075055
0.0227468666712443	8.96757859269565
0.0235802000045776	8.9705733845185
0.024413533337911	8.96614630095428
0.0252468666712443	8.96458380087279
0.0260802000045776	8.95651088378509
0.026913533337911	8.95286505026161
0.0277468666712443	8.950130675119
0.0285802000045776	8.94752650831651
0.0294135333379109	8.94570359155478
0.0302468666712443	8.93880254952819
0.0310802000045776	8.93528692434484
0.0319135333379109	8.9296879657195
0.0327468666712443	8.92942754903925
0.0335802000045776	8.93684942442633
0.0344135333379109	8.93880254952819
0.0352468666712443	8.93619838272571
0.0360802000045776	8.92135463195154
0.0369135333379109	8.91224004814285
0.0377468666712443	8.91132858976198
0.0385802000045776	8.92382859041391
0.0394135333379109	8.92994838239974
0.0402468666712443	8.93177129916148
0.0410802000045776	8.928125465638
0.0419135333379109	8.92408900709415
0.0427468666712443	8.92018275689043
0.0435802000045776	8.91210983980272
0.0444135333379109	8.90742233955825
0.0452468666712443	8.90651088117738
0.0460802000045776	8.9167973400472
0.0469135333379109	8.92578171551577
0.0477468666712442	8.929167132359
0.0485802000045776	8.92382859041391
0.0494135333379109	8.92929734069912
0.0502468666712442	8.93619838272571
0.0510802000045776	8.93763067446707
0.0519135333379109	8.92656296555651
0.0527468666712442	8.91393275656446
0.0535802000045776	8.91028692304099
0.0544135333379109	8.9114587981021
0.0552468666712442	8.91705775672745
0.0560802000045776	8.92682338223676
0.0569135333379109	8.92604213219602
0.0577468666712442	8.92148484029167
0.0585802000045776	8.91041713138111
0.0594135333379109	8.91692754838732
0.0602468666712442	8.92226609033241
0.0610802000045776	8.93307338256273
0.0619135333379109	8.93020879907999
0.0627468666712442	8.92500046547502
0.0635802000045776	8.91757859008794
0.0644135333379109	8.90937546466012
0.0652468666712442	8.90989629802061
0.0660802000045776	8.91276088150335
0.0669135333379109	8.91471400660521
0.0677468666712443	8.91523483996571
0.0685802000045776	8.90690150619776
0.0694135333379109	8.90664108951751
0.0702468666712443	8.90104213089217
0.0710802000045776	8.89752650570881
0.071913533337911	8.90260463097366
0.0727468666712443	8.90898483963974
0.0735802000045776	8.91796921510831
0.074413533337911	8.91601609000645
0.0752468666712443	8.91940150684968
0.0760802000045777	8.91809942344844
0.076913533337911	8.92304734037316
0.0777468666712443	8.92187546531204
0.0785802000045777	8.92513067381515
0.079413533337911	8.92252650701266
0.0802468666712444	8.92278692369291
0.0810802000045777	8.91705775672745
0.081913533337911	8.9125004648231
0.0827468666712444	8.91523483996571
0.0835802000045777	8.92031296523055
0.084413533337911	8.92239629867254
0.0852468666712444	8.9162765066867
0.0860802000045777	8.90755254789838
0.0869135333379111	8.89687546400819
0.0877468666712444	8.89335983882484
0.0885802000045777	8.90416713105515
0.0894135333379111	8.91562546498608
0.0902468666712444	8.91224004814285
0.0910802000045777	8.9044275477354
0.0919135333379111	8.90572963113664
0.0927468666712444	8.91757859008794
0.0935802000045778	8.92500046547502
0.0944135333379111	8.92708379891701
0.0952468666712444	8.92682338223676
0.0960802000045778	8.93138067414111
0.0969135333379111	8.92890671567875
0.0977468666712445	8.92369838207378
0.0985802000045778	8.91718796506757
0.0994135333379111	8.91041713138111
0.100246866671244	8.90911504797987
0.101080200004578	8.90898483963974
0.101913533337911	8.9167973400472
0.102746866671244	8.92408900709415
0.103580200004578	8.92252650701266
0.104413533337911	8.91822963178856
0.105246866671244	8.91770879842807
0.106080200004578	8.9157556733262
0.106913533337911	8.9028650476539
0.107746866671245	8.88593796343775
0.108580200004578	8.88632858845813
0.109413533337911	8.89388067218533
0.110246866671245	8.90260463097366
0.111080200004578	8.89739629736869
0.111913533337911	8.90039108919154
0.112746866671245	8.90299525599403
0.113580200004578	8.90690150619776
0.114413533337911	8.91601609000645
0.115246866671245	8.9243494237744
0.116080200004578	8.92942754903925
0.116913533337911	8.92356817373366
0.117746866671245	8.908203589599
0.118580200004578	8.89713588068844
0.119413533337911	8.89518275558658
0.120246866671245	8.91080775640148
0.121080200004578	8.92278692369291
0.121913533337911	8.92304734037316
0.122746866671245	8.91354213154409
0.123580200004578	8.91432338158484
0.124413533337911	8.91601609000645
0.125246866671245	8.91744838174782
0.126080200004578	8.92096400693117
0.126913533337911	8.92877650733863
0.127746866671245	8.93580775770533
0.128580200004578	8.93020879907999
0.129413533337911	8.92122442361142
0.130246866671245	8.91588588166633
0.131080200004578	8.91067754806136
0.131913533337911	8.91731817340769
0.132746866671245	8.92135463195154
0.133580200004578	8.93151088248123
0.134413533337911	8.9253910904954
0.135246866671245	8.92695359057689
0.136080200004578	8.92643275721639
0.136913533337911	8.92825567397813
0.137746866671245	8.92395879875403
0.138580200004578	8.92226609033241
0.139413533337911	8.92135463195154
0.140246866671244	8.93099004912074
0.141080200004578	8.9334640075831
0.141913533337911	8.94179734135105
0.142746866671244	8.94075567463005
0.143580200004578	8.93450567430409
0.144413533337911	8.92877650733863
0.145246866671244	8.9243494237744
0.146080200004578	8.92474004879477
0.146913533337911	8.92031296523055
0.147746866671244	8.91106817308173
0.148580200004578	8.91445358992496
0.149413533337911	8.92786504895776
0.150246866671244	8.93606817438558
0.151080200004578	8.93997442458931
0.151913533337911	8.93489629932446
0.152746866671244	8.92708379891701
0.153580200004578	8.90833379793912
0.154413533337911	8.89882858911005
0.155246866671244	8.90143275591254
0.156080200004578	8.91210983980272
0.156913533337911	8.91640671502682
0.157746866671244	8.92148484029167
0.158580200004578	8.91210983980272
0.159413533337911	8.90364629769465
0.160246866671244	8.90585983947676
0.161080200004578	8.9243494237744
0.161913533337911	8.93216192418186
0.162746866671244	8.91796921510831
0.163580200004578	8.91054733972123
0.164413533337911	8.90664108951751
0.165246866671244	8.90924525631999
0.166080200004578	8.90585983947676
0.166913533337911	8.90755254789838
0.167746866671244	8.91380254822434
0.168580200004578	8.92083379859105
0.169413533337911	8.92630254887627
0.170246866671244	8.92460984045465
0.171080200004577	8.91536504830583
0.171913533337911	8.90468796441564
0.172746866671244	8.90221400595328
0.173580200004577	8.908203589599
0.174413533337911	8.91471400660521
0.175246866671244	8.91757859008794
0.176080200004577	8.91237025648297
0.176913533337911	8.90885463129962
0.177746866671244	8.9033858810144
0.178580200004577	8.90325567267428
0.179413533337911	8.91237025648297
0.180246866671244	8.91757859008794
0.181080200004577	8.92122442361142
0.181913533337911	8.91367233988422
0.182746866671244	8.9119796314626
0.183580200004577	8.91041713138111
0.184413533337911	8.90924525631999
0.185246866671244	8.90807338125887
0.186080200004577	8.90559942279651
0.186913533337911	8.91028692304099
0.187746866671244	8.91588588166633
0.188580200004577	8.92018275689043
0.189413533337911	8.91302129818359
0.190246866671244	8.90989629802061
0.191080200004577	8.91783900676819
0.191913533337911	8.93046921576024
0.192746866671244	8.93528692434484
0.193580200004577	8.92929734069912
0.194413533337911	8.9253910904954
0.195246866671244	8.92447963211453
0.196080200004577	8.92955775737937
0.196913533337911	8.92721400725713
0.197746866671244	8.92799525729788
0.198580200004577	8.91757859008794
0.199413533337911	8.91354213154409
0.200246866671244	8.90638067283726
0.201080200004577	8.90898483963974
0.20191353333791	8.91731817340769
0.202746866671244	8.92213588199229
0.203580200004577	8.92825567397813
0.20441353333791	8.93398484094359
0.205246866671244	8.94023484126956
0.206080200004577	8.93619838272571
0.20691353333791	8.9286462989985
0.207746866671244	8.92135463195154
0.208580200004577	8.91979213187005
0.20941353333791	8.9162765066867
0.210246866671244	8.90963588134036
0.211080200004577	8.90169317259279
0.21191353333791	8.89830775574956
0.212746866671244	8.89765671404894
0.213580200004577	8.90117233923229
0.21441353333791	8.89921921413043
0.215246866671244	8.9044275477354
0.216080200004577	8.90520879777614
0.21691353333791	8.90872442295949
0.217746866671244	8.90638067283726
0.218580200004577	8.9076827562385
0.21941353333791	8.90260463097366
0.220246866671244	8.89635463064769
0.221080200004577	8.89544317226682
0.22191353333791	8.89622442230757
0.222746866671244	8.89895879745018
0.223580200004577	8.89791713072918
0.22441353333791	8.91237025648297
0.225246866671244	8.91718796506757
0.226080200004577	8.90911504797987
0.22691353333791	8.89648483898782
0.227746866671244	8.89921921413043
0.228580200004577	8.91210983980272
0.22941353333791	8.91705775672745
0.230246866671244	8.91171921478235
0.231080200004577	8.90507858943602
0.23191353333791	8.90273483931378
0.232746866671244	8.90429733939527
0.233580200004577	8.90065150587179
0.23441353333791	8.8958337972872
0.235246866671243	8.88932338028098
0.236080200004577	8.89856817242981
0.23691353333791	8.90898483963974
0.237746866671243	8.91276088150335
0.238580200004577	8.90833379793912
0.23941353333791	8.90156296425266
0.240246866671243	8.90364629769465
0.241080200004577	8.90846400627925
0.24191353333791	8.9162765066867
0.242746866671243	8.92851609065838
0.243580200004577	8.93164109082136
0.24441353333791	8.928125465638
0.245246866671243	8.92096400693117
0.246080200004577	8.91315150652372
0.24691353333791	8.90585983947676
0.247746866671243	8.89726608902856
0.248580200004577	8.8915369220631
0.24941353333791	8.89231817210384
0.250246866671243	8.88502650505689
0.251080200004577	8.88567754675751
0.25191353333791	8.88841192190012
0.252746866671243	8.88984421364148
0.253580200004577	8.88450567169639
0.25441353333791	8.8705733793031
0.255246866671243	8.88033900481241
0.256080200004577	8.89505254724645
0.25691353333791	8.90703171453788
0.257746866671244	8.90481817275577
0.258580200004577	8.89674525566807
0.25941353333791	8.89648483898782
0.260246866671244	8.89648483898782
0.261080200004577	8.89492233890633
0.26191353333791	8.88476608837664
0.262746866671244	8.87265671274508
0.263580200004577	8.87096400432347
0.26441353333791	8.86744837914011
0.265246866671244	8.87395879614633
0.266080200004577	8.8781254630303
0.26691353333791	8.88750046351925
0.267746866671244	8.90052129753167
0.268580200004577	8.90664108951751
0.26941353333791	8.90690150619776
0.270246866671244	8.89270879712421
0.271080200004577	8.88854213024024
0.271913533337911	8.89869838076993
0.272746866671244	8.90976608968049
0.273580200004577	8.91132858976198
0.274413533337911	8.90859421461937
0.275246866671244	8.90872442295949
0.276080200004577	8.90924525631999
0.276913533337911	8.90742233955825
0.277746866671244	8.90651088117738
0.278580200004577	8.90273483931378
0.279413533337911	8.90468796441564
0.280246866671244	8.9028650476539
0.281080200004577	8.89804733906931
0.281913533337911	8.88658900513838
0.282746866671244	8.87786504635005
0.283580200004577	8.87981817145192
0.284413533337911	8.887240046839
0.285246866671244	8.89309942214459
0.286080200004577	8.89440150554583
0.286913533337911	8.88684942181862
0.287746866671244	8.88867233858036
0.288580200004578	8.89570358894707
0.289413533337911	8.90612025615701
0.290246866671244	8.90572963113664
0.291080200004578	8.90494838109589
0.291913533337911	8.90651088117738
0.292746866671244	8.91393275656446
0.293580200004578	8.91367233988422
0.294413533337911	8.91666713170707
0.295246866671244	8.91770879842807
0.296080200004578	8.9200525485503
0.296913533337911	8.91458379826508
0.297746866671244	8.91119838142186
0.298580200004578	8.91367233988422
0.299413533337911	8.91458379826508
0.300246866671245	8.9167973400472
0.301080200004578	8.90833379793912
0.301913533337911	8.91002650636074
0.302746866671245	8.9044275477354
0.303580200004578	8.90612025615701
0.304413533337911	8.90651088117738
0.305246866671245	8.90911504797987
0.306080200004578	8.91237025648297
0.306913533337911	8.91731817340769
0.307746866671245	8.91640671502682
0.308580200004578	8.91354213154409
0.309413533337911	8.90664108951751
0.310246866671245	8.91237025648297
0.311080200004578	8.92187546531204
0.311913533337911	8.92408900709415
0.312746866671245	8.92135463195154
0.313580200004578	8.91979213187005
0.314413533337912	8.92591192385589
0.315246866671245	8.93476609098434
0.316080200004578	8.94440150815353
0.316913533337912	8.94700567495602
0.317746866671245	8.94140671633068
0.318580200004578	8.92747442393738
0.319413533337912	8.91002650636074
0.320246866671245	8.89856817242981
0.321080200004578	8.89609421396744
0.321913533337912	8.89856817242981
0.322746866671245	8.90742233955825
0.323580200004578	8.90494838109589
0.324413533337912	8.90794317291875
0.325246866671245	8.9044275477354
0.326080200004578	8.91328171486384
0.326913533337912	8.9167973400472
0.327746866671245	8.9114587981021
0.328580200004578	8.89895879745018
0.329413533337912	8.89609421396744
0.330246866671245	8.90429733939527
0.331080200004579	8.91237025648297
0.331913533337912	8.90911504797987
0.332746866671245	8.90325567267428
0.333580200004579	8.88932338028098
0.334413533337912	8.88307337995502
0.335246866671245	8.88216192157415
0.336080200004579	8.88645879679825
0.336913533337912	8.88255254659453
0.337746866671245	8.88255254659453
0.338580200004579	8.89505254724645
0.339413533337912	8.90494838109589
0.340246866671245	8.90247442263353
0.341080200004579	8.88789108853962
0.341913533337912	8.88958379696123
0.342746866671245	8.88372442165564
0.343580200004579	8.88632858845813
0.344413533337912	8.87851608805067
0.345246866671246	8.88437546335626
0.346080200004579	8.88737025517912
0.346913533337912	8.89349004716496
0.347746866671246	8.90273483931378
0.348580200004579	8.90520879777614
0.349413533337912	8.89843796408968
0.350246866671246	8.88606817177788
0.351080200004579	8.87877650473092
0.351913533337912	8.87604212958831
0.352746866671246	8.8781254630303
0.353580200004579	8.87773483800993
0.354413533337912	8.88750046351925
0.355246866671246	8.88750046351925
0.356080200004579	8.89401088052546
0.356913533337912	8.89544317226682
0.357746866671246	8.90208379761316
0.358580200004579	8.90468796441564
0.359413533337913	8.90546921445639
0.360246866671246	8.90377650603477
0.361080200004579	8.90273483931378
0.361913533337913	8.90351608935453
0.362746866671246	8.90507858943602
0.363580200004579	8.90104213089217
0.364413533337913	8.89335983882484
0.365246866671246	8.88828171355999
0.366080200004579	8.89296921380446
0.366913533337913	8.89882858911005
0.367746866671246	8.90533900611626
0.368580200004579	8.90169317259279
0.369413533337913	8.9028650476539
0.370246866671246	8.90104213089217
0.371080200004579	8.90664108951751
0.371913533337913	8.91263067316322
0.372746866671246	8.9248702571349
0.37358020000458	8.92669317389664
0.374413533337913	8.91809942344844
0.375246866671246	8.90494838109589
0.37608020000458	8.89375046384521
0.376913533337913	8.89127650538285
0.377746866671246	8.8910160887026
0.37858020000458	8.90000046417117
0.379413533337913	8.90742233955825
0.380246866671246	8.90599004781689
0.38108020000458	8.90455775607552
0.381913533337913	8.90273483931378
0.382746866671246	8.90651088117738
0.38358020000458	8.89856817242981
0.384413533337913	8.89752650570881
0.385246866671246	8.90533900611626
0.38608020000458	8.91380254822434
0.386913533337913	8.91367233988422
0.387746866671247	8.89661504732794
0.38858020000458	8.89140671372297
0.389413533337913	8.89388067218533
0.390246866671247	8.90364629769465
0.39108020000458	8.89856817242981
0.391913533337913	8.88971400530136
0.392746866671247	8.88320358829515
0.39358020000458	8.88554733841738
0.394413533337913	8.88789108853962
0.395246866671247	8.886198380118
0.39608020000458	8.88815150521987
0.396913533337913	8.89205775542359
0.397746866671247	8.89505254724645
0.39858020000458	8.90260463097366
0.399413533337913	8.89817754740943
0.400246866671247	8.89687546400819
0.40108020000458	8.89257858878409
0.401913533337913	8.89309942214459
0.402746866671247	8.89309942214459
0.40358020000458	8.89440150554583
0.404413533337914	8.90130254757241
0.405246866671247	8.90247442263353
0.40608020000458	8.89401088052546
0.406913533337914	8.88359421331552
0.407746866671247	8.88658900513838
0.40858020000458	8.89518275558658
0.409413533337914	8.8990890057903
0.410246866671247	8.9028650476539
0.41108020000458	8.90638067283726
0.411913533337914	8.91289108984347
0.412746866671247	8.91041713138111
0.41358020000458	8.90677129785763
0.414413533337914	8.9001306725113
0.415246866671247	8.89700567234831
0.41608020000458	8.89739629736869
0.416913533337914	8.89869838076993
0.417746866671247	8.90247442263353
0.418580200004581	8.90065150587179
0.419413533337914	8.90755254789838
0.420246866671247	8.90729213121813
0.421080200004581	8.91080775640148
0.421913533337914	8.90494838109589
0.422746866671247	8.90612025615701
0.423580200004581	8.90612025615701
0.424413533337914	8.90416713105515
0.425246866671247	8.89726608902856
0.426080200004581	8.90143275591254
0.426913533337911	8.91289108984347
0.427746866671244	8.92526088215527
0.428580200004578	8.92161504863179
0.429413533337911	8.90963588134036
0.430246866671244	8.89947963081067
0.431080200004578	8.89947963081067
0.431913533337911	8.90078171421192
0.432746866671244	8.89505254724645
0.433580200004578	8.88697963015875
0.434413533337911	8.88554733841738
0.435246866671245	8.88958379696123
0.436080200004578	8.89609421396744
0.436913533337911	8.90494838109589
0.437746866671245	8.90247442263353
0.438580200004578	8.90221400595328
0.439413533337911	8.89648483898782
0.440246866671245	8.90221400595328
0.441080200004578	8.89700567234831
0.441913533337911	8.89453171388595
0.442746866671245	8.89166713040322
0.443580200004578	8.8958337972872
0.444413533337911	8.90000046417117
0.445246866671245	8.89505254724645
0.446080200004578	8.89192754708347
0.446913533337911	8.89466192222608
0.447746866671245	8.90729213121813
0.448580200004578	8.90599004781689
0.449413533337911	8.90195358927303
0.450246866671245	8.9076827562385
0.451080200004578	8.91849004846881
0.451913533337912	8.92239629867254
0.452746866671245	8.908203589599
0.453580200004578	8.90833379793912
0.454413533337912	8.91132858976198
0.455246866671245	8.91119838142186
0.456080200004578	8.907161922878
0.456913533337912	8.90533900611626
0.457746866671245	8.92070359025092
0.458580200004578	8.91927129850956
0.459413533337912	8.90846400627925
0.460246866671245	8.89635463064769
0.461080200004578	8.89322963048471
0.461913533337912	8.89401088052546
0.462746866671245	8.8910160887026
0.463580200004579	8.88906296360074
0.464413533337912	8.88893275526061
0.465246866671245	8.8776046296698
0.466080200004579	8.87356817112595
0.466913533337912	8.87109421266359
0.467746866671245	8.88372442165564
0.468580200004579	8.88697963015875
0.469413533337912	8.89088588036248
0.470246866671245	8.89882858911005
0.471080200004579	8.90833379793912
0.471913533337912	8.90859421461937
0.472746866671245	8.90585983947676
0.473580200004579	8.91523483996571
0.474413533337912	8.92942754903925
0.475246866671245	8.92278692369291
0.476080200004579	8.9076827562385
0.476913533337912	8.89010463032173
0.477746866671246	8.88854213024024
0.478580200004579	8.89114629704272
0.479413533337912	8.90221400595328
0.480246866671246	8.91237025648297
0.481080200004579	8.90898483963974
0.481913533337912	8.90638067283726
0.482746866671246	8.90000046417117
0.483580200004579	8.90273483931378
0.484413533337912	8.89661504732794
0.485246866671246	8.88932338028098
0.486080200004579	8.88737025517912
0.486913533337912	8.88776088019949
0.487746866671246	8.88971400530136
0.488580200004579	8.88763067185937
0.489413533337912	8.89114629704272
0.490246866671246	8.89440150554583
0.491080200004579	8.89778692238906
0.491913533337912	8.90091192255204
0.492746866671246	8.90429733939527
0.493580200004579	8.90416713105515
0.494413533337913	8.89791713072918
0.495246866671246	8.89440150554583
0.496080200004579	8.89114629704272
0.496913533337913	8.89401088052546
0.497746866671246	8.89804733906931
0.498580200004579	8.89895879745018
0.499413533337913	8.89752650570881
0.500246866671246	8.89700567234831
0.501080200004579	8.90078171421192
0.501913533337913	8.90065150587179
0.502746866671246	8.90325567267428
0.503580200004579	8.90273483931378
0.504413533337913	8.90494838109589
0.505246866671246	8.90599004781689
0.506080200004579	8.90794317291875
0.506913533337913	8.90677129785763
0.507746866671246	8.90208379761316
0.50858020000458	8.90247442263353
0.509413533337913	8.90794317291875
0.510246866671246	8.91445358992496
0.51108020000458	8.91432338158484
0.511913533337913	8.90533900611626
0.512746866671246	8.90247442263353
0.51358020000458	8.90677129785763
0.514413533337913	8.91445358992496
0.515246866671246	8.90846400627925
0.51608020000458	8.8990890057903
0.516913533337913	8.89349004716496
0.517746866671246	8.89440150554583
0.51858020000458	8.89609421396744
0.519413533337913	8.89804733906931
0.520246866671246	8.90156296425266
0.52108020000458	8.90507858943602
0.521913533337913	8.91445358992496
0.522746866671247	8.91653692336695
0.52358020000458	8.91614629834658
0.524413533337913	8.9114587981021
0.525246866671247	8.91002650636074
0.52608020000458	8.91080775640148
0.526913533337913	8.90742233955825
0.527746866671247	8.90507858943602
0.52858020000458	8.90065150587179
0.529413533337913	8.89427129720571
0.530246866671247	8.88893275526061
0.53108020000458	8.89335983882484
0.531913533337913	8.89687546400819
0.532746866671247	8.89309942214459
0.53358020000458	8.88333379663527
0.534413533337913	8.88450567169639
0.535246866671247	8.89062546368223
0.53608020000458	8.89309942214459
0.536913533337914	8.89739629736869
0.537746866671247	8.90247442263353
0.53858020000458	8.90221400595328
0.539413533337914	8.89974004749092
0.540246866671247	8.89635463064769
0.54108020000458	8.8867192134785
0.541913533337914	8.8824223382544
0.542746866671247	8.87890671307105
0.54358020000458	8.89088588036248
0.544413533337914	8.89921921413043
0.545246866671247	8.90130254757241
0.54608020000458	8.89375046384521
0.546913533337914	8.88528692173713
0.547746866671247	8.88346400497539
0.548580200004581	8.89843796408968
0.549413533337914	8.90247442263353
0.550246866671247	8.91080775640148
0.551080200004581	8.91184942312248
0.551913533337914	8.91015671470086
0.552746866671247	8.89375046384521
0.553580200004581	8.88476608837664
0.554413533337914	8.88567754675751
0.555246866671247	8.8958337972872
0.556080200004581	8.89752650570881
0.556913533337914	8.90143275591254
0.557746866671247	8.90052129753167
0.558580200004581	8.89843796408968
0.559413533337914	8.89817754740943
0.560246866671247	8.90520879777614
0.561080200004581	8.9125004648231
0.561913533337914	8.91692754838732
0.562746866671247	8.91497442328546
0.563580200004581	8.91067754806136
0.564413533337914	8.90937546466012
0.565246866671247	8.90572963113664
0.566080200004581	8.90585983947676
0.566913533337914	8.90377650603477
0.567746866671248	8.91184942312248
0.568580200004581	8.91588588166633
0.569413533337914	8.90781296457863
0.570246866671248	8.89544317226682
0.571080200004581	8.89309942214459
0.571913533337914	8.89947963081067
0.572746866671248	8.89791713072918
0.573580200004581	8.88737025517912
0.574413533337914	8.87682337962906
0.575246866671248	8.87903692141117
0.576080200004581	8.88528692173713
0.576913533337914	8.90260463097366
0.577746866671248	8.90729213121813
0.578580200004581	8.90859421461937
0.579413533337914	8.8990890057903
0.580246866671248	8.89492233890633
0.581080200004581	8.88411504667602
0.581913533337915	8.87591192124819
0.582746866671248	8.87799525469018
0.583580200004581	8.88841192190012
0.584413533337915	8.88997442198161
0.585246866671248	8.88632858845813
0.586080200004581	8.88737025517912
0.586913533337915	8.88958379696123
0.587746866671248	8.88984421364148
0.588580200004581	8.88971400530136
0.589413533337915	8.89648483898782
0.590246866671248	8.90572963113664
0.591080200004581	8.91015671470086
0.591913533337915	8.90677129785763
0.592746866671248	8.90104213089217
0.593580200004582	8.89921921413043
0.594413533337915	8.89869838076993
0.595246866671248	8.9001306725113
0.596080200004582	8.89557338060695
0.596913533337915	8.88645879679825
0.597746866671248	8.88346400497539
0.598580200004582	8.87890671307105
0.599413533337915	8.887240046839
0.600246866671248	8.88984421364148
0.601080200004582	8.89023483866185
0.601913533337915	8.88450567169639
0.602746866671248	8.88007858813216
0.603580200004582	8.8829431716149
0.604413533337915	8.88906296360074
0.605246866671248	8.88802129687974
0.606080200004582	8.88984421364148
0.606913533337915	8.88320358829515
0.607746866671249	8.89062546368223
0.608580200004582	8.89140671372297
0.609413533337915	8.89570358894707
0.610246866671249	8.89687546400819
0.611080200004582	8.90078171421192
0.611913533337915	8.91106817308173
0.612746866671249	8.91015671470086
0.613580200004582	8.907161922878
0.614413533337915	8.89544317226682
0.615246866671249	8.89661504732794
0.616080200004582	8.90247442263353
0.616913533337915	8.91210983980272
0.617746866671249	8.91067754806136
0.618580200004582	8.89739629736869
0.619413533337915	8.89765671404894
0.620246866671249	8.90091192255204
0.621080200004582	8.91237025648297
0.621913533337916	8.90638067283726
0.622746866671249	8.91015671470086
0.623580200004582	8.91302129818359
0.624413533337916	8.92187546531204
0.625246866671249	8.91419317324471
0.626080200004582	8.90351608935453
0.626913533337916	8.89700567234831
0.627746866671249	8.89947963081067
0.628580200004582	8.90755254789838
0.629413533337916	8.91119838142186
0.630246866671249	8.91302129818359
0.631080200004582	8.91171921478235
0.631913533337916	8.91132858976198
0.632746866671249	8.91067754806136
0.633580200004582	8.90494838109589
0.634413533337916	8.89609421396744
0.635246866671249	8.90130254757241
0.636080200004582	8.91184942312248
0.636913533337916	8.91901088182931
0.637746866671249	8.90911504797987
0.638580200004582	8.90520879777614
0.639413533337916	8.90924525631999
0.640246866671249	8.91263067316322
0.641080200004583	8.90677129785763
0.641913533337916	8.90312546433415
0.642746866671249	8.91041713138111
0.643580200004583	8.91692754838732
0.644413533337916	8.91796921510831
0.645246866671249	8.91393275656446
0.646080200004583	8.90533900611626
0.646913533337916	8.89830775574956
0.647746866671249	8.89296921380446
0.648580200004583	8.89791713072918
0.649413533337916	8.90638067283726
0.650246866671249	8.908203589599
0.651080200004583	8.90585983947676
0.651913533337916	8.89713588068844
0.65274686667125	8.89388067218533
0.653580200004583	8.88528692173713
0.654413533337916	8.88854213024024
0.65524686667125	8.89557338060695
0.656080200004583	8.90612025615701
0.656913533337916	8.90612025615701
0.65774686667125	8.89804733906931
0.658580200004583	8.89231817210384
0.659413533337916	8.8953129639267
0.66024686667125	8.89752650570881
0.661080200004583	8.91119838142186
0.661913533337916	8.90690150619776
0.66274686667125	8.89974004749092
0.663580200004583	8.8819015048939
0.664413533337916	8.88411504667602
0.66524686667125	8.89192754708347
0.666080200004583	8.89713588068844
0.666913533337917	8.89179733874335
0.66774686667125	8.89244838044397
0.668580200004583	8.89309942214459
0.669413533337917	8.89010463032173
0.67024686667125	8.87200567104446
0.671080200004583	8.86640671241912
0.671913533337917	8.88007858813216
0.67274686667125	8.90000046417117
0.673580200004583	8.89804733906931
0.674413533337917	8.88893275526061
0.67524686667125	8.89322963048471
0.676080200004583	8.90221400595328
0.676913533337917	8.90091192255204
0.67774686667125	8.89869838076993
0.678580200004583	8.90690150619776
0.679413533337917	8.91171921478235
0.68024686667125	8.90416713105515
0.681080200004584	8.89687546400819
0.681913533337917	8.89427129720571
0.68274686667125	8.89765671404894
0.683580200004584	8.89987025583105
0.684413533337917	8.89218796376372
0.68524686667125	8.88112025485316
0.686080200004584	8.87708379630931
0.686913533337917	8.88802129687974
0.68774686667125	8.90625046449713
0.688580200004584	8.91224004814285
0.689413533337917	8.91380254822434
0.69024686667125	8.90546921445639
0.691080200004584	8.90507858943602
0.691913533337917	8.90247442263353
0.69274686667125	8.89791713072918
0.693580200004584	8.88424525501614
0.694413533337917	8.88033900481241
0.695246866671251	8.88437546335626
0.696080200004584	8.89244838044397
0.696913533337917	8.89349004716496
0.697746866671251	8.89987025583105
0.698580200004584	8.90364629769465
0.699413533337917	8.90494838109589
0.700246866671251	8.90572963113664
0.701080200004584	8.9001306725113
0.701913533337917	8.89856817242981
0.702746866671251	8.89765671404894
0.703580200004584	8.90403692271502
0.704413533337917	8.90833379793912
0.705246866671251	8.90729213121813
0.706080200004584	8.91210983980272
0.706913533337917	8.91380254822434
0.707746866671251	8.90494838109589
0.708580200004584	8.90143275591254
0.709413533337917	8.89856817242981
0.710246866671251	8.90429733939527
0.711080200004584	8.89309942214459
0.711913533337918	8.88841192190012
0.712746866671251	8.88932338028098
0.713580200004584	8.90130254757241
0.714413533337918	8.91432338158484
0.715246866671251	8.91276088150335
0.716080200004584	8.90638067283726
0.716913533337918	8.89739629736869
0.717746866671251	8.90117233923229
0.718580200004584	8.90546921445639
0.719413533337918	8.90468796441564
0.720246866671251	8.90052129753167
0.721080200004584	8.90182338093291
0.721913533337918	8.90807338125887
0.722746866671251	8.90455775607552
0.723580200004585	8.90130254757241
0.724413533337918	8.8953129639267
0.725246866671251	8.8915369220631
0.726080200004585	8.88645879679825
0.726913533337918	8.88697963015875
0.727746866671251	8.89882858911005
0.728580200004585	8.90299525599403
0.729413533337918	8.89869838076993
0.730246866671251	8.88476608837664
0.731080200004585	8.88463588003651
0.731913533337918	8.88958379696123
0.732746866671251	8.89882858911005
0.733580200004585	8.89648483898782
0.734413533337918	8.88984421364148
0.735246866671251	8.88697963015875
0.736080200004585	8.88072962983279
0.736913533337918	8.87539108788769
0.737746866671252	8.86849004586111
0.738580200004585	8.86901087922161
0.739413533337918	8.87265671274508
0.740246866671252	8.87682337962906
0.741080200004585	8.88463588003651
0.741913533337918	8.89635463064769
0.742746866671252	8.90208379761316
0.743580200004585	8.89987025583105
0.744413533337918	8.88320358829515
0.745246866671252	8.8738285878062
0.746080200004585	8.8733077544457
0.746913533337918	8.88151087987353
0.747746866671252	8.88750046351925
0.748580200004585	8.89362025550508
0.749413533337918	8.90299525599403
0.750246866671252	8.90364629769465
0.751080200004585	8.89088588036248
0.751913533337918	8.87825567137043
0.752746866671252	8.87552129622782
0.753580200004585	8.88632858845813
0.754413533337919	8.89062546368223
0.755246866671252	8.88346400497539
0.756080200004585	8.87799525469018
0.756913533337919	8.88125046319328
0.757746866671252	8.89166713040322
0.758580200004585	8.89010463032173
0.759413533337919	8.88541713007726
0.760246866671252	8.88554733841738
0.761080200004585	8.89362025550508
0.761913533337919	8.90065150587179
0.762746866671252	8.89804733906931
0.763580200004585	8.89635463064769
0.764413533337919	8.89830775574956
0.765246866671252	8.90234421429341
0.766080200004585	8.89856817242981
0.766913533337919	8.89296921380446
0.767746866671252	8.89075567202235
0.768580200004586	8.88580775509763
0.769413533337919	8.87942754643154
0.770246866671252	8.87747442132968
0.771080200004586	8.88151087987353
0.771913533337919	8.88281296327477
0.772746866671252	8.88359421331552
0.773580200004586	8.8824223382544
0.774413533337919	8.87955775477167
0.775246866671252	8.88684942181862
0.776080200004586	8.89362025550508
0.776913533337919	8.90234421429341
0.777746866671252	8.90312546433415
0.778580200004586	8.90846400627925
0.779413533337919	8.91393275656446
0.780246866671252	8.90846400627925
0.781080200004586	8.90846400627925
0.781913533337919	8.91328171486384
0.782746866671253	8.91992234021018
0.783580200004586	8.92226609033241
0.784413533337919	8.91640671502682
0.785246866671253	8.91119838142186
0.786080200004586	8.90755254789838
0.786913533337919	8.90312546433415
0.787746866671253	8.90664108951751
0.788580200004586	8.90599004781689
0.789413533337919	8.91263067316322
0.790246866671253	8.91849004846881
0.791080200004586	8.92526088215527
0.791913533337919	8.92460984045465
0.792746866671253	8.9205733819108
0.793580200004586	8.91263067316322
0.794413533337919	8.91445358992496
0.795246866671253	8.92890671567875
0.796080200004586	8.93697963276645
0.79691353333792	8.93658900774608
0.797746866671253	8.92526088215527
0.798580200004586	8.93138067414111
0.79941353333792	8.93710984110658
0.800246866671253	8.93112025746086
0.801080200004586	8.91536504830583
0.80191353333792	8.91276088150335
0.802746866671253	8.91471400660521
0.803580200004586	8.92174525697192
0.80441353333792	8.91367233988422
0.805246866671253	8.9167973400472
0.806080200004586	8.91718796506757
0.80691353333792	8.91601609000645
0.807746866671253	8.90833379793912
0.808580200004587	8.90351608935453
0.80941353333792	8.90664108951751
0.810246866671253	8.90599004781689
0.811080200004587	8.90377650603477
0.81191353333792	8.90859421461937
0.812746866671253	8.9167973400472
0.813580200004587	8.91380254822434
0.81441353333792	8.91041713138111
0.815246866671253	8.90638067283726
0.816080200004587	8.91106817308173
0.81691353333792	8.91002650636074
0.817746866671253	8.91054733972123
0.818580200004587	8.91653692336695
0.81941353333792	8.91549525664595
0.820246866671253	8.90976608968049
0.821080200004587	8.90078171421192
0.82191353333792	8.9001306725113
0.822746866671253	8.90742233955825
0.823580200004587	8.91224004814285
0.82441353333792	8.92070359025092
0.825246866671253	8.92760463227751
0.826080200004587	8.92317754871328
0.82691353333792	8.92070359025092
0.827746866671254	8.90924525631999
0.828580200004587	8.91367233988422
0.82941353333792	8.91119838142186
0.830246866671254	8.92213588199229
0.831080200004587	8.92747442393738
0.83191353333792	8.92408900709415
0.832746866671254	8.91093796474161
0.833580200004587	8.90273483931378
0.83441353333792	8.90455775607552
0.835246866671254	8.91666713170707
0.836080200004587	8.9248702571349
0.83691353333792	8.92161504863179
0.837746866671254	8.91224004814285
0.838580200004587	8.9076827562385
0.839413533337921	8.91432338158484
0.840246866671254	8.92096400693117
0.841080200004587	8.9243494237744
0.841913533337921	8.92356817373366
0.842746866671254	8.92317754871328
0.843580200004587	8.91822963178856
0.844413533337921	8.92278692369291
0.845246866671254	8.92447963211453
0.846080200004587	8.92786504895776
0.846913533337921	8.92630254887627
0.847746866671254	8.92044317357068
0.848580200004587	8.91263067316322
0.849413533337921	8.90989629802061
0.850246866671254	8.92018275689043
0.851080200004587	8.92825567397813
0.851913533337921	8.92760463227751
0.852746866671254	8.9157556733262
0.853580200004578	8.90664108951751
0.854413533337911	8.90794317291875
0.855246866671244	8.91523483996571
0.856080200004578	8.92786504895776
0.856913533337911	8.928125465638
0.857746866671245	8.93359421592322
0.858580200004578	8.92890671567875
0.859413533337911	8.93502650766459
0.860246866671245	8.93528692434484
0.861080200004578	8.93802129948745
0.861913533337911	8.93281296588248
0.862746866671245	8.92213588199229
0.863580200004578	8.91796921510831
0.864413533337911	8.91718796506757
0.865246866671245	8.91393275656446
0.866080200004578	8.91653692336695
0.866913533337911	8.91757859008794
0.867746866671245	8.92838588231825
0.868580200004578	8.92474004879477
0.869413533337911	8.9243494237744
0.870246866671245	8.92903692401887
0.871080200004578	8.93476609098434
0.871913533337911	8.93216192418186
0.872746866671245	8.92578171551577
0.873580200004578	8.93229213252198
0.874413533337911	8.93789109114732
0.875246866671245	8.94140671633068
0.876080200004578	8.93645879940596
0.876913533337912	8.93125046580099
0.877746866671245	8.92187546531204
0.878580200004578	8.9210942152713
0.879413533337912	8.92500046547502
0.880246866671245	8.93125046580099
0.881080200004578	8.93320359090285
0.881913533337912	8.9415369246708
0.882746866671245	8.94505254985415
0.883580200004578	8.94843796669738
0.884413533337912	8.94440150815353
0.885246866671245	8.94218796637142
0.886080200004579	8.93541713268496
0.886913533337912	8.93632859106583
0.887746866671245	8.94375046645291
0.888580200004579	8.94335984143254
0.889413533337912	8.94388067479304
0.890246866671245	8.94700567495602
0.891080200004579	8.95143275852024
0.891913533337912	8.95221400856099
0.892746866671245	8.94921921673813
0.893580200004579	8.94843796669738
0.894413533337912	8.94023484126956
0.895246866671245	8.93450567430409
0.896080200004579	8.93320359090285
0.896913533337912	8.93906296620844
0.897746866671245	8.93489629932446
0.898580200004579	8.9367192160862
0.899413533337912	8.93632859106583
0.900246866671245	8.94466192483378
0.901080200004579	8.95221400856099
0.901913533337912	8.95299525860173
0.902746866671246	8.94309942475229
0.903580200004579	8.93906296620844
0.904413533337912	8.94244838305167
0.905246866671246	8.94492234151403
0.906080200004579	8.93515671600471
0.906913533337912	8.92578171551577
0.907746866671246	8.92369838207378
0.908580200004579	8.92122442361142
0.909413533337912	8.92187546531204
0.910246866671246	8.92942754903925
0.911080200004579	8.9372400494467
0.911913533337912	8.93125046580099
0.912746866671246	8.92851609065838
0.913580200004579	8.92734421559726
0.914413533337912	8.92734421559726
0.915246866671246	8.92330775705341
0.916080200004579	8.92369838207378
0.916913533337913	8.93177129916148
0.917746866671246	8.92851609065838
0.918580200004579	8.92734421559726
0.919413533337913	8.92578171551577
0.920246866671246	8.93385463260347
0.921080200004579	8.94010463292943
0.921913533337913	8.94713588329614
0.922746866671246	8.94934942507825
0.923580200004579	8.9463546332554
0.924413533337913	8.94726609163627
0.925246866671246	8.94492234151403
0.926080200004579	8.94231817471155
0.926913533337913	8.9410160913103
0.927746866671246	8.9496098417585
0.92858020000458	8.95052130013937
0.929413533337913	8.94596400823502
0.930246866671246	8.93854213284794
0.93108020000458	8.94375046645291
0.931913533337913	8.94687546661589
0.932746866671246	8.94270879973192
0.93358020000458	8.93854213284794
0.934413533337913	8.93971400790906
0.935246866671246	8.94401088313316
0.93608020000458	8.94648484159552
0.936913533337913	8.9496098417585
0.937746866671246	8.94218796637142
0.93858020000458	8.93164109082136
0.939413533337913	8.9253910904954
0.940246866671246	8.9334640075831
0.94108020000458	8.94244838305167
0.941913533337913	8.94114629965043
0.942746866671246	8.94114629965043
0.94358020000458	8.94283900807204
0.944413533337913	8.94908900839801
0.945246866671246	8.94661504993564
0.94608020000458	8.94192754969117
0.946913533337913	8.93658900774608
0.947746866671247	8.9377608828072
0.94858020000458	8.93854213284794
0.949413533337913	8.93359421592322
0.950246866671247	8.92526088215527
0.95108020000458	8.92369838207378
0.951913533337913	8.93059942410036
0.952746866671247	8.93645879940596
0.95358020000458	8.94557338321465
0.954413533337913	8.95052130013937
0.955246866671247	8.94739629997639
0.95608020000458	8.93333379924297
0.956913533337914	8.9200525485503
0.957746866671247	8.92174525697192
0.95858020000458	8.92669317389664
0.959413533337914	8.93372442426335
0.960246866671247	8.93789109114732
0.96108020000458	8.94140671633068
0.961913533337914	8.94062546628993
0.962746866671247	8.93567754936521
0.96358020000458	8.93658900774608
0.964413533337914	8.94192754969117
0.965246866671247	8.94401088313316
0.96608020000458	8.94309942475229
0.966913533337914	8.94127650799055
0.967746866671247	8.94505254985415
0.96858020000458	8.94114629965043
0.969413533337914	8.94075567463005
0.970246866671247	8.9372400494467
0.97108020000458	8.93828171616769
0.971913533337914	8.93059942410036
0.972746866671247	8.92526088215527
0.973580200004581	8.92552129883552
0.974413533337914	8.92734421559726
0.975246866671247	8.92994838239974
0.976080200004581	8.9329431742226
0.976913533337914	8.93750046612695
0.977746866671247	8.94505254985415
0.978580200004581	8.94921921673813
0.979413533337914	8.95195359188074
0.980246866671247	8.94218796637142
0.981080200004581	8.93580775770533
0.981913533337914	8.9324223408621
0.982746866671247	8.93893275786832
0.983580200004581	8.93138067414111
0.984413533337914	8.92304734037316
0.985246866671247	8.9162765066867
0.986080200004581	8.92591192385589
0.986913533337914	8.93007859073987
0.987746866671247	8.94114629965043
0.988580200004581	8.94557338321465
0.989413533337914	8.9533858836221
0.990246866671247	8.94726609163627
0.991080200004581	8.94270879973192
0.991913533337914	8.94231817471155
0.992746866671248	8.94270879973192
0.993580200004581	8.94192754969117
0.994413533337914	8.94192754969117
0.995246866671248	8.94088588297018
0.996080200004581	8.93932338288869
0.996913533337914	8.93372442426335
0.997746866671248	8.93697963276645
0.998580200004581	8.93932338288869
0.999413533337915	8.94401088313316
1.00024686667125	8.94908900839801
1.00108020000458	8.9539067169826
1.00191353333791	8.95729213382583
1.00274686667125	8.95585984208446
1.00358020000458	8.95130255018012
1.00441353333791	8.94010463292943
1.00524686667125	8.9248702571349
1.00608020000458	8.92330775705341
1.00691353333791	8.93216192418186
1.00774686667125	8.93554734102509
1.00858020000458	8.93385463260347
1.00941353333791	8.93528692434484
1.01024686667125	8.95130255018012
1.01108020000458	8.96445359253266
1.01191353333791	8.96640671763453
1.01274686667125	8.96002650896844
1.01358020000458	8.95000046677887
1.01441353333791	8.9463546332554
1.01524686667125	8.94869838337763
1.01608020000458	8.94869838337763
1.01691353333791	8.94648484159552
1.01774686667125	8.93984421624919
1.01858020000458	8.93619838272571
1.01941353333791	8.93112025746086
1.02024686667125	8.92721400725713
1.02108020000458	8.92825567397813
1.02191353333791	8.92903692401887
1.02274686667125	8.93125046580099
1.02358020000458	8.93059942410036
1.02441353333791	8.92890671567875
1.02524686667124	8.93593796604546
1.02608020000458	8.93828171616769
1.02691353333791	8.9458337998949
1.02774686667124	8.94466192483378
1.02858020000458	8.94036504960968
1.02941353333791	8.93632859106583
1.03024686667124	8.93255254920223
1.03108020000458	8.93476609098434
1.03191353333791	8.93554734102509
1.03274686667124	8.94140671633068
1.03358020000458	8.94804734167701
1.03441353333791	8.94739629997639
1.03524686667124	8.94414109147328
1.03608020000458	8.93802129948745
1.03691353333791	8.93763067446707
1.03774686667124	8.94075567463005
1.03858020000458	8.94687546661589
1.03941353333791	8.95781296718633
1.04024686667124	8.96276088411105
1.04108020000458	8.96510463423329
1.04191353333791	8.96341192581167
1.04274686667124	8.95520880038384
1.04358020000458	8.94349004977266
1.04441353333791	8.9420577580313
1.04524686667124	8.94622442491527
1.04608020000458	8.95520880038384
1.04691353333791	8.95052130013937
1.04774686667124	8.94609421657515
1.04858020000458	8.94453171649366
1.04941353333791	8.94752650831651
1.05024686667124	8.94453171649366
1.05108020000458	8.93007859073987
1.05191353333791	8.92187546531204
1.05274686667124	8.92135463195154
1.05358020000457	8.9334640075831
1.05441353333791	8.9367192160862
1.05524686667124	8.94036504960968
1.05608020000457	8.93945359122881
1.05691353333791	8.93919317454856
1.05774686667124	8.94023484126956
1.05858020000457	8.9410160913103
1.05941353333791	8.9453129665344
1.06024686667124	8.94401088313316
1.06108020000457	8.95156296686037
1.06191353333791	8.95898484224745
1.06274686667124	8.96588588427403
1.06358020000457	8.96406296751229
1.06441353333791	8.95507859204372
1.06524686667124	8.94244838305167
1.06608020000457	8.92851609065838
1.06691353333791	8.92291713203304
1.06774686667124	8.92617234053614
1.06858020000457	8.92656296555651
1.06941353333791	8.91640671502682
1.07024686667124	8.90377650603477
1.07108020000457	8.90208379761316
1.07191353333791	8.91093796474161
1.07274686667124	8.91875046514906
1.07358020000457	8.91901088182931
1.07441353333791	8.92044317357068
1.07524686667124	8.92643275721639
1.07608020000457	8.93216192418186
1.07691353333791	8.92421921543428
1.07774686667124	8.92643275721639
1.07858020000457	8.92786504895776
1.07941353333791	8.93059942410036
1.08024686667124	8.92408900709415
1.08108020000457	8.91875046514906
1.08191353333791	8.91744838174782
1.08274686667124	8.91432338158484
1.08358020000457	8.92278692369291
1.0844135333379	8.92747442393738
1.08524686667124	8.93841192450782
1.08608020000457	8.9458337998949
1.0869135333379	8.95468796702335
1.08774686667124	8.95325567528198
1.08858020000457	8.94609421657515
1.0894135333379	8.93645879940596
1.09024686667124	8.93906296620844
1.09108020000457	8.94010463292943
1.0919135333379	8.94648484159552
1.09274686667124	8.93411504928372
1.09358020000457	8.92604213219602
1.0944135333379	8.92695359057689
1.09524686667124	8.93385463260347
1.09608020000457	8.93085984078061
1.0969135333379	8.92018275689043
1.09774686667124	8.9248702571349
1.09858020000457	8.92799525729788
1.0994135333379	8.93072963244049
1.10024686667124	8.92395879875403
1.10108020000457	8.91523483996571
1.1019135333379	8.90807338125887
1.10274686667124	8.90612025615701
1.10358020000457	8.91536504830583
1.1044135333379	8.91914109016943
1.10524686667124	8.91523483996571
1.10608020000457	8.91184942312248
1.1069135333379	8.91953171518981
1.10774686667124	8.92786504895776
1.10858020000457	8.93333379924297
1.1094135333379	8.92656296555651
1.11024686667124	8.91862025680894
1.11108020000457	8.91601609000645
1.1119135333379	8.92630254887627
1.11274686667124	8.928125465638
1.11358020000457	8.92187546531204
1.1144135333379	8.90846400627925
1.11524686667123	8.9033858810144
1.11608020000457	8.9033858810144
1.1169135333379	8.90729213121813
1.11774686667123	8.91367233988422
1.11858020000457	8.92252650701266
1.1194135333379	8.93190150750161
1.12024686667123	8.9296879657195
1.12108020000457	8.93333379924297
1.1219135333379	8.93945359122881
1.12274686667123	8.94765671665664
1.12358020000457	8.94049525794981
1.1244135333379	8.93216192418186
1.12524686667123	8.92734421559726
1.12608020000457	8.93203171584173
1.1269135333379	8.93463588264422
1.12774686667123	8.93385463260347
1.12858020000457	8.93424525762384
1.1294135333379	8.94296921641217
1.13024686667123	8.95299525860173
1.13108020000457	8.94687546661589
1.1319135333379	8.93255254920223
1.13274686667123	8.92343796539353
1.13358020000457	8.9324223408621
1.1344135333379	8.93619838272571
1.13524686667123	8.93750046612695
1.13608020000457	8.92760463227751
1.1369135333379	8.92981817405962
1.13774686667123	8.93554734102509
1.13858020000457	8.93945359122881
1.1394135333379	8.93828171616769
1.14024686667123	8.93789109114732
1.14108020000457	8.94179734135105
1.1419135333379	8.93945359122881
1.14274686667123	8.93437546596397
1.14358020000457	8.93619838272571
1.1444135333379	8.94466192483378
1.14524686667123	8.93971400790906
1.14608020000456	8.93398484094359
1.1469135333379	8.9324223408621
1.14774686667123	8.94257859139179
1.14858020000456	8.93515671600471
1.1494135333379	8.91927129850956
1.15024686667123	8.90468796441564
1.15108020000456	8.91041713138111
1.1519135333379	8.91953171518981
1.15274686667123	8.929167132359
1.15358020000456	8.93606817438558
1.1544135333379	8.94427129981341
1.15524686667123	8.94596400823502
1.15608020000456	8.94752650831651
1.1569135333379	8.93997442458931
1.15774686667123	8.93007859073987
1.15858020000456	8.92070359025092
1.1594135333379	8.91484421494533
1.16024686667123	8.91171921478235
1.16108020000456	8.91119838142186
1.1619135333379	8.91328171486384
1.16274686667123	8.91966192352993
1.16358020000456	8.9329431742226
1.1644135333379	8.9410160913103
1.16524686667123	8.94856817503751
1.16608020000456	8.93971400790906
1.1669135333379	8.93984421624919
1.16774686667123	8.94114629965043
1.16858020000456	8.94023484126956
1.1694135333379	8.9377608828072
1.17024686667123	8.93867234118807
1.17108020000456	8.93229213252198
1.1719135333379	8.92877650733863
1.17274686667123	8.92591192385589
1.17358020000456	8.9372400494467
1.17441353333789	8.94713588329614
1.17524686667123	8.94908900839801
1.17608020000456	8.94804734167701
1.17691353333789	8.9458337998949
1.17774686667123	8.94921921673813
1.17858020000456	8.94648484159552
1.17941353333789	8.93606817438558
1.18024686667123	8.93320359090285
1.18108020000456	8.93476609098434
1.18191353333789	8.94179734135105
1.18274686667123	8.93854213284794
1.18358020000456	8.93580775770533
1.18441353333789	8.93750046612695
1.18524686667123	8.94023484126956
1.18608020000456	8.94505254985415
1.18691353333789	8.9453129665344
1.18774686667123	8.94974005009863
1.18858020000456	8.95716192548571
1.18941353333789	8.94765671665664
1.19024686667123	8.93619838272571
1.19108020000456	8.92851609065838
1.19191353333789	8.93515671600471
1.19274686667123	8.94349004977266
1.19358020000456	8.94244838305167
1.19441353333789	8.94557338321465
1.19524686667123	8.94544317487453
1.19608020000456	8.9533858836221
1.19691353333789	8.95234421690111
1.19774686667123	8.95729213382583
1.19858020000456	8.95351609196223
1.19941353333789	8.94882859171776
1.20024686667123	8.94036504960968
1.20108020000456	8.94739629997639
1.20191353333789	8.9587244255672
1.20274686667123	8.95690150880546
1.20358020000456	8.94687546661589
1.20441353333789	8.94349004977266
1.20524686667122	8.9506515084795
1.20608020000456	8.95247442524124
1.20691353333789	8.94466192483378
1.20774686667122	8.93945359122881
1.20858020000456	8.94596400823502
1.20941353333789	8.96171921739006
1.21024686667122	8.96809942605614
1.21108020000456	8.96432338419254
1.21191353333789	8.95599005042459
1.21274686667122	8.95182338354061
1.21358020000456	8.94479213317391
1.21441353333789	8.93867234118807
1.21524686667122	8.93815150782757
1.21608020000456	8.94349004977266
1.21691353333789	8.94218796637142
1.21774686667122	8.94414109147328
1.21858020000456	8.94479213317391
1.21941353333789	8.95156296686037
1.22024686667122	8.95729213382583
1.22108020000456	8.95429734200297
1.22191353333789	8.94804734167701
1.22274686667122	8.94739629997639
1.22358020000456	8.95846400888695
1.22441353333789	8.97005255115801
1.22524686667122	8.971094217879
1.22608020000456	8.96692755099502
1.22691353333789	8.95963588394807
1.22774686667122	8.95885463390732
1.22858020000456	8.96210984241043
1.22941353333789	8.96315150913142
1.23024686667122	8.96184942573018
1.23108020000456	8.9576827588462
1.23191353333789	8.94921921673813
1.23274686667122	8.94349004977266
1.23358020000456	8.93763067446707
1.23441353333789	8.95130255018012
1.23524686667122	8.95729213382583
1.23608020000455	8.95546921706409
1.23691353333789	8.95078171681962
1.23774686667122	8.94414109147328
1.23858020000455	8.94974005009863
1.23941353333789	8.95130255018012
1.24024686667122	8.95742234216596
1.24108020000455	8.95429734200297
1.24191353333789	8.95859421722707
1.24274686667122	8.96224005075055
1.24358020000455	8.96953171779751
1.24441353333789	8.9673181760154
1.24524686667122	8.96237025909068
1.24608020000455	8.96093796734931
1.24691353333789	8.96367234249192
1.24774686667122	8.97252650962037
1.24858020000455	8.97474005140248
1.24941353333789	8.97421921804198
1.25024686667122	8.9673181760154
1.25108020000455	8.96315150913142
1.25191353333789	8.95742234216596
1.25274686667122	8.95468796702335
1.25358020000455	8.96523484257341
1.25441353333789	8.96588588427403
1.25524686667122	8.96393275917217
1.25608020000455	8.96536505091353
1.25691353333789	8.97096400953888
1.25774686667122	8.98411505189142
1.25858020000455	8.98268276015006
1.25941353333789	8.98476609359204
1.26024686667122	8.97760463488521
1.26108020000455	8.96875046775676
1.26191353333789	8.96549525925366
1.26274686667122	8.96080775900919
1.26358020000455	8.95664109212521
1.26441353333789	8.96419317585242
1.26524686667122	8.97330775966111
1.26608020000455	8.98515671861242
1.26691353333789	8.98528692695254
1.26774686667122	8.98268276015006
1.26858020000455	8.97304734298086
1.26941353333788	8.96224005075055
1.27024686667122	8.96666713431478
1.27108020000455	8.97799525990558
1.27191353333788	8.98684942703403
1.27274686667122	8.98997442719701
1.27358020000455	8.9872400520544
1.27441353333788	8.98750046873465
1.27524686667122	8.98671921869391
1.27608020000455	8.97747442654509
1.27691353333788	8.96601609261415
1.27774686667122	8.95533900872397
1.27858020000455	8.95677130046533
1.27941353333788	8.96549525925366
1.28024686667124	8.96940150945738
1.28108020000458	8.97096400953888
1.28191353333791	8.9630213007913
1.28274686667124	8.96263067577092
1.28358020000458	8.96080775900919
1.28441353333791	8.96406296751229
1.28524686667124	8.96210984241043
1.28608020000458	8.96927130111726
1.28691353333791	8.97148484289937
1.28774686667124	8.9673181760154
1.28858020000458	8.96601609261415
1.28941353333791	8.9705733845185
1.29024686667124	8.97382859302161
1.29108020000458	8.96849005107651
1.29191353333791	8.96640671763453
1.29274686667124	8.97096400953888
1.29358020000458	8.97213588459999
1.29441353333791	8.9662765092944
1.29524686667124	8.96093796734931
1.29608020000458	8.95989630062832
1.29691353333791	8.96666713431478
1.29774686667124	8.97265671796049
1.29858020000458	8.97226609294012
1.29941353333791	8.96614630095428
1.30024686667124	8.96080775900919
1.30108020000458	8.97005255115801
1.30191353333791	8.97408900970186
1.30274686667124	8.9791671349667
1.30358020000458	8.97669317650434
1.30441353333791	8.96940150945738
1.30524686667124	8.96393275917217
1.30608020000457	8.95703171714558
1.30691353333791	8.94934942507825
1.30774686667124	8.94518275819428
1.30858020000457	8.94804734167701
1.30941353333791	8.95924525892769
1.31024686667124	8.96614630095428
1.31108020000457	8.96054734232894
1.31191353333791	8.94882859171776
1.31274686667124	8.94479213317391
1.31358020000457	8.95039109179925
1.31441353333791	8.95846400888695
1.31524686667124	8.95260463358136
1.31608020000457	8.95208380022086
1.31691353333791	8.95416713366285
1.31774686667124	8.95651088378509
1.31858020000457	8.95599005042459
1.31941353333791	8.95169317520049
1.32024686667124	8.95104213349987
1.32108020000457	8.94947963341838
1.32191353333791	8.95481817536347
1.32274686667124	8.95833380054683
1.32358020000457	8.95195359188074
1.32441353333791	8.95299525860173
1.32524686667124	8.96276088411105
1.32608020000457	8.96822963439627
1.32691353333791	8.9576827588462
1.32774686667124	8.94309942475229
1.32858020000457	8.9372400494467
1.32941353333791	8.94713588329614
1.33024686667124	8.95429734200297
1.33108020000457	8.95989630062832
1.33191353333791	8.9544275503431
1.33274686667124	8.95130255018012
1.33358020000457	8.95416713366285
1.33441353333791	8.95781296718633
1.33524686667124	8.95794317552645
1.33608020000457	8.9533858836221
1.3369135333379	8.95078171681962
1.33774686667124	8.94570359155478
1.33858020000457	8.94557338321465
1.3394135333379	8.95026088345912
1.34024686667124	8.95533900872397
1.34108020000457	8.9544275503431
1.3419135333379	8.95625046710484
1.34274686667124	8.96601609261415
1.34358020000457	8.96849005107651
1.3444135333379	8.96067755066906
1.34524686667124	8.95599005042459
1.34608020000457	8.95638067544496
1.3469135333379	8.96744838435552
1.34774686667124	8.96510463423329
1.34858020000457	8.96497442589316
1.3494135333379	8.95364630030235
1.35024686667124	8.94036504960968
1.35108020000457	8.93476609098434
1.3519135333379	8.94036504960968
1.35274686667124	8.95104213349987
1.35358020000457	8.95481817536347
1.3544135333379	8.9463546332554
1.35524686667124	8.95403692532273
1.35608020000457	8.96393275917217
1.3569135333379	8.96835984273639
1.35774686667124	8.95273484192148
1.35858020000457	8.93802129948745
1.3594135333379	8.94270879973192
1.36024686667124	8.95247442524124
1.36108020000457	8.95208380022086
1.3619135333379	8.94270879973192
1.36274686667124	8.94023484126956
1.36358020000457	8.94166713301092
1.3644135333379	8.94322963309241
1.36524686667124	8.94114629965043
1.36608020000457	8.94231817471155
1.3669135333379	8.94010463292943
1.36774686667123	8.94596400823502
1.36858020000457	8.94752650831651
1.3694135333379	8.95039109179925
1.37024686667123	8.95156296686037
1.37108020000457	8.95299525860173
1.3719135333379	8.95169317520049
1.37274686667123	8.94726609163627
1.37358020000457	8.94401088313316
1.3744135333379	8.95429734200297
1.37524686667123	8.95247442524124
1.37608020000457	8.94114629965043
1.3769135333379	8.92929734069912
1.37774686667123	8.93424525762384
1.37858020000457	8.9539067169826
1.3794135333379	8.96132859236968
1.38024686667123	8.95755255050608
1.38108020000457	8.94765671665664
1.3819135333379	8.93906296620844
1.38274686667123	8.9372400494467
1.38358020000457	8.93658900774608
1.3844135333379	8.94231817471155
1.38524686667123	8.94492234151403
1.38608020000457	8.94127650799055
1.3869135333379	8.93268275754235
1.38774686667123	8.92565150717564
1.38858020000457	8.92721400725713
1.3894135333379	8.93411504928372
1.39024686667123	8.93593796604546
1.39108020000457	8.93489629932446
1.3919135333379	8.92734421559726
1.39274686667123	8.91770879842807
1.39358020000457	8.92070359025092
1.3944135333379	8.92981817405962
1.39524686667123	8.94192754969117
1.39608020000456	8.9463546332554
1.3969135333379	8.93046921576024
1.39774686667123	8.91940150684968
1.39858020000456	8.90976608968049
1.3994135333379	8.91640671502682
1.40024686667123	8.92330775705341
1.40108020000456	8.928125465638
1.4019135333379	8.93164109082136
1.40274686667123	8.92877650733863
1.40358020000456	8.93437546596397
1.4044135333379	8.93476609098434
1.40524686667123	8.93554734102509
1.40608020000456	8.92773484061763
1.4069135333379	8.93007859073987
1.40774686667123	8.93099004912074
1.40858020000456	8.92877650733863
1.4094135333379	8.9329431742226
1.41024686667123	8.93541713268496
1.41108020000456	8.93463588264422
1.4119135333379	8.92382859041391
1.41274686667123	8.92070359025092
1.41358020000456	8.92981817405962
1.4144135333379	8.93854213284794
1.41524686667123	8.94479213317391
1.41608020000456	8.93984421624919
1.4169135333379	8.93541713268496
1.41774686667123	8.92877650733863
1.41858020000456	8.93229213252198
1.4194135333379	8.94296921641217
1.42024686667123	8.94335984143254
1.42108020000456	8.93632859106583
1.4219135333379	8.92721400725713
1.42274686667123	8.93398484094359
1.42358020000456	8.94388067479304
1.4244135333379	8.93867234118807
1.42524686667123	8.92226609033241
1.42608020000456	8.90091192255204
1.42691353333789	8.89791713072918
1.42774686667123	8.90546921445639
1.42858020000456	8.91757859008794
1.42941353333789	8.92096400693117
1.43024686667123	8.91510463162558
1.43108020000456	8.91028692304099
1.43191353333789	8.90833379793912
1.43274686667123	8.91380254822434
1.43358020000456	8.92213588199229
1.43441353333789	8.92317754871328
1.43524686667123	8.92122442361142
1.43608020000456	8.92070359025092
1.43691353333789	8.92174525697192
1.43774686667123	8.92682338223676
1.43858020000456	8.92994838239974
1.43941353333789	8.92747442393738
1.44024686667123	8.92799525729788
1.44108020000456	8.93307338256273
1.44191353333789	8.94036504960968
1.44274686667123	8.94192754969117
1.44358020000456	8.93333379924297
1.44441353333789	8.92460984045465
1.44524686667123	8.91106817308173
1.44608020000456	8.91224004814285
1.44691353333789	8.91888067348918
1.44774686667123	8.92460984045465
1.44858020000456	8.91953171518981
1.44941353333789	8.92070359025092
1.45024686667123	8.93437546596397
1.45108020000456	8.93164109082136
1.45191353333789	8.92200567365217
1.45274686667123	8.90859421461937
1.45358020000456	8.90846400627925
1.45441353333789	8.91536504830583
1.45524686667123	8.92031296523055
1.45608020000456	8.928125465638
1.45691353333789	8.92135463195154
1.45774686667122	8.90885463129962
1.45858020000456	8.89856817242981
1.45941353333789	8.90208379761316
1.46024686667122	8.90833379793912
1.46108020000456	8.90911504797987
1.46191353333789	8.90807338125887
1.46274686667122	8.91380254822434
1.46358020000456	8.9162765066867
1.46441353333789	8.91562546498608
1.46524686667122	8.90625046449713
1.46608020000456	8.90690150619776
1.46691353333789	8.90429733939527
1.46774686667122	8.90039108919154
1.46858020000456	8.90169317259279
1.46941353333789	8.90924525631999
1.47024686667122	8.91419317324471
1.47108020000456	8.91471400660521
1.47191353333789	8.91119838142186
1.47274686667122	8.90599004781689
1.47358020000456	8.90208379761316
1.47441353333789	8.9076827562385
1.47524686667122	8.9200525485503
1.47608020000456	8.91380254822434
1.47691353333789	8.90052129753167
1.47774686667122	8.89114629704272
1.47858020000456	8.89674525566807
1.47941353333789	8.90260463097366
1.48024686667122	8.89947963081067
1.48108020000456	8.90039108919154
1.48191353333789	8.90468796441564
1.48274686667122	8.92096400693117
1.48358020000456	8.92356817373366
1.48441353333789	8.91276088150335
1.48524686667122	8.90000046417117
1.48608020000456	8.89270879712421
1.48691353333789	8.88828171355999
1.48774686667122	8.88177129655378
1.48858020000455	8.88763067185937
1.48941353333789	8.90299525599403
1.49024686667122	8.90989629802061
1.49108020000455	8.90585983947676
1.49191353333789	8.89648483898782
1.49274686667122	8.89752650570881
1.49358020000455	8.9028650476539
1.49441353333789	8.90924525631999
1.49524686667122	8.90312546433415
1.49608020000455	8.89335983882484
1.49691353333789	8.88841192190012
1.49774686667122	8.89205775542359
1.49858020000455	8.89804733906931
1.49941353333789	8.90846400627925
1.50024686667122	8.91432338158484
1.50108020000455	8.91106817308173
1.50191353333789	8.90091192255204
1.50274686667122	8.90651088117738
1.50358020000455	8.92187546531204
1.50441353333789	8.92747442393738
1.50524686667122	8.92617234053614
1.50608020000455	8.92122442361142
1.50691353333789	8.92330775705341
1.50774686667122	8.9200525485503
1.50858020000455	8.91614629834658
1.50941353333789	8.9167973400472
1.51024686667122	8.91914109016943
1.51108020000455	8.92369838207378
1.51191353333789	8.91875046514906
1.51274686667122	8.91263067316322
1.51358020000455	8.90885463129962
1.51441353333789	8.91132858976198
1.51524686667122	8.91484421494533
1.51608020000455	8.90989629802061
1.51691353333789	8.90403692271502
1.51774686667122	8.90039108919154
1.51858020000455	8.90312546433415
1.51941353333788	8.90143275591254
1.52024686667122	8.89492233890633
1.52108020000455	8.89401088052546
1.52191353333788	8.89778692238906
1.52274686667122	8.89791713072918
1.52358020000455	8.89283900546434
1.52441353333788	8.88398483833589
1.52524686667122	8.88450567169639
1.52608020000455	8.88255254659453
1.52691353333788	8.89218796376372
1.52774686667122	8.89687546400819
1.52858020000455	8.90208379761316
1.52941353333788	8.89335983882484
1.53024686667122	8.8947921305662
1.53108020000455	8.89817754740943
1.53191353333788	8.90429733939527
1.53274686667122	8.90078171421192
1.53358020000455	8.89817754740943
1.53441353333788	8.89596400562732
1.53524686667122	8.89661504732794
1.53608020000455	8.89218796376372
1.53691353333788	8.89648483898782
1.53774686667122	8.89882858911005
1.53858020000455	8.90481817275577
1.53941353333788	8.90481817275577
1.54024686667122	8.90585983947676
1.54108020000455	8.90559942279651
1.54191353333788	8.8996098391508
1.54274686667122	8.88776088019949
1.54358020000455	8.88281296327477
1.54441353333788	8.89726608902856
1.54524686667122	8.90833379793912
1.54608020000455	8.90937546466012
1.54691353333788	8.88867233858036
1.54774686667122	8.87838587971055
1.54858020000455	8.86640671241912
1.54941353333788	8.86888067088148
1.55024686667121	8.87421921282657
1.55108020000455	8.88906296360074
1.55191353333788	8.89557338060695
1.55274686667121	8.89179733874335
1.55358020000455	8.88750046351925
1.55441353333788	8.88515671339701
1.55524686667121	8.8867192134785
1.55608020000455	8.88307337995502
1.55691353333788	8.87669317128893
1.55774686667121	8.87578171290807
1.55858020000455	8.87578171290807
1.55941353333788	8.8819015048939
1.56024686667121	8.88841192190012
1.56108020000455	8.88789108853962
1.56191353333788	8.88463588003651
1.56274686667121	8.88684942181862
1.56358020000455	8.90078171421192
1.56441353333788	8.91067754806136
1.56524686667121	8.91276088150335
1.56608020000455	8.91210983980272
1.56691353333788	8.91119838142186
1.56774686667121	8.90729213121813
1.56858020000455	8.89570358894707
1.56941353333788	8.89244838044397
1.57024686667121	8.89127650538285
1.57108020000455	8.89244838044397
1.57191353333788	8.88802129687974
1.57274686667121	8.87890671307105
1.57358020000455	8.887240046839
1.57441353333788	8.89752650570881
1.57524686667121	8.90833379793912
1.57608020000455	8.90794317291875
1.57691353333788	8.91354213154409
1.57774686667121	8.92187546531204
1.57858020000454	8.92604213219602
1.57941353333788	8.92877650733863
1.58024686667121	8.92500046547502
1.58108020000454	8.91432338158484
1.58191353333788	8.89921921413043
1.58274686667121	8.89088588036248
1.58358020000454	8.89166713040322
1.58441353333788	8.89309942214459
1.58524686667121	8.89427129720571
1.58608020000454	8.89882858911005
1.58691353333788	8.90039108919154
1.58774686667121	8.89869838076993
1.58858020000454	8.89557338060695
1.58941353333788	8.89804733906931
1.59024686667121	8.90794317291875
1.59108020000454	8.91341192320397
1.59191353333788	8.9119796314626
1.59274686667121	8.90377650603477
1.59358020000454	8.90416713105515
1.59441353333788	8.90455775607552
1.59524686667121	8.90794317291875
1.59608020000454	8.90312546433415
1.59691353333788	8.90247442263353
1.59774686667121	8.89270879712421
1.59858020000454	8.89010463032173
1.59941353333788	8.89023483866185
1.60024686667121	8.89700567234831
1.60108020000454	8.90260463097366
1.60191353333788	8.91028692304099
1.60274686667121	8.91263067316322
1.60358020000454	8.91523483996571
1.60441353333788	8.907161922878
1.60524686667121	8.90416713105515
1.60608020000454	8.90364629769465
1.60691353333788	8.90481817275577
1.60774686667121	8.91341192320397
1.60858020000454	8.92382859041391
1.60941353333787	8.93789109114732
1.61024686667121	8.9377608828072
1.61108020000454	8.93320359090285
1.61191353333787	8.93033900742012
1.61274686667121	8.93893275786832
1.61358020000454	8.94010463292943
1.61441353333787	8.92890671567875
1.61524686667121	8.91757859008794
1.61608020000454	8.92252650701266
1.61691353333787	8.92955775737937
1.61774686667121	8.9329431742226
1.61858020000454	8.9205733819108
1.61941353333787	8.91914109016943
1.62024686667121	8.92213588199229
1.62108020000454	8.9286462989985
1.62191353333787	8.92773484061763
1.62274686667121	8.92174525697192
1.62358020000454	8.92044317357068
1.62441353333787	8.91901088182931
1.62524686667121	8.92447963211453
1.62608020000454	8.9253910904954
1.62691353333787	8.93307338256273
1.62774686667121	8.93372442426335
1.62858020000454	8.92838588231825
1.62941353333787	8.92929734069912
1.63024686667121	8.93385463260347
1.63108020000454	8.94388067479304
1.63191353333787	8.94140671633068
1.63274686667121	8.93619838272571
1.63358020000454	8.92955775737937
1.63441353333787	8.92799525729788
1.63524686667121	8.92877650733863
1.63608020000454	8.93815150782757
1.63691353333787	8.93958379956894
1.63774686667121	8.93932338288869
1.63858020000454	8.94023484126956
1.63941353333787	8.94335984143254
1.6402468666712	8.94518275819428
1.64108020000454	8.93737025778682
1.64191353333787	8.93398484094359
1.6427468666712	8.94010463292943
1.64358020000454	8.9463546332554
1.64441353333787	8.94987025843875
1.6452468666712	8.94375046645291
1.64608020000454	8.93372442426335
1.64691353333787	8.93398484094359
1.6477468666712	8.93190150750161
1.64858020000454	8.94049525794981
1.64941353333787	8.9453129665344
1.6502468666712	8.95625046710484
1.65108020000454	8.95716192548571
1.65191353333787	8.95781296718633
1.6527468666712	8.9533858836221
1.65358020000454	8.94401088313316
1.65441353333787	8.93398484094359
1.6552468666712	8.93554734102509
1.65608020000454	8.93437546596397
1.65691353333787	8.92981817405962
1.6577468666712	8.92382859041391
1.65858020000454	8.92682338223676
1.65941353333787	8.92617234053614
1.6602468666712	8.92096400693117
1.66108020000454	8.92773484061763
1.66191353333787	8.93020879907999
1.6627468666712	8.93059942410036
1.66358020000454	8.92669317389664
1.66441353333787	8.92552129883552
1.6652468666712	8.92669317389664
1.66608020000454	8.91744838174782
[truncated: 47,801 more rows]
