# Supplementary material for: Gas chromatography (GC) fingerprinting and immunomodulatory activity of polysaccharide from the rhizome of Menispermum dauricum DC
Source: PeerJ. 2022 Aug 22;10:e13946. doi: 10.7717/peerj.13946 (PMC9406803; doi:10.7717/peerj.13946)
Supplement: Supplemental Information 2 — The CDF files for Fig. 2 are the data of analyzing the fingerprints of 10 batches of the rhizome of M. dauricum Polysaccharide. The software to open this file is the Similarity Evaluation System for Chromatographic Fingerprint of Traditional Chinese Medicine, and the software installation package is available in the Figure 2 folder. The OPJU file in the Figure 3 folder is the data of PCA analysis, and the open software is Origin, which can be downloaded and used for a fee from the Origin official website. [file peerj-10-13946-s002.zip › Raw date/Fig.2/CSV/S8.CSV]

0.00067603333791097	7.67526081696269
0.0015093666712443	7.68346394239052
0.00234270000457764	7.68385456741089
0.00317603333791097	7.67825560878555
0.0040093666712443	7.68307331737014
0.00484270000457764	7.69075560943747
0.00567603333791097	7.70000040158629
0.0065093666712443	7.70247436004865
0.00734270000457764	7.70013060992642
0.00817603333791097	7.70208373502828
0.0090093666712443	7.69882852652518
0.00984270000457764	7.69869831818505
0.010676033337911	7.70039102660667
0.0115093666712443	7.69700560976344
0.0123427000045776	7.69427123462083
0.013176033337911	7.69388060960046
0.0140093666712443	7.7032556100894
0.0148427000045776	7.70898477705487
0.015676033337911	7.70768269365362
0.0165093666712443	7.70026081826654
0.0173427000045776	7.69791706814431
0.018176033337911	7.69375040126033
0.0190093666712443	7.6908858177776
0.0198427000045776	7.68723998425412
0.020676033337911	7.69244831785909
0.0215093666712443	7.70026081826654
0.0223427000045776	7.70299519340915
0.023176033337911	7.70026081826654
0.0240093666712443	7.69270873453934
0.0248427000045776	7.69700560976344
0.025676033337911	7.69752644312394
0.0265093666712443	7.69661498474306
0.0273427000045776	7.6989587348653
0.0281760333379109	7.69127644279797
0.0290093666712443	7.68997435939673
0.0298427000045776	7.68528685915226
0.0306760333379109	7.68619831753313
0.0315093666712443	7.69283894287946
0.0323427000045776	7.69388060960046
0.0331760333379109	7.7027347767289
0.0340093666712443	7.70520873519126
0.0348427000045776	7.70455769349064
0.0356760333379109	7.69726602644369
0.0365093666712443	7.69231810951897
0.0373427000045776	7.68697956757387
0.0381760333379109	7.68880248433561
0.0390093666712443	7.68776081761462
0.0398427000045776	7.6898441510566
0.0406760333379109	7.68411498409114
0.0415093666712443	7.68020873388741
0.0423427000045776	7.67526081696269
0.0431760333379109	7.67812540044542
0.0440093666712443	7.6731774835207
0.0448427000045776	7.66744831655524
0.0456760333379109	7.6527347741212
0.0465093666712443	7.65364623250207
0.0473427000045776	7.6565108159848
0.0481760333379109	7.65898477444716
0.0490093666712443	7.65377644084219
0.0498427000045776	7.65989623282803
0.0506760333379109	7.67773477542505
0.0515093666712442	7.68307331737014
0.0523427000045776	7.67382852522132
0.0531760333379109	7.66237019129039
0.0540093666712443	7.65963581614778
0.0548427000045776	7.65377644084219
0.0556760333379109	7.65130248237983
0.0565093666712442	7.64713581549586
0.0573427000045776	7.64921914893785
0.0581760333379109	7.64622435711499
0.0590093666712442	7.64817748221685
0.0598427000045776	7.64700560715573
0.0606760333379109	7.64101602351002
0.0615093666712442	7.644141023673
0.0623427000045776	7.65091185735946
0.0631760333379109	7.65234414910083
0.0640093666712442	7.6479170655366
0.0648427000045776	7.64270873193163
0.0656760333379109	7.6479170655366
0.0665093666712443	7.64700560715573
0.0673427000045776	7.64049519014952
0.0681760333379109	7.63489623152418
0.0690093666712443	7.63515664820443
0.0698427000045776	7.6403649818094
0.0706760333379109	7.64453164869337
0.0715093666712443	7.63723998164642
0.0723427000045776	7.6355472732248
0.073176033337911	7.63684935662604
0.0740093666712443	7.63854206504766
0.0748427000045776	7.63359414812294
0.075676033337911	7.62591185605561
0.0765093666712443	7.62721393945685
0.0773427000045777	7.62929727289884
0.078176033337911	7.63671914828592
0.0790093666712443	7.63906289840816
0.0798427000045777	7.64062539848965
0.080676033337911	7.63320352310257
0.0815093666712443	7.63515664820443
0.0823427000045777	7.64739623217611
0.083176033337911	7.64973998229834
0.0840093666712444	7.64570352375449
0.0848427000045777	7.64140664853039
0.085676033337911	7.64492227371375
0.0865093666712444	7.6489587322576
0.0873427000045777	7.6532556074817
0.0881760333379111	7.65612019096443
0.0890093666712444	7.65924519112741
0.0898427000045777	7.64674519047549
0.0906760333379111	7.64348998197238
0.0915093666712444	7.6360681065853
0.0923427000045778	7.63867227338778
0.0931760333379111	7.63424518982356
0.0940093666712444	7.62903685621859
0.0948427000045778	7.63515664820443
0.0956760333379111	7.65104206569959
0.0965093666712444	7.66575560813362
0.0973427000045778	7.66406289971201
0.0981760333379111	7.65833373274654
0.0990093666712444	7.65182331574033
0.0998427000045778	7.64544310707424
0.100676033337911	7.63945352342853
0.101509366671244	7.64296914861188
0.102342700004578	7.65585977428418
0.103176033337911	7.65950560780766
0.104009366671244	7.65690144100518
0.104842700004578	7.64661498213536
0.105676033337911	7.64557331541437
0.106509366671244	7.64934935727797
0.107342700004578	7.65156289906008
0.108176033337911	7.65091185735946
0.109009366671245	7.65130248237983
0.109842700004578	7.65182331574033
0.110676033337911	7.65377644084219
0.111509366671245	7.65299519080145
0.112342700004578	7.65572956594406
0.113176033337911	7.66315144133114
0.114009366671245	7.66497435809288
0.114842700004578	7.67005248335772
0.115676033337911	7.66927123331698
0.116509366671245	7.66914102497685
0.117342700004578	7.66627644149412
0.118176033337911	7.66171914958977
0.119009366671245	7.65768269104592
0.119842700004578	7.65507852424344
0.120676033337911	7.64973998229834
0.121509366671245	7.64765664885636
0.122342700004578	7.63684935662604
0.123176033337911	7.63841185670754
0.124009366671245	7.64479206537362
0.124842700004578	7.65468789922306
0.125676033337911	7.65911498278729
0.126509366671245	7.65598998262431
0.127342700004578	7.65377644084219
0.128176033337911	7.65104206569959
0.129009366671245	7.65039102399896
0.129842700004578	7.64973998229834
0.130676033337911	7.64817748221685
0.131509366671245	7.64804727387673
0.132342700004578	7.6522139407607
0.133176033337911	7.65794310772617
0.134009366671245	7.65559935760393
0.134842700004578	7.65481810756319
0.135676033337911	7.65117227403971
0.136509366671245	7.65911498278729
0.137342700004578	7.65872435776691
0.138176033337911	7.6527347741212
0.139009366671244	7.64257852359151
0.139842700004578	7.63346393978281
0.140676033337911	7.63216185638157
0.141509366671244	7.6360681065853
0.142342700004578	7.63867227338778
0.143176033337911	7.64960977395822
0.144009366671244	7.65143269071996
0.144842700004578	7.65364623250207
0.145676033337911	7.64531289873412
0.146509366671244	7.63919310674828
0.147342700004578	7.64218789857114
0.148176033337911	7.64440144035325
0.149009366671244	7.64987019063847
0.149842700004578	7.64934935727797
0.150676033337911	7.65143269071996
0.151509366671244	7.65429727420269
0.152342700004578	7.64987019063847
0.153176033337911	7.64440144035325
0.154009366671244	7.64062539848965
0.154842700004578	7.64322956529213
0.155676033337911	7.64518269039399
0.156509366671244	7.64283894027176
0.157342700004578	7.64648477379524
0.158176033337911	7.65130248237983
0.159009366671244	7.65156289906008
0.159842700004578	7.64531289873412
0.160676033337911	7.64648477379524
0.161509366671244	7.65455769088294
0.162342700004578	7.65989623282803
0.163176033337911	7.65494831590331
0.164009366671244	7.65716185768542
0.164842700004578	7.66315144133114
0.165676033337911	7.67187540011946
0.166509366671244	7.67708373372443
0.167342700004578	7.67682331704418
0.168176033337911	7.67057331671822
0.169009366671244	7.66289102465089
0.169842700004577	7.66536498311325
0.170676033337911	7.67812540044542
0.171509366671244	7.67656290036393
0.172342700004577	7.66822956659598
0.173176033337911	7.6645837330725
0.174009366671244	7.67864623380592
0.174842700004577	7.69244831785909
0.175676033337911	7.69453165130108
0.176509366671244	7.68945352603623
0.177342700004577	7.6774743587448
0.178176033337911	7.67656290036393
0.179009366671244	7.67669310870406
0.179842700004577	7.68554727583251
0.180676033337911	7.68554727583251
0.181509366671244	7.67708373372443
0.182342700004577	7.66770873323549
0.183176033337911	7.65794310772617
0.184009366671244	7.65885456610704
0.184842700004577	7.65520873258356
0.185676033337911	7.65351602416195
0.186509366671244	7.65546914926381
0.187342700004577	7.666146233154
0.188176033337911	7.66835977493611
0.189009366671244	7.66679727485462
0.189842700004577	7.6613285245694
0.190676033337911	7.6618493579299
0.191509366671244	7.66197956627002
0.192342700004577	7.66171914958977
0.193176033337911	7.66445352473238
0.194009366671244	7.66757852489536
0.194842700004577	7.66901081663673
0.195676033337911	7.66927123331698
0.196509366671244	7.67434935858182
0.197342700004577	7.67513060862257
0.198176033337911	7.68033894222754
0.199009366671244	7.67994831720716
0.199842700004577	7.69023477607698
0.20067603333791	7.68997435939673
0.201509366671244	7.68463581745164
0.202342700004577	7.67942748384667
0.20317603333791	7.67721394206455
0.204009366671244	7.67695352538431
0.204842700004577	7.67500040028244
0.20567603333791	7.68203165064915
0.206509366671244	7.68112019226828
0.207342700004577	7.6779951921053
0.20817603333791	7.6699222750176
0.209009366671244	7.67356810854108
0.209842700004577	7.67356810854108
0.21067603333791	7.67812540044542
0.211509366671244	7.68098998392816
0.212342700004577	7.68802123429487
0.21317603333791	7.68645873421338
0.214009366671244	7.67994831720716
0.214842700004577	7.67968790052692
0.21567603333791	7.67773477542505
0.216509366671244	7.67981810886704
0.217342700004577	7.67669310870406
0.21817603333791	7.68190144230903
0.219009366671244	7.6747399836022
0.219842700004577	7.66809935825586
0.22067603333791	7.66432331639226
0.221509366671244	7.66927123331698
0.222342700004577	7.67395873356145
0.22317603333791	7.66640664983424
0.224009366671244	7.66822956659598
0.224842700004577	7.67395873356145
0.22567603333791	7.68372435907077
0.226509366671244	7.68554727583251
0.227342700004577	7.68307331737014
0.22817603333791	7.68268269234977
0.229009366671244	7.67695352538431
0.229842700004577	7.67721394206455
0.23067603333791	7.67630248368369
0.231509366671244	7.67994831720716
0.232342700004577	7.68138060894853
0.23317603333791	7.68463581745164
0.234009366671243	7.68502644247201
0.234842700004577	7.67825560878555
0.23567603333791	7.67031290003797
0.236509366671243	7.66953164999723
0.237342700004577	7.66914102497685
0.23817603333791	7.67929727550654
0.239009366671243	7.68815144263499
0.239842700004577	7.69635456806282
0.24067603333791	7.6957035263622
0.241509366671243	7.70442748515052
0.242342700004577	7.7166670691222
0.24317603333791	7.72135456936667
0.244009366671243	7.71328165227897
0.244842700004577	7.70104206830729
0.24567603333791	7.69609415138257
0.246509366671243	7.69322956789983
0.247342700004577	7.69609415138257
0.24817603333791	7.69062540109735
0.249009366671243	7.68802123429487
0.249842700004577	7.6774743587448
0.25067603333791	7.66953164999723
0.251509366671243	7.66471394141263
0.252342700004577	7.6656253997935
0.25317603333791	7.67083373339847
0.254009366671243	7.68007852554729
0.254842700004577	7.687109775914
0.25567603333791	7.68372435907077
0.256509366671243	7.67070352505834
0.257342700004577	7.66731810821511
0.25817603333791	7.6747399836022
0.259009366671244	7.68528685915226
0.259842700004577	7.69218790117884
0.26067603333791	7.69531290134182
0.261509366671244	7.70260456838878
0.262342700004577	7.70559936021164
0.26317603333791	7.70182331834803
0.264009366671244	7.69609415138257
0.264842700004577	7.68932331769611
0.26567603333791	7.69244831785909
0.266509366671244	7.68958373437636
0.267342700004577	7.68671915089362
0.26817603333791	7.69049519275723
0.269009366671244	7.69713581810356
0.269842700004577	7.70716186029313
0.27067603333791	7.70716186029313
0.271509366671244	7.70468790183077
0.272342700004577	7.69218790117884
0.273176033337911	7.69322956789983
0.274009366671244	7.69440144296095
0.274842700004577	7.69778685980418
0.275676033337911	7.69505248466157
0.276509366671244	7.69648477640294
0.277342700004577	7.70221394336841
0.278176033337911	7.71002644377586
0.279009366671244	7.70612019357213
0.279842700004577	7.70390665179002
0.280676033337911	7.69765665146406
0.281509366671244	7.70195352668816
0.282342700004577	7.70846394369437
0.283176033337911	7.70885456871474
0.284009366671244	7.70625040191226
0.284842700004577	7.71210977721785
0.285676033337911	7.71796915252344
0.286509366671244	7.71914102758456
0.287342700004578	7.71341186061909
0.288176033337911	7.70130248498754
0.289009366671244	7.69322956789983
0.289842700004578	7.68398477575101
0.290676033337911	7.68828165097511
0.291509366671244	7.69453165130108
0.292342700004578	7.69765665146406
0.293176033337911	7.70078165162704
0.294009366671244	7.70052123494679
0.294842700004578	7.69700560976344
0.295676033337911	7.69700560976344
0.296509366671244	7.70234415170853
0.297342700004578	7.70911498539499
0.298176033337911	7.6984379015048
0.299009366671244	7.6908858177776
0.299842700004578	7.68919310935598
0.300676033337911	7.69752644312394
0.301509366671244	7.69960977656592
0.302342700004578	7.70026081826654
0.303176033337911	7.69908894320542
0.304009366671245	7.69609415138257
0.304842700004578	7.69648477640294
0.305676033337911	7.70221394336841
0.306509366671245	7.70286498506903
0.307342700004578	7.69765665146406
0.308176033337911	7.68411498409114
0.309009366671245	7.67786498376518
0.309842700004578	7.67604206700344
0.310676033337911	7.68138060894853
0.311509366671245	7.6903649844171
0.312342700004578	7.70494831851102
0.313176033337911	7.71015665211598
0.314009366671245	7.7118493605376
0.314842700004578	7.70546915187151
0.315676033337912	7.70195352668816
0.316509366671245	7.70065144328692
0.317342700004578	7.707031651953
0.318176033337912	7.71445352734008
0.319009366671245	7.71484415236046
0.319842700004578	7.70898477705487
0.320676033337912	7.70859415203449
0.321509366671245	7.70572956855176
0.322342700004578	7.70091185996716
0.323176033337912	7.7027347767289
0.324009366671245	7.71276081891847
0.324842700004578	7.71119831883698
0.325676033337912	7.71341186061909
0.326509366671245	7.7123701938981
0.327342700004578	7.71432331899996
0.328176033337912	7.71223998555797
0.329009366671245	7.71223998555797
0.329842700004578	7.70833373535425
0.330676033337912	7.6951826930017
0.331509366671245	7.68372435907077
0.332342700004579	7.68867227599549
0.333176033337912	7.69427123462083
0.334009366671245	7.69479206798133
0.334842700004579	7.69244831785909
0.335676033337912	7.69322956789983
0.336509366671245	7.69583373470232
0.337342700004579	7.69583373470232
0.338176033337912	7.69752644312394
0.339009366671245	7.69700560976344
0.339842700004579	7.69296915121959
0.340676033337912	7.68424519243126
0.341509366671245	7.67929727550654
0.342342700004579	7.68125040060841
0.343176033337912	7.69453165130108
0.344009366671245	7.69817748482456
0.344842700004579	7.69674519308319
0.345676033337912	7.68151081728865
0.346509366671246	7.67838581712567
0.347342700004579	7.68268269234977
0.348176033337912	7.68789102595474
0.349009366671246	7.68697956757387
0.349842700004579	7.67929727550654
0.350676033337912	7.67838581712567
0.351509366671246	7.6774743587448
0.352342700004579	7.68320352571027
0.353176033337912	7.68059935890779
0.354009366671246	7.68671915089362
0.354842700004579	7.68554727583251
0.355676033337912	7.68919310935598
0.356509366671246	7.69023477607698
0.357342700004579	7.69049519275723
0.358176033337912	7.68723998425412
0.359009366671246	7.68138060894853
0.359842700004579	7.67864623380592
0.360676033337913	7.68046915056766
0.361509366671246	7.68750040093437
0.362342700004579	7.68723998425412
0.363176033337913	7.68802123429487
0.364009366671246	7.68059935890779
0.364842700004579	7.68190144230903
0.365676033337913	7.6774743587448
0.366509366671246	7.68437540077139
0.367342700004579	7.67539102530282
0.368176033337913	7.66705769153487
0.369009366671246	7.65143269071996
0.369842700004579	7.65859414942679
0.370676033337913	7.66835977493611
0.371509366671246	7.6742191502417
0.372342700004579	7.67057331671822
0.373176033337913	7.66757852489536
0.374009366671246	7.67304727518058
0.37484270000458	7.68515665081213
0.375676033337913	7.68619831753313
0.376509366671246	7.68007852554729
0.37734270000458	7.66796914991573
0.378176033337913	7.66588581647375
0.379009366671246	7.67213581679971
0.37984270000458	7.66927123331698
0.380676033337913	7.68098998392816
0.381509366671246	7.68346394239052
0.38234270000458	7.6865889425535
0.383176033337913	7.67812540044542
0.384009366671246	7.67239623347996
0.38484270000458	7.67265665016021
0.385676033337913	7.67330769186083
0.386509366671246	7.67135456675896
0.38734270000458	7.66731810821511
0.388176033337913	7.66341185801139
0.389009366671247	7.65989623282803
0.38984270000458	7.66432331639226
0.390676033337913	7.66341185801139
0.391509366671247	7.67200560845959
0.39234270000458	7.67812540044542
0.393176033337913	7.68958373437636
0.394009366671247	7.69192748449859
0.39484270000458	7.69401081794058
0.395676033337913	7.6914066511381
0.396509366671247	7.69023477607698
0.39734270000458	7.68789102595474
0.398176033337913	7.68398477575101
0.399009366671247	7.67539102530282
0.39984270000458	7.67591185866331
0.400676033337913	7.68255248400965
0.401509366671247	7.69010456773685
0.40234270000458	7.69192748449859
0.403176033337914	7.68802123429487
0.404009366671247	7.69192748449859
0.40484270000458	7.68958373437636
0.405676033337914	7.68398477575101
0.406509366671247	7.67968790052692
0.40734270000458	7.68112019226828
0.408176033337914	7.68958373437636
0.409009366671247	7.68697956757387
0.40984270000458	7.68372435907077
0.410676033337914	7.68776081761462
0.411509366671247	7.69817748482456
0.41234270000458	7.69804727648443
0.413176033337914	7.68697956757387
0.414009366671247	7.68268269234977
0.41484270000458	7.68346394239052
0.415676033337914	7.6903649844171
0.416509366671247	7.68671915089362
0.41734270000458	7.69166706781834
0.418176033337914	7.68919310935598
0.419009366671247	7.69114623445785
0.419842700004581	7.69674519308319
0.420676033337914	7.69960977656592
0.421509366671247	7.69687540142331
0.422342700004581	7.68398477575101
0.423176033337914	7.68398477575101
0.424009366671247	7.68828165097511
0.424842700004581	7.6908858177776
0.425676033337914	7.69205769283872
0.426509366671247	7.6903649844171
0.427342700004578	7.6822920673294
0.428176033337911	7.6779951921053
0.429009366671244	7.67460977526207
0.429842700004578	7.68294310903002
0.430676033337911	7.67916706716642
0.431509366671244	7.68085977558803
0.432342700004578	7.68072956724791
0.433176033337911	7.6898441510566
0.434009366671245	7.69375040126033
0.434842700004578	7.69322956789983
0.435676033337911	7.68059935890779
0.436509366671245	7.67200560845959
0.437342700004578	7.67057331671822
0.438176033337911	7.67656290036393
0.439009366671245	7.68554727583251
0.439842700004578	7.68763060927449
0.440676033337911	7.6941410262807
0.441509366671245	7.69830769316468
0.442342700004578	7.69960977656592
0.443176033337911	7.69635456806282
0.444009366671245	7.68828165097511
0.444842700004578	7.68242227566952
0.445676033337911	7.67552123364294
0.446509366671245	7.67070352505834
0.447342700004578	7.67356810854108
0.448176033337912	7.67239623347996
0.449009366671245	7.66770873323549
0.449842700004578	7.66315144133114
0.450676033337912	7.66223998295027
0.451509366671245	7.65924519112741
0.452342700004578	7.65690144100518
0.453176033337912	7.65546914926381
0.454009366671245	7.66419310805213
0.454842700004578	7.67291706684046
0.455676033337912	7.67122435841884
0.456509366671245	7.66653685817437
0.457342700004578	7.66783894157561
0.458176033337912	7.68268269234977
0.459009366671245	7.69505248466157
0.459842700004578	7.69544310968195
0.460676033337912	7.68411498409114
0.461509366671245	7.67226602513983
0.462342700004579	7.66679727485462
0.463176033337912	7.66835977493611
0.464009366671245	7.67122435841884
0.464842700004579	7.66927123331698
0.465676033337912	7.6736983168812
0.466509366671245	7.68320352571027
0.467342700004579	7.68958373437636
0.468176033337912	7.68802123429487
0.469009366671245	7.67447956692195
0.469842700004579	7.66914102497685
0.470676033337912	7.66796914991573
0.471509366671245	7.67721394206455
0.472342700004579	7.6736983168812
0.473176033337912	7.67604206700344
0.474009366671245	7.66927123331698
0.474842700004579	7.67656290036393
0.475676033337912	7.67044310837809
0.476509366671245	7.67096394173859
0.477342700004579	7.66575560813362
0.478176033337912	7.67122435841884
0.479009366671246	7.68320352571027
0.479842700004579	7.68828165097511
0.480676033337912	7.68632852587325
0.481509366671246	7.6785160254658
0.482342700004579	7.67539102530282
0.483176033337912	7.67447956692195
0.484009366671246	7.67526081696269
0.484842700004579	7.68632852587325
0.485676033337912	7.68906290101586
0.486509366671246	7.68619831753313
0.487342700004579	7.68307331737014
0.488176033337912	7.68476602579176
0.489009366671246	7.68815144263499
0.489842700004579	7.68697956757387
0.490676033337912	7.68515665081213
0.491509366671246	7.67786498376518
0.492342700004579	7.67877644214605
0.493176033337913	7.68789102595474
0.494009366671246	7.69687540142331
0.494842700004579	7.68958373437636
0.495676033337913	7.67942748384667
0.496509366671246	7.67565144198306
0.497342700004579	7.6774743587448
0.498176033337913	7.67929727550654
0.499009366671246	7.67825560878555
0.499842700004579	7.67786498376518
0.500676033337913	7.68125040060841
0.501509366671246	7.686068109193
0.502342700004579	7.68971394271648
0.503176033337913	7.68632852587325
0.504009366671246	7.68750040093437
0.50484270000458	7.68502644247201
0.505676033337913	7.69778685980418
0.506509366671246	7.70742227697338
0.50734270000458	7.71171915219747
0.508176033337913	7.69882852652518
0.509009366671246	7.69010456773685
0.50984270000458	7.69283894287946
0.510676033337913	7.69778685980418
0.511509366671246	7.70182331834803
0.51234270000458	7.70156290166779
0.513176033337913	7.7032556100894
0.514009366671246	7.70013060992642
0.51484270000458	7.69010456773685
0.515676033337913	7.68190144230903
0.516509366671246	7.68151081728865
0.51734270000458	7.68802123429487
0.518176033337913	7.6898441510566
0.519009366671246	7.68880248433561
0.51984270000458	7.68841185931524
0.520676033337913	7.68489623413188
0.521509366671247	7.67955769218679
0.52234270000458	7.67434935858182
0.523176033337913	7.67291706684046
0.524009366671247	7.67760456708493
0.52484270000458	7.68619831753313
0.525676033337913	7.6941410262807
0.526509366671247	7.69153685947822
0.52734270000458	7.68320352571027
0.528176033337913	7.67916706716642
0.529009366671247	7.67682331704418
0.52984270000458	7.68085977558803
0.530676033337913	7.68450560911151
0.531509366671247	7.68502644247201
0.53234270000458	7.68072956724791
0.533176033337913	7.68294310903002
0.534009366671247	7.69049519275723
0.53484270000458	7.69440144296095
0.535676033337914	7.70052123494679
0.536509366671247	7.69244831785909
0.53734270000458	7.686068109193
0.538176033337914	7.6731774835207
0.539009366671247	7.67682331704418
0.53984270000458	7.68020873388741
0.540676033337914	7.68268269234977
0.541509366671247	7.68151081728865
0.54234270000458	7.68919310935598
0.543176033337914	7.68776081761462
0.544009366671247	7.6779951921053
0.54484270000458	7.67278685850033
0.545676033337914	7.67669310870406
0.546509366671247	7.68072956724791
0.54734270000458	7.67552123364294
0.548176033337914	7.67291706684046
0.549009366671247	7.67122435841884
0.54984270000458	7.67070352505834
0.550676033337914	7.6742191502417
0.551509366671247	7.6828129006899
0.552342700004581	7.68489623413188
0.553176033337914	7.67929727550654
0.554009366671247	7.67447956692195
0.554842700004581	7.67864623380592
0.555676033337914	7.67929727550654
0.556509366671247	7.67487019194232
0.557342700004581	7.6747399836022
0.558176033337914	7.67981810886704
0.559009366671247	7.68151081728865
0.559842700004581	7.67552123364294
0.560676033337914	7.66536498311325
0.561509366671247	7.6731774835207
0.562342700004581	7.67395873356145
0.563176033337914	7.67942748384667
0.564009366671248	7.6817712339689
0.564842700004581	7.68815144263499
0.565676033337914	7.68346394239052
0.566509366671248	7.67447956692195
0.567342700004581	7.66796914991573
0.568176033337914	7.67018269169785
0.569009366671248	7.66875039995648
0.569842700004581	7.67265665016021
0.570676033337914	7.67460977526207
0.571509366671248	7.67682331704418
0.572342700004581	7.68190144230903
0.573176033337914	7.68424519243126
0.574009366671248	7.68450560911151
0.574842700004581	7.67864623380592
0.575676033337914	7.67382852522132
0.576509366671248	7.68242227566952
0.577342700004581	7.68632852587325
0.578176033337915	7.6914066511381
0.579009366671248	7.69283894287946
0.579842700004581	7.68776081761462
0.580676033337915	7.67955769218679
0.581509366671248	7.66432331639226
0.582342700004581	7.66054727452865
0.583176033337915	7.66953164999723
0.584009366671248	7.67252644182008
0.584842700004581	7.67109415007872
0.585676033337915	7.67343790020095
0.586509366671248	7.67539102530282
0.587342700004581	7.6736983168812
0.588176033337915	7.66367227469164
0.589009366671248	7.6618493579299
0.589842700004581	7.67031290003797
0.590676033337915	7.66927123331698
0.591509366671248	7.66354206635151
0.592342700004581	7.65677123266505
0.593176033337915	7.66002644116816
0.594009366671248	7.66263060797064
0.594842700004582	7.67005248335772
0.595676033337915	7.66796914991573
0.596509366671248	7.67291706684046
0.597342700004582	7.66445352473238
0.598176033337915	7.66380248303176
0.599009366671248	7.66328164967126
0.599842700004582	7.66627644149412
0.600676033337915	7.67487019194232
0.601509366671248	7.68138060894853
0.602342700004582	7.6817712339689
0.603176033337915	7.67552123364294
0.604009366671248	7.66289102465089
0.604842700004582	7.65612019096443
0.605676033337915	7.64973998229834
0.606509366671248	7.65039102399896
0.607342700004582	7.66914102497685
0.608176033337915	7.68138060894853
0.609009366671249	7.67734415040468
0.609842700004582	7.66640664983424
0.610676033337915	7.66171914958977
0.611509366671249	7.66848998327623
0.612342700004582	7.66953164999723
0.613176033337915	7.6699222750176
0.614009366671249	7.67812540044542
0.614842700004582	7.67643269202381
0.615676033337915	7.67552123364294
0.616509366671249	7.66588581647375
0.617342700004582	7.66145873290952
0.618176033337915	7.65976602448791
0.619009366671249	7.66575560813362
0.619842700004582	7.67070352505834
0.620676033337915	7.66588581647375
0.621509366671249	7.65833373274654
0.622342700004582	7.65260456578108
0.623176033337916	7.64947956561809
0.624009366671249	7.63815144002729
0.624842700004582	7.63411498148344
0.625676033337916	7.63476602318406
0.626509366671249	7.64661498213536
0.627342700004582	7.65312539914157
0.628176033337916	7.65677123266505
0.629009366671249	7.65247435744095
0.629842700004582	7.64114623185014
0.630676033337916	7.63619831492542
0.631509366671249	7.63789102334704
0.632342700004582	7.64492227371375
0.633176033337916	7.65377644084219
0.634009366671249	7.65781289938605
0.634842700004583	7.65677123266505
0.635676033337916	7.65377644084219
0.636509366671249	7.65169310740021
0.637342700004583	7.65065144067921
0.638176033337916	7.6484378988971
0.639009366671249	7.65117227403971
0.639842700004583	7.66054727452865
0.640676033337916	7.67304727518058
0.641509366671249	7.67539102530282
0.642342700004583	7.66875039995648
0.643176033337916	7.6575524827058
0.644009366671249	7.65130248237983
0.644842700004583	7.65846394108667
0.645676033337916	7.6694014416571
0.646509366671249	7.66901081663673
0.647342700004583	7.65638060764468
0.648176033337916	7.65000039897859
0.64900936667125	7.64713581549586
0.649842700004583	7.65247435744095
0.650676033337916	7.64648477379524
0.65150936667125	7.6489587322576
0.652342700004583	7.64596394043474
0.653176033337916	7.63684935662604
0.65400936667125	7.64166706521064
0.654842700004583	7.64869831557735
0.655676033337916	7.66015664950828
0.65650936667125	7.65481810756319
0.657342700004583	7.65638060764468
0.658176033337916	7.6532556074817
0.65900936667125	7.65716185768542
0.659842700004583	7.65520873258356
0.660676033337916	7.65247435744095
0.66150936667125	7.64661498213536
0.662342700004583	7.63958373176865
0.663176033337916	7.64179727355076
0.66400936667125	7.64648477379524
0.664842700004583	7.65104206569959
0.665676033337916	7.65091185735946
0.66650936667125	7.64882852391747
0.667342700004583	7.65182331574033
0.668176033337917	7.65026081565884
0.66900936667125	7.6532556074817
0.669842700004583	7.65169310740021
0.670676033337917	7.65442748254282
0.67150936667125	7.6479170655366
0.672342700004583	7.63958373176865
0.673176033337917	7.63216185638157
0.67400936667125	7.63567748156493
0.674842700004583	7.64010456512915
0.675676033337917	7.64557331541437
0.67650936667125	7.64218789857114
0.677342700004583	7.64622435711499
0.678176033337917	7.6398441484489
0.67900936667125	7.63776081500691
0.679842700004583	7.63216185638157
0.680676033337917	7.63789102334704
0.68150936667125	7.64140664853039
0.682342700004584	7.63385456480319
0.683176033337917	7.63411498148344
0.68400936667125	7.63737018998654
0.684842700004584	7.64322956529213
0.685676033337917	7.64218789857114
0.68650936667125	7.64049519014952
0.687342700004584	7.63828164836741
0.688176033337917	7.63815144002729
0.68900936667125	7.63580768990505
0.689842700004584	7.63502643986431
0.690676033337917	7.63294310642232
0.69150936667125	7.63242227306182
0.692342700004584	7.63424518982356
0.693176033337917	7.63737018998654
0.694009366671251	7.64075560682977
0.694842700004584	7.64322956529213
0.695676033337917	7.64348998197238
0.696509366671251	7.64062539848965
0.697342700004584	7.64492227371375
0.698176033337917	7.64192748189089
0.699009366671251	7.63541706488468
0.699842700004584	7.63541706488468
0.700676033337917	7.6408858151699
0.701509366671251	7.65260456578108
0.702342700004584	7.6489587322576
0.703176033337917	7.64739623217611
0.704009366671251	7.64205769023101
0.704842700004584	7.64427123201313
0.705676033337917	7.64114623185014
0.706509366671251	7.64622435711499
0.707342700004584	7.65481810756319
0.708176033337918	7.6570316493453
0.709009366671251	7.65312539914157
0.709842700004584	7.64531289873412
0.710676033337918	7.65481810756319
0.711509366671251	7.65833373274654
0.712342700004584	7.6522139407607
0.713176033337918	7.63580768990505
0.714009366671251	7.62929727289884
0.714842700004584	7.63359414812294
0.715676033337918	7.64205769023101
0.716509366671251	7.63997435678903
0.717342700004584	7.6279951894976
0.718176033337918	7.62148477249139
0.719009366671251	7.62356810593337
0.719842700004584	7.63203164804145
0.720676033337918	7.63750039832667
0.721509366671251	7.6355472732248
0.722342700004585	7.63971394010878
0.723176033337918	7.6446618570335
0.724009366671251	7.65117227403971
0.724842700004585	7.65351602416195
0.725676033337918	7.65234414910083
0.726509366671251	7.65664102432493
0.727342700004585	7.65976602448791
0.728176033337918	7.66367227469164
0.729009366671251	7.66054727452865
0.729842700004585	7.65963581614778
0.730676033337918	7.65247435744095
0.731509366671251	7.64856810723722
0.732342700004585	7.64869831557735
0.733176033337918	7.64934935727797
0.734009366671251	7.65390664918232
0.734842700004585	7.64765664885636
0.735676033337918	7.64661498213536
0.736509366671251	7.65078164901934
0.737342700004585	7.65859414942679
0.738176033337918	7.66744831655524
0.739009366671252	7.65911498278729
0.739842700004585	7.64752644051623
0.740676033337918	7.63737018998654
0.741509366671252	7.65078164901934
0.742342700004585	7.65585977428418
0.743176033337918	7.65794310772617
0.744009366671252	7.65104206569959
0.744842700004585	7.65716185768542
0.745676033337918	7.65481810756319
0.746509366671252	7.64713581549586
0.747342700004585	7.63476602318406
0.748176033337918	7.63437539816368
0.749009366671252	7.63880248172791
0.749842700004585	7.6398441484489
0.750676033337918	7.63281289808219
0.751509366671252	7.62591185605561
0.752342700004585	7.62304727257288
0.753176033337919	7.62903685621859
0.754009366671252	7.63385456480319
0.754842700004585	7.64023477346928
0.755676033337919	7.63216185638157
0.756509366671252	7.62278685589263
0.757342700004585	7.62565143937536
0.758176033337919	7.64309935695201
0.759009366671252	7.65638060764468
0.759842700004585	7.64987019063847
0.760676033337919	7.64309935695201
0.761509366671252	7.63971394010878
0.762342700004585	7.64544310707424
0.763176033337919	7.64765664885636
0.764009366671252	7.64544310707424
0.764842700004586	7.6489587322576
0.765676033337919	7.64440144035325
0.766509366671252	7.64544310707424
0.767342700004586	7.64283894027176
0.768176033337919	7.64648477379524
0.769009366671252	7.64739623217611
0.769842700004586	7.65390664918232
0.770676033337919	7.66419310805213
0.771509366671252	7.66341185801139
0.772342700004586	7.65468789922306
0.773176033337919	7.64648477379524
0.774009366671252	7.65416706586257
0.774842700004586	7.66041706618853
0.775676033337919	7.66002644116816
0.776509366671252	7.65924519112741
0.777342700004586	7.65690144100518
0.778176033337919	7.6527347741212
0.779009366671252	7.65338581582182
0.779842700004586	7.65442748254282
0.780676033337919	7.65598998262431
0.781509366671253	7.65013060731872
0.782342700004586	7.64348998197238
0.783176033337919	7.63645873160567
0.784009366671253	7.64401081533288
0.784842700004586	7.6489587322576
0.785676033337919	7.65911498278729
0.786509366671253	7.65833373274654
0.787342700004586	7.6532556074817
0.788176033337919	7.65039102399896
0.789009366671253	7.64505248205387
0.789842700004586	7.65078164901934
0.790676033337919	7.65664102432493
0.791509366671253	7.6618493579299
0.792342700004586	7.66757852489536
0.793176033337919	7.66783894157561
0.794009366671253	7.66315144133114
0.794842700004586	7.66067748286878
0.79567603333792	7.65390664918232
0.796509366671253	7.65638060764468
0.797342700004586	7.65364623250207
0.79817603333792	7.65976602448791
0.799009366671253	7.66002644116816
0.799842700004586	7.65898477444716
0.80067603333792	7.66028685784841
0.801509366671253	7.65781289938605
0.802342700004586	7.66054727452865
0.80317603333792	7.66770873323549
0.804009366671253	7.67565144198306
0.804842700004586	7.67864623380592
0.80567603333792	7.67226602513983
0.806509366671253	7.6699222750176
0.807342700004586	7.66757852489536
0.80817603333792	7.65768269104592
0.809009366671253	7.65507852424344
0.809842700004587	7.65598998262431
0.81067603333792	7.6565108159848
0.811509366671253	7.65364623250207
0.812342700004587	7.65026081565884
0.81317603333792	7.65312539914157
0.814009366671253	7.65052123233909
0.814842700004587	7.64635456545511
0.81567603333792	7.65078164901934
0.816509366671253	7.6527347741212
0.817342700004587	7.65833373274654
0.81817603333792	7.66015664950828
0.819009366671253	7.66666706651449
0.819842700004587	7.67005248335772
0.82067603333792	7.66809935825586
0.821509366671253	7.66757852489536
0.822342700004587	7.66679727485462
0.82317603333792	7.66237019129039
0.824009366671253	7.65677123266505
0.824842700004587	7.64882852391747
0.82567603333792	7.64205769023101
0.826509366671254	7.63971394010878
0.827342700004587	7.64283894027176
0.82817603333792	7.64635456545511
0.829009366671254	7.64700560715573
0.829842700004587	7.65117227403971
0.83067603333792	7.66328164967126
0.831509366671254	7.67513060862257
0.832342700004587	7.67760456708493
0.83317603333792	7.66927123331698
0.834009366671254	7.65598998262431
0.834842700004587	7.64635456545511
0.83567603333792	7.64335977363226
0.836509366671254	7.64987019063847
0.837342700004587	7.65898477444716
0.838176033337921	7.66367227469164
0.839009366671254	7.67382852522132
0.839842700004587	7.67460977526207
0.840676033337921	7.67265665016021
0.841509366671254	7.66093789954903
0.842342700004587	7.65403685752244
0.843176033337921	7.65742227436567
0.844009366671254	7.65781289938605
0.844842700004587	7.66028685784841
0.845676033337921	7.65820352440642
0.846509366671254	7.65013060731872
0.847342700004587	7.64674519047549
0.848176033337921	7.6484378988971
0.849009366671254	7.65768269104592
0.849842700004587	7.65898477444716
0.850676033337921	7.66276081631077
0.851509366671254	7.66822956659598
0.852342700004587	7.66757852489536
0.853176033337921	7.66302123299101
0.854009366671244	7.6608076912089
0.854842700004578	7.67122435841884
0.855676033337911	7.67226602513983
0.856509366671244	7.67291706684046
0.857342700004578	7.67148477509909
0.858176033337911	7.67083373339847
0.859009366671245	7.66432331639226
0.859842700004578	7.65963581614778
0.860676033337911	7.65794310772617
0.861509366671245	7.65846394108667
0.862342700004578	7.65546914926381
0.863176033337911	7.65963581614778
0.864009366671245	7.66575560813362
0.864842700004578	7.65859414942679
0.865676033337911	7.65130248237983
0.866509366671245	7.65481810756319
0.867342700004578	7.66367227469164
0.868176033337911	7.67044310837809
0.869009366671245	7.66692748319474
0.869842700004578	7.67044310837809
0.870676033337911	7.67265665016021
0.871509366671245	7.66653685817437
0.872342700004578	7.65559935760393
0.873176033337912	7.64257852359151
0.874009366671245	7.6403649818094
0.874842700004578	7.65000039897859
0.875676033337912	7.65963581614778
0.876509366671245	7.66315144133114
0.877342700004578	7.66002644116816
0.878176033337912	7.64973998229834
0.879009366671245	7.63945352342853
0.879842700004578	7.63710977330629
0.880676033337912	7.63216185638157
0.881509366671245	7.63684935662604
0.882342700004578	7.63281289808219
0.883176033337912	7.63841185670754
0.884009366671245	7.63359414812294
0.884842700004579	7.6355472732248
0.885676033337912	7.64856810723722
0.886509366671245	7.65898477444716
0.887342700004579	7.65664102432493
0.888176033337912	7.64518269039399
0.889009366671245	7.6479170655366
0.889842700004579	7.65546914926381
0.890676033337912	7.66862019161636
0.891509366671245	7.66796914991573
0.892342700004579	7.66445352473238
0.893176033337912	7.65572956594406
0.894009366671245	7.65052123233909
0.894842700004579	7.65260456578108
0.895676033337912	7.65208373242058
0.896509366671245	7.65039102399896
0.897342700004579	7.6446618570335
0.898176033337912	7.64244831525139
0.899009366671245	7.64596394043474
0.899842700004579	7.65130248237983
0.900676033337912	7.64960977395822
0.901509366671245	7.65156289906008
0.902342700004579	7.65312539914157
0.903176033337912	7.65117227403971
0.904009366671246	7.6479170655366
0.904842700004579	7.64830769055698
0.905676033337912	7.65468789922306
0.906509366671246	7.65585977428418
0.907342700004579	7.64947956561809
0.908176033337912	7.64244831525139
0.909009366671246	7.64505248205387
0.909842700004579	7.64921914893785
0.910676033337912	7.65507852424344
0.911509366671246	7.65130248237983
0.912342700004579	7.65000039897859
0.913176033337913	7.64596394043474
0.914009366671246	7.64049519014952
0.914842700004579	7.6365889399458
0.915676033337913	7.63919310674828
0.916509366671246	7.63593789824517
0.917342700004579	7.63906289840816
0.918176033337913	7.63776081500691
0.919009366671246	7.63906289840816
0.919842700004579	7.63281289808219
0.920676033337913	7.62994831459946
0.921509366671246	7.63528685654455
0.922342700004579	7.63893269006803
0.923176033337913	7.63919310674828
0.924009366671246	7.62994831459946
0.924842700004579	7.63098998132045
0.925676033337913	7.63684935662604
0.926509366671246	7.64062539848965
0.927342700004579	7.6355472732248
0.928176033337913	7.62122435581114
0.929009366671246	7.62135456415126
0.92984270000458	7.6188806056889
0.930676033337913	7.62278685589263
0.931509366671246	7.62708373111673
0.93234270000458	7.64205769023101
0.933176033337913	7.64596394043474
0.934009366671246	7.63971394010878
0.93484270000458	7.63098998132045
0.935676033337913	7.62877643953834
0.936509366671246	7.62812539783772
0.93734270000458	7.62005248075002
0.938176033337913	7.62200560585188
0.939009366671246	7.62526081435499
0.93984270000458	7.63450560650381
0.940676033337913	7.63802123168716
0.941509366671246	7.64296914861188
0.94234270000458	7.64752644051623
0.943176033337913	7.65143269071996
0.944009366671247	7.65182331574033
0.94484270000458	7.64934935727797
0.945676033337913	7.64596394043474
0.946509366671247	7.63320352310257
0.94734270000458	7.62382852261362
0.948176033337913	7.61705768892716
0.949009366671247	7.62526081435499
0.94984270000458	7.62838581451797
0.950676033337913	7.63359414812294
0.951509366671247	7.63632852326555
0.95234270000458	7.63750039832667
0.953176033337913	7.63737018998654
0.954009366671247	7.63645873160567
0.95484270000458	7.63737018998654
0.955676033337913	7.6322920647217
0.956509366671247	7.62916706455872
0.95734270000458	7.62539102269511
0.958176033337914	7.63216185638157
0.959009366671247	7.64401081533288
0.95984270000458	7.65429727420269
0.960676033337914	7.6522139407607
0.961509366671247	7.63684935662604
0.96234270000458	7.63281289808219
0.963176033337914	7.63763060666679
0.964009366671247	7.64205769023101
0.96484270000458	7.63893269006803
0.965676033337914	7.63411498148344
0.966509366671247	7.64049519014952
0.96734270000458	7.63619831492542
0.968176033337914	7.63203164804145
0.969009366671247	7.6274743561371
0.96984270000458	7.6322920647217
0.970676033337914	7.63268268974207
0.971509366671247	7.63385456480319
0.97234270000458	7.62708373111673
0.973176033337914	7.62734414779698
0.974009366671247	7.62513060601486
0.97484270000458	7.62890664787847
0.975676033337914	7.62434935597412
0.976509366671247	7.62122435581114
0.977342700004581	7.62382852261362
0.978176033337914	7.63958373176865
0.979009366671247	7.64648477379524
0.979842700004581	7.64609414877487
0.980676033337914	7.64687539881561
0.981509366671247	7.65052123233909
0.982342700004581	7.65091185735946
0.983176033337914	7.64661498213536
0.984009366671248	7.6484378988971
0.984842700004581	7.65612019096443
0.985676033337914	7.65507852424344
0.986509366671248	7.6527347741212
0.987342700004581	7.65078164901934
0.988176033337914	7.64375039865263
0.989009366671248	7.63567748156493
0.989842700004581	7.62213581419201
0.990676033337914	7.62565143937536
0.991509366671248	7.63203164804145
0.992342700004581	7.64166706521064
0.993176033337914	7.64348998197238
0.994009366671248	7.64153685687052
0.994842700004581	7.64166706521064
0.995676033337914	7.63997435678903
0.996509366671248	7.63697956496617
0.997342700004581	7.63789102334704
0.998176033337914	7.63919310674828
0.999009366671248	7.63684935662604
0.999842700004581	7.63763060666679
1.00067603333791	7.644141023673
1.00150936667125	7.65572956594406
1.00234270000458	7.65598998262431
1.00317603333791	7.6532556074817
1.00400936667125	7.64531289873412
1.00484270000458	7.63776081500691
1.00567603333791	7.63502643986431
1.00650936667125	7.63515664820443
1.00734270000458	7.6403649818094
1.00817603333791	7.64179727355076
1.00900936667125	7.64427123201313
1.00984270000458	7.64960977395822
1.01067603333791	7.64700560715573
1.01150936667125	7.63997435678903
1.01234270000458	7.63085977298033
1.01317603333791	7.63737018998654
1.01400936667125	7.64934935727797
1.01484270000458	7.65664102432493
1.01567603333791	7.65013060731872
1.01650936667125	7.64270873193163
1.01734270000458	7.64166706521064
1.01817603333791	7.64583373209462
1.01900936667125	7.65390664918232
1.01984270000458	7.65286498246132
1.02067603333791	7.64778685719648
1.02150936667125	7.6436201903125
1.02234270000458	7.64401081533288
1.02317603333791	7.64739623217611
1.02400936667124	7.64947956561809
1.02484270000458	7.64635456545511
1.02567603333791	7.64713581549586
1.02650936667124	7.64674519047549
1.02734270000458	7.65052123233909
1.02817603333791	7.65286498246132
1.02900936667124	7.65312539914157
1.02984270000458	7.66393269137188
1.03067603333791	7.66809935825586
1.03150936667124	7.66067748286878
1.03234270000458	7.64075560682977
1.03317603333791	7.63138060634083
1.03400936667124	7.64388060699275
1.03484270000458	7.65195352408046
1.03567603333791	7.65729206602555
1.03650936667124	7.65286498246132
1.03734270000458	7.64934935727797
1.03817603333791	7.64335977363226
1.03900936667124	7.64127644019027
1.03984270000458	7.64882852391747
1.04067603333791	7.64700560715573
1.04150936667124	7.65429727420269
1.04234270000458	7.65911498278729
1.04317603333791	7.67265665016021
1.04400936667124	7.67395873356145
1.04484270000458	7.666146233154
1.04567603333791	7.66549519145337
1.04650936667124	7.66015664950828
1.04734270000458	7.66445352473238
1.04817603333791	7.65338581582182
1.04900936667124	7.65559935760393
1.04984270000458	7.65677123266505
1.05067603333791	7.66627644149412
1.05150936667124	7.66588581647375
1.05234270000458	7.65911498278729
1.05317603333791	7.65065144067921
1.05400936667124	7.64401081533288
1.05484270000457	7.63971394010878
1.05567603333791	7.63411498148344
1.05650936667124	7.63684935662604
1.05734270000457	7.6408858151699
1.05817603333791	7.65546914926381
1.05900936667124	7.66119831622927
1.05984270000457	7.66171914958977
1.06067603333791	7.65481810756319
1.06150936667124	7.64270873193163
1.06234270000457	7.63854206504766
1.06317603333791	7.63997435678903
1.06400936667124	7.64622435711499
1.06484270000457	7.65403685752244
1.06567603333791	7.65807331606629
1.06650936667124	7.65559935760393
1.06734270000457	7.64244831525139
1.06817603333791	7.63138060634083
1.06900936667124	7.62773477281735
1.06984270000457	7.63567748156493
1.07067603333791	7.64114623185014
1.07150936667124	7.64309935695201
1.07234270000457	7.63750039832667
1.07317603333791	7.63867227338778
1.07400936667124	7.63723998164642
1.07484270000457	7.6436201903125
1.07567603333791	7.63854206504766
1.07650936667124	7.64205769023101
1.07734270000457	7.63684935662604
1.07817603333791	7.63580768990505
1.07900936667124	7.63294310642232
1.07984270000457	7.64192748189089
1.08067603333791	7.6489587322576
1.08150936667124	7.64739623217611
1.08234270000457	7.64205769023101
1.08317603333791	7.63619831492542
1.08400936667124	7.6360681065853
1.08484270000457	7.63476602318406
1.0856760333379	7.64192748189089
1.08650936667124	7.65481810756319
1.08734270000457	7.66380248303176
1.0881760333379	7.66015664950828
1.08900936667124	7.65026081565884
1.08984270000457	7.64270873193163
1.0906760333379	7.64375039865263
1.09150936667124	7.64375039865263
1.09234270000457	7.64375039865263
1.0931760333379	7.63828164836741
1.09400936667124	7.63463581484393
1.09484270000457	7.63632852326555
1.0956760333379	7.64309935695201
1.09650936667124	7.64882852391747
1.09734270000457	7.64257852359151
1.0981760333379	7.6355472732248
1.09900936667124	7.63242227306182
1.09984270000457	7.64309935695201
1.1006760333379	7.65507852424344
1.10150936667124	7.66015664950828
1.10234270000457	7.65859414942679
1.1031760333379	7.65729206602555
1.10400936667124	7.65950560780766
1.10484270000457	7.65559935760393
1.1056760333379	7.64440144035325
1.10650936667124	7.63372435646306
1.10734270000457	7.63437539816368
1.1081760333379	7.64218789857114
1.10900936667124	7.64856810723722
1.10984270000457	7.65247435744095
1.1106760333379	7.64830769055698
1.11150936667124	7.64127644019027
1.11234270000457	7.63411498148344
1.1131760333379	7.63997435678903
1.11400936667124	7.64153685687052
1.11484270000457	7.64921914893785
1.1156760333379	7.6484378988971
1.11650936667123	7.65156289906008
1.11734270000457	7.6408858151699
1.1181760333379	7.63789102334704
1.11900936667123	7.63841185670754
1.11984270000457	7.64817748221685
1.1206760333379	7.65234414910083
1.12150936667123	7.64987019063847
1.12234270000457	7.65260456578108
1.1231760333379	7.64987019063847
1.12400936667123	7.65546914926381
1.12484270000457	7.65638060764468
1.1256760333379	7.65533894092368
1.12650936667123	7.65286498246132
1.12734270000457	7.644141023673
1.1281760333379	7.64205769023101
1.12900936667123	7.64153685687052
1.12984270000457	7.64622435711499
1.1306760333379	7.65260456578108
1.13150936667123	7.66002644116816
1.13234270000457	7.65091185735946
1.1331760333379	7.64257852359151
1.13400936667123	7.64127644019027
1.13484270000457	7.64609414877487
1.1356760333379	7.64973998229834
1.13650936667123	7.64127644019027
1.13734270000457	7.63763060666679
1.1381760333379	7.64296914861188
1.13900936667123	7.64648477379524
1.13984270000457	7.64635456545511
1.1406760333379	7.63958373176865
1.14150936667123	7.6312503980007
1.14234270000457	7.62877643953834
1.1431760333379	7.62656289775623
1.14400936667123	7.62864623119822
1.14484270000457	7.63737018998654
1.1456760333379	7.64244831525139
1.14650936667123	7.64557331541437
1.14734270000456	7.64270873193163
1.1481760333379	7.64661498213536
1.14900936667123	7.65716185768542
1.14984270000456	7.65989623282803
1.1506760333379	7.65377644084219
1.15150936667123	7.64257852359151
1.15234270000456	7.64075560682977
1.1531760333379	7.6393233150884
1.15400936667123	7.64140664853039
1.15484270000456	7.64804727387673
1.1556760333379	7.64687539881561
1.15650936667123	7.63802123168716
1.15734270000456	7.6236983142735
1.1581760333379	7.6312503980007
1.15900936667123	7.63411498148344
1.15984270000456	7.64062539848965
1.1606760333379	7.63411498148344
1.16150936667123	7.63424518982356
1.16234270000456	7.63528685654455
1.1631760333379	7.64049519014952
1.16400936667123	7.64869831557735
1.16484270000456	7.64934935727797
1.1656760333379	7.6479170655366
1.16650936667123	7.64687539881561
1.16734270000456	7.64869831557735
1.1681760333379	7.6403649818094
1.16900936667123	7.64192748189089
1.16984270000456	7.63776081500691
1.1706760333379	7.64544310707424
1.17150936667123	7.64570352375449
1.17234270000456	7.65247435744095
1.1731760333379	7.65208373242058
1.17400936667123	7.65377644084219
1.17484270000456	7.64778685719648
1.17567603333789	7.65156289906008
1.17650936667123	7.65559935760393
1.17734270000456	7.6618493579299
1.17817603333789	7.65520873258356
1.17900936667123	7.64635456545511
1.17984270000456	7.64648477379524
1.18067603333789	7.64218789857114
1.18150936667123	7.64153685687052
1.18234270000456	7.63164102302108
1.18317603333789	7.63971394010878
1.18400936667123	7.64388060699275
1.18484270000456	7.64661498213536
1.18567603333789	7.64856810723722
1.18650936667123	7.64622435711499
1.18734270000456	7.64427123201313
1.18817603333789	7.63372435646306
1.18900936667123	7.63294310642232
1.18984270000456	7.63710977330629
1.19067603333789	7.63697956496617
1.19150936667123	7.63463581484393
1.19234270000456	7.63072956464021
1.19317603333789	7.63411498148344
1.19400936667123	7.6408858151699
1.19484270000456	7.64231810691126
1.19567603333789	7.64479206537362
1.19650936667123	7.63476602318406
1.19734270000456	7.63216185638157
1.19817603333789	7.62916706455872
1.19900936667123	7.63307331476244
1.19984270000456	7.63437539816368
1.20067603333789	7.63906289840816
1.20150936667123	7.64101602351002
1.20234270000456	7.64687539881561
1.20317603333789	7.64947956561809
1.20400936667123	7.65585977428418
1.20484270000456	7.65364623250207
1.20567603333789	7.65364623250207
1.20650936667122	7.64427123201313
1.20734270000456	7.64283894027176
1.20817603333789	7.63828164836741
1.20900936667122	7.63867227338778
1.20984270000456	7.64296914861188
1.21067603333789	7.64179727355076
1.21150936667122	7.63841185670754
1.21234270000456	7.63151081468095
1.21317603333789	7.62903685621859
1.21400936667122	7.63958373176865
1.21484270000456	7.64401081533288
1.21567603333789	7.63997435678903
1.21650936667122	7.62773477281735
1.21734270000456	7.61927123070927
1.21817603333789	7.62968789791921
1.21900936667122	7.64244831525139
1.21984270000456	7.65195352408046
1.22067603333789	7.64817748221685
1.22150936667122	7.63958373176865
1.22234270000456	7.63398477314331
1.22317603333789	7.63463581484393
1.22400936667122	7.62864623119822
1.22484270000456	7.62578164771549
1.22567603333789	7.61731810560741
1.22650936667122	7.61627643888642
1.22734270000456	7.61666706390679
1.22817603333789	7.62213581419201
1.22900936667122	7.63294310642232
1.22984270000456	7.63164102302108
1.23067603333789	7.63346393978281
1.23150936667122	7.64127644019027
1.23234270000456	7.64270873193163
1.23317603333789	7.63697956496617
1.23400936667122	7.62604206439573
1.23484270000456	7.6279951894976
1.23567603333789	7.62929727289884
1.23650936667122	7.63307331476244
1.23734270000455	7.63502643986431
1.23817603333789	7.6317712313612
1.23900936667122	7.62473998099449
1.23984270000455	7.62968789791921
1.24067603333789	7.64205769023101
1.24150936667122	7.64908894059772
1.24234270000455	7.64062539848965
1.24317603333789	7.63476602318406
1.24400936667122	7.62721393945685
1.24484270000455	7.62838581451797
1.24567603333789	7.62239623087226
1.24650936667122	7.62200560585188
1.24734270000455	7.61848998066853
1.24817603333789	7.61536498050555
1.24900936667122	7.61705768892716
1.24984270000455	7.62304727257288
1.25067603333789	7.63112018966058
1.25150936667122	7.6322920647217
1.25234270000455	7.6403649818094
1.25317603333789	7.64283894027176
1.25400936667122	7.64205769023101
1.25484270000455	7.6279951894976
1.25567603333789	7.62591185605561
1.25650936667122	7.62578164771549
1.25734270000455	7.6188806056889
1.25817603333789	7.61471393880493
1.25900936667122	7.61158893864195
1.25984270000455	7.62135456415126
1.26067603333789	7.62630248107598
1.26150936667122	7.63138060634083
1.26234270000455	7.6312503980007
1.26317603333789	7.62994831459946
1.26400936667122	7.63072956464021
1.26484270000455	7.62812539783772
1.26567603333789	7.623177480913
1.26650936667122	7.62005248075002
1.26734270000455	7.62500039767474
1.26817603333788	7.62174518917163
1.26900936667122	7.62252643921238
1.26984270000455	7.61992227240989
1.27067603333788	7.62916706455872
1.27150936667122	7.63528685654455
1.27234270000455	7.6408858151699
1.27317603333788	7.6393233150884
1.27400936667122	7.63255248140194
1.27484270000455	7.62669310609635
1.27567603333788	7.62096393913089
1.27650936667122	7.61744831394754
1.27734270000455	7.61744831394754
1.27817603333788	7.62734414779698
1.27900936667122	7.63007852293958
1.27984270000455	7.63020873127971
1.28067603333791	7.62252643921238
1.28150936667124	7.61549518884567
1.28234270000458	7.61054727192095
1.28317603333791	7.6188806056889
1.28400936667124	7.63098998132045
1.28484270000458	7.63867227338778
1.28567603333791	7.62903685621859
1.28650936667124	7.61875039734878
1.28734270000458	7.61640664722654
1.28817603333791	7.61679727224691
1.28900936667124	7.62617227273586
1.28984270000458	7.62994831459946
1.29067603333791	7.63776081500691
1.29150936667124	7.63307331476244
1.29234270000458	7.63020873127971
1.29317603333791	7.62773477281735
1.29400936667124	7.62929727289884
1.29484270000458	7.62226602253213
1.29567603333791	7.60794310511847
1.29650936667124	7.60455768827524
1.29734270000458	7.60182331313263
1.29817603333791	7.60924518851971
1.29900936667124	7.61471393880493
1.29984270000458	7.62122435581114
1.30067603333791	7.62070352245064
1.30150936667124	7.61419310544443
1.30234270000458	7.61237018868269
1.30317603333791	7.61484414714505
1.30400936667124	7.61171914698207
1.30484270000458	7.61171914698207
1.30567603333791	7.61263060536294
1.30650936667124	7.61979206406977
1.30734270000457	7.61445352212468
1.30817603333791	7.60833373013884
1.30900936667124	7.59960977135052
1.30984270000457	7.61184935532219
1.31067603333791	7.61497435548517
1.31150936667124	7.62382852261362
1.31234270000457	7.61718789726729
1.31317603333791	7.6145837304648
1.31400936667124	7.60781289677834
1.31484270000457	7.60963581354008
1.31567603333791	7.62252643921238
1.31650936667124	7.6274743561371
1.31734270000457	7.63072956464021
1.31817603333791	7.63528685654455
1.31900936667124	7.64218789857114
1.31984270000457	7.63841185670754
1.32067603333791	7.62955768957909
1.32150936667124	7.62955768957909
1.32234270000457	7.63528685654455
1.32317603333791	7.62591185605561
1.32400936667124	7.62005248075002
1.32484270000457	7.62005248075002
1.32567603333791	7.6398441484489
1.32650936667124	7.64817748221685
1.32734270000457	7.6532556074817
1.32817603333791	7.64518269039399
1.32900936667124	7.64440144035325
1.32984270000457	7.64075560682977
1.33067603333791	7.63828164836741
1.33150936667124	7.63372435646306
1.33234270000457	7.62916706455872
1.33317603333791	7.62330768925313
1.33400936667124	7.61484414714505
1.33484270000457	7.61289102204319
1.33567603333791	7.62304727257288
1.33650936667124	7.63671914828592
1.33734270000457	7.64570352375449
1.3381760333379	7.63958373176865
1.33900936667124	7.63515664820443
1.33984270000457	7.6236983142735
1.3406760333379	7.62734414779698
1.34150936667124	7.62291706423275
1.34234270000457	7.6236983142735
1.3431760333379	7.61640664722654
1.34400936667124	7.62252643921238
1.34484270000457	7.63164102302108
1.3456760333379	7.63710977330629
1.34650936667124	7.63450560650381
1.34734270000457	7.62708373111673
1.3481760333379	7.62552123103524
1.34900936667124	7.62968789791921
1.34984270000457	7.63802123168716
1.3506760333379	7.64622435711499
1.35150936667124	7.63945352342853
1.35234270000457	7.63567748156493
1.3531760333379	7.6279951894976
1.35400936667124	7.62487018933462
1.35484270000457	7.62656289775623
1.3556760333379	7.63085977298033
1.35650936667124	7.63151081468095
1.35734270000457	7.63411498148344
1.3581760333379	7.63437539816368
1.35900936667124	7.63541706488468
1.35984270000457	7.62890664787847
1.3606760333379	7.6269535227766
1.36150936667124	7.62994831459946
1.36234270000457	7.62760456447722
1.3631760333379	7.62330768925313
1.36400936667124	7.62526081435499
1.36484270000457	7.6279951894976
1.3656760333379	7.62838581451797
1.36650936667124	7.62278685589263
1.36734270000457	7.62473998099449
1.3681760333379	7.63854206504766
1.36900936667123	7.64830769055698
1.36984270000457	7.6527347741212
1.3706760333379	7.64674519047549
1.37150936667123	7.6436201903125
1.37234270000457	7.64947956561809
1.3731760333379	7.64987019063847
1.37400936667123	7.64609414877487
1.37484270000457	7.6365889399458
1.3756760333379	7.63580768990505
1.37650936667123	7.64661498213536
1.37734270000457	7.6527347741212
1.3781760333379	7.65989623282803
1.37900936667123	7.65377644084219
1.37984270000457	7.64765664885636
1.3806760333379	7.63802123168716
1.38150936667123	7.6393233150884
1.38234270000457	7.64153685687052
1.3831760333379	7.64570352375449
1.38400936667123	7.65065144067921
1.38484270000457	7.65286498246132
1.3856760333379	7.64973998229834
1.38650936667123	7.64726602383598
1.38734270000457	7.64752644051623
1.3881760333379	7.65546914926381
1.38900936667123	7.65950560780766
1.38984270000457	7.66770873323549
1.3906760333379	7.67304727518058
1.39150936667123	7.66888060829661
1.39234270000457	7.66588581647375
1.3931760333379	7.65312539914157
1.39400936667123	7.64869831557735
1.39484270000457	7.64270873193163
1.3956760333379	7.63997435678903
1.39650936667123	7.6408858151699
1.39734270000456	7.64153685687052
1.3981760333379	7.64322956529213
1.39900936667123	7.64700560715573
1.39984270000456	7.64114623185014
1.4006760333379	7.63476602318406
1.40150936667123	7.62942748123896
1.40234270000456	7.63723998164642
1.4031760333379	7.65117227403971
1.40400936667123	7.65351602416195
1.40484270000456	7.65638060764468
1.4056760333379	7.65690144100518
1.40650936667123	7.65924519112741
1.40734270000456	7.65247435744095
1.4081760333379	7.64114623185014
1.40900936667123	7.63333373144269
1.40984270000456	7.6279951894976
1.4106760333379	7.63528685654455
1.41150936667123	7.63710977330629
1.41234270000456	7.64283894027176
1.4131760333379	7.64583373209462
1.41400936667123	7.6532556074817
1.41484270000456	7.65455769088294
1.4156760333379	7.64505248205387
1.41650936667123	7.6446618570335
1.41734270000456	7.64479206537362
1.4181760333379	7.64882852391747
1.41900936667123	7.6484378988971
1.41984270000456	7.65182331574033
1.4206760333379	7.66041706618853
1.42150936667123	7.65820352440642
1.42234270000456	7.64987019063847
1.4231760333379	7.64947956561809
1.42400936667123	7.65442748254282
1.42484270000456	7.66106810788915
1.4256760333379	7.65664102432493
1.42650936667123	7.63945352342853
1.42734270000456	7.62903685621859
1.42817603333789	7.62434935597412
1.42900936667123	7.63255248140194
1.42984270000456	7.63945352342853
1.43067603333789	7.64479206537362
1.43150936667123	7.65312539914157
1.43234270000456	7.65455769088294
1.43317603333789	7.65234414910083
1.43400936667123	7.64908894059772
1.43484270000456	7.64309935695201
1.43567603333789	7.64140664853039
1.43650936667123	7.63593789824517
1.43734270000456	7.63346393978281
1.43817603333789	7.63489623152418
1.43900936667123	7.63411498148344
1.43984270000456	7.63906289840816
1.44067603333789	7.63632852326555
1.44150936667123	7.63359414812294
1.44234270000456	7.62825560617785
1.44317603333789	7.62721393945685
1.44400936667123	7.62877643953834
1.44484270000456	7.63281289808219
1.44567603333789	7.63763060666679
1.44650936667123	7.65156289906008
1.44734270000456	7.65690144100518
1.44817603333789	7.65820352440642
1.44900936667123	7.65338581582182
1.44984270000456	7.65390664918232
1.45067603333789	7.65351602416195
1.45150936667123	7.65026081565884
1.45234270000456	7.6436201903125
1.45317603333789	7.64075560682977
1.45400936667123	7.64062539848965
1.45484270000456	7.64661498213536
1.45567603333789	7.65052123233909
1.45650936667123	7.64244831525139
1.45734270000456	7.63151081468095
1.45817603333789	7.61992227240989
1.45900936667122	7.62031289743027
1.45984270000456	7.61901081402903
1.46067603333789	7.61979206406977
1.46150936667122	7.62122435581114
1.46234270000456	7.61783893896791
1.46317603333789	7.61809935564816
1.46400936667122	7.61653685556666
1.46484270000456	7.62096393913089
1.46567603333789	7.6236983142735
1.46650936667122	7.62994831459946
1.46734270000456	7.62773477281735
1.46817603333789	7.62057331411052
1.46900936667122	7.60533893831598
1.46984270000456	7.60468789661536
1.47067603333789	7.61210977200244
1.47150936667122	7.62109414747101
1.47234270000456	7.6140628971043
1.47317603333789	7.59895872964989
1.47400936667122	7.5979170629289
1.47484270000456	7.60755248009809
1.47567603333789	7.6183597723284
1.47650936667122	7.61158893864195
1.47734270000456	7.60117227143201
1.47817603333789	7.60364622989437
1.47900936667122	7.60898477183946
1.47984270000456	7.61471393880493
1.48067603333789	7.60625039669685
1.48150936667122	7.60390664657461
1.48234270000456	7.61015664690058
1.48317603333789	7.61536498050555
1.48400936667122	7.62239623087226
1.48484270000456	7.61158893864195
1.48567603333789	7.60768268843822
1.48650936667122	7.59830768794927
1.48734270000456	7.60260456317337
1.48817603333789	7.59921914633014
1.48900936667122	7.60143268811225
1.48984270000455	7.60494831329561
1.49067603333789	7.60820352179871
1.49150936667122	7.61223998034257
1.49234270000455	7.60664102171722
1.49317603333789	7.59687539620791
1.49400936667122	7.58671914567822
1.49484270000455	7.59062539588194
1.49567603333789	7.60533893831598
1.49650936667122	7.61419310544443
1.49734270000455	7.61341185540368
1.49817603333789	7.61119831362157
1.49900936667122	7.60143268811225
1.49984270000455	7.60195352147275
1.50067603333789	7.59817747960915
1.50150936667122	7.60234414649312
1.50234270000455	7.60195352147275
1.50317603333789	7.60403685491474
1.50400936667122	7.60182331313263
1.50484270000455	7.60013060471101
1.50567603333789	7.60091185475176
1.50650936667122	7.60677123005735
1.50734270000455	7.61640664722654
1.50817603333789	7.61901081402903
1.50900936667122	7.62148477249139
1.50984270000455	7.61862018900865
1.51067603333789	7.61822956398828
1.51150936667122	7.61523477216542
1.51234270000455	7.61106810528145
1.51317603333789	7.61171914698207
1.51400936667122	7.6151045638253
1.51484270000455	7.62161498083151
1.51567603333789	7.61822956398828
1.51650936667122	7.61393268876418
1.51734270000455	7.60794310511847
1.51817603333789	7.61106810528145
1.51900936667122	7.61341185540368
1.51984270000455	7.61875039734878
1.52067603333788	7.62721393945685
1.52150936667122	7.63138060634083
1.52234270000455	7.63033893961983
1.52317603333788	7.62122435581114
1.52400936667122	7.61549518884567
1.52484270000455	7.6151045638253
1.52567603333788	7.6140628971043
1.52650936667122	7.61901081402903
1.52734270000455	7.62226602253213
1.52817603333788	7.62161498083151
1.52900936667122	7.61992227240989
1.52984270000455	7.61575560552592
1.53067603333788	7.61770873062778
1.53150936667122	7.6156253971858
1.53234270000455	7.62070352245064
1.53317603333788	7.62877643953834
1.53400936667122	7.63528685654455
1.53484270000455	7.6317712313612
1.53567603333788	7.62018268909014
1.53650936667122	7.61263060536294
1.53734270000455	7.61237018868269
1.53817603333788	7.61692748058704
1.53900936667122	7.61705768892716
1.53984270000455	7.60572956333635
1.54067603333788	7.60039102139126
1.54150936667122	7.60546914665611
1.54234270000455	7.61901081402903
1.54317603333788	7.62395873095375
1.54400936667122	7.62278685589263
1.54484270000455	7.62018268909014
1.54567603333788	7.6226566475525
1.54650936667122	7.62343789759325
1.54734270000455	7.62903685621859
1.54817603333788	7.62643268941611
1.54900936667121	7.62526081435499
1.54984270000455	7.61419310544443
1.55067603333788	7.61119831362157
1.55150936667121	7.61419310544443
1.55234270000455	7.61653685556666
1.55317603333788	7.62187539751176
1.55400936667121	7.62291706423275
1.55484270000455	7.62942748123896
1.55567603333788	7.62942748123896
1.55650936667121	7.61992227240989
1.55734270000455	7.61731810560741
1.55817603333788	7.61744831394754
1.55900936667121	7.61302123038331
1.55984270000455	7.60833373013884
1.56067603333788	7.6113285219617
1.56150936667121	7.62226602253213
1.56234270000455	7.63085977298033
1.56317603333788	7.63072956464021
1.56400936667121	7.62643268941611
1.56484270000455	7.62395873095375
1.56567603333788	7.61875039734878
1.56650936667121	7.62174518917163
1.56734270000455	7.62070352245064
1.56817603333788	7.6194014390494
1.56900936667121	7.61393268876418
1.56984270000455	7.6059899800166
1.57067603333788	7.5946618544258
1.57150936667121	7.59114622924244
1.57234270000455	7.59987018803076
1.57317603333788	7.61705768892716
1.57400936667121	7.62864623119822
1.57484270000455	7.63437539816368
1.57567603333788	7.63593789824517
1.57650936667121	7.63997435678903
1.57734270000455	7.63281289808219
1.57817603333788	7.62096393913089
1.57900936667121	7.61002643856045
1.57984270000454	7.60312539653387
1.58067603333788	7.61145873030182
1.58150936667121	7.62070352245064
1.58234270000454	7.62031289743027
1.58317603333788	7.61223998034257
1.58400936667121	7.60937539685983
1.58484270000454	7.6156253971858
1.58567603333788	7.62057331411052
1.58650936667121	7.61354206374381
1.58734270000454	7.61731810560741
1.58817603333788	7.62721393945685
1.58900936667121	7.63450560650381
1.58984270000454	7.63098998132045
1.59067603333788	7.62382852261362
1.59150936667121	7.62421914763399
1.59234270000454	7.62916706455872
1.59317603333788	7.63437539816368
1.59400936667121	7.63684935662604
1.59484270000454	7.63437539816368
1.59567603333788	7.6355472732248
1.59650936667121	7.64075560682977
1.59734270000454	7.63789102334704
1.59817603333788	7.63710977330629
1.59900936667121	7.63593789824517
1.59984270000454	7.63567748156493
1.60067603333788	7.63320352310257
1.60150936667121	7.64049519014952
1.60234270000454	7.6570316493453
1.60317603333788	7.66341185801139
1.60400936667121	7.6565108159848
1.60484270000454	7.65039102399896
1.60567603333788	7.64713581549586
1.60650936667121	7.63632852326555
1.60734270000454	7.62487018933462
1.60817603333788	7.61953164738952
1.60900936667121	7.62760456447722
1.60984270000454	7.63307331476244
1.61067603333787	7.63346393978281
1.61150936667121	7.62929727289884
1.61234270000454	7.6317712313612
1.61317603333787	7.63346393978281
1.61400936667121	7.63476602318406
1.61484270000454	7.63528685654455
1.61567603333787	7.64049519014952
1.61650936667121	7.64453164869337
1.61734270000454	7.65013060731872
1.61817603333787	7.65143269071996
1.61900936667121	7.65481810756319
1.61984270000454	7.6565108159848
1.62067603333787	7.66093789954903
1.62150936667121	7.65794310772617
1.62234270000454	7.65677123266505
1.62317603333787	7.65130248237983
1.62400936667121	7.64765664885636
1.62484270000454	7.644141023673
1.62567603333787	7.63828164836741
1.62650936667121	7.63515664820443
1.62734270000454	7.6322920647217
1.62817603333787	7.63802123168716
1.62900936667121	7.64726602383598
1.62984270000454	7.64661498213536
1.63067603333787	7.65052123233909
1.63150936667121	7.65403685752244
1.63234270000454	7.65677123266505
1.63317603333787	7.64440144035325
1.63400936667121	7.62942748123896
1.63484270000454	7.62760456447722
1.63567603333787	7.63619831492542
1.63650936667121	7.63684935662604
1.63734270000454	7.6393233150884
1.63817603333787	7.64752644051623
1.6390093666712	7.65690144100518
1.63984270000454	7.65195352408046
1.64067603333787	7.64231810691126
1.6415093666712	7.63593789824517
1.64234270000454	7.64205769023101
1.64317603333787	7.64531289873412
1.6440093666712	7.65169310740021
1.64484270000454	7.6489587322576
1.64567603333787	7.64296914861188
1.6465093666712	7.6398441484489
1.64734270000454	7.64192748189089
1.64817603333787	7.63997435678903
1.6490093666712	7.6398441484489
1.64984270000454	7.63945352342853
1.65067603333787	7.64322956529213
1.6515093666712	7.64596394043474
1.65234270000454	7.64739623217611
1.65317603333787	7.65091185735946
1.6540093666712	7.6522139407607
1.65484270000454	7.65299519080145
1.65567603333787	7.64752644051623
1.6565093666712	7.64244831525139
1.65734270000454	7.64934935727797
1.65817603333787	7.65833373274654
1.6590093666712	7.66666706651449
1.65984270000454	7.65481810756319
1.66067603333787	7.65026081565884
1.6615093666712	7.65299519080145
1.66234270000454	7.65638060764468
1.66317603333787	7.6656253997935
1.6640093666712	7.65716185768542
1.66484270000454	7.65208373242058
1.66567603333787	7.63945352342853
1.6665093666712	7.64049519014952
[truncated: 38,487 more rows]
