# Supplementary material for: Gas chromatography (GC) fingerprinting and immunomodulatory activity of polysaccharide from the rhizome of Menispermum dauricum DC
Source: PeerJ. 2022 Aug 22;10:e13946. doi: 10.7717/peerj.13946 (PMC9406803; doi:10.7717/peerj.13946)
Supplement: Supplemental Information 2 — The CDF files for Fig. 2 are the data of analyzing the fingerprints of 10 batches of the rhizome of M. dauricum Polysaccharide. The software to open this file is the Similarity Evaluation System for Chromatographic Fingerprint of Traditional Chinese Medicine, and the software installation package is available in the Figure 2 folder. The OPJU file in the Figure 3 folder is the data of PCA analysis, and the open software is Origin, which can be downloaded and used for a fee from the Origin official website. [file peerj-10-13946-s002.zip › Raw date/Fig.2/CSV/S9.CSV]

0.000480200004577637	7.74505248726928
0.00131353333791097	7.73671915350133
0.0021468666712443	7.73593790346058
0.00298020000457764	7.73502644507971
0.00381353333791097	7.73841186192294
0.0046468666712443	7.75013061253412
0.00548020000457764	7.75507852945884
0.00631353333791097	7.75403686273785
0.0071468666712443	7.75416707107797
0.00798020000457764	7.75924519634282
0.00881353333791097	7.76367227990704
0.0096468666712443	7.76197957148543
0.0104802000045776	7.76093790476443
0.011313533337911	7.74479207058903
0.0121468666712443	7.73528686175996
0.0129802000045776	7.74270873714704
0.013813533337911	7.75533894613909
0.0146468666712443	7.75403686273785
0.0154802000045776	7.74270873714704
0.016313533337911	7.73750040354207
0.0171468666712443	7.74583373731002
0.0179802000045776	7.74557332062977
0.018813533337911	7.74179727876617
0.0196468666712443	7.73815144524269
0.0204802000045776	7.73671915350133
0.021313533337911	7.73450561171921
0.0221468666712443	7.73554727844021
0.0229802000045776	7.72877644475375
0.023813533337911	7.73007852815499
0.0246468666712443	7.72773477803275
0.0254802000045776	7.7371097785217
0.026313533337911	7.73411498669884
0.0271468666712443	7.72552123625064
0.0279802000045776	7.71601602742157
0.0288135333379109	7.71718790248269
0.0296468666712443	7.729036861434
0.0304802000045776	7.73072956985561
0.0313135333379109	7.73307331997785
0.0321468666712443	7.7242191528494
0.0329802000045776	7.73359415333835
0.0338135333379109	7.73906290362356
0.0346468666712443	7.73919311196369
0.0354802000045776	7.73424519503897
0.0363135333379109	7.72513061123027
0.0371468666712443	7.7242191528494
0.0379802000045776	7.72552123625064
0.0388135333379109	7.72890665309387
0.0396468666712443	7.72968790313462
0.0404802000045776	7.72174519438704
0.0413135333379109	7.7204431109858
0.0421468666712443	7.71822956920369
0.0429802000045776	7.72083373600617
0.0438135333379109	7.71835977754381
0.0446468666712443	7.72265665276791
0.0454802000045776	7.72617227795127
0.0463135333379109	7.72656290297164
0.0471468666712442	7.72018269430555
0.0479802000045776	7.71406290231971
0.0488135333379109	7.71315144393884
0.0496468666712442	7.71627644410182
0.0504802000045776	7.71263061057834
0.0513135333379109	7.70846394369437
0.0521468666712442	7.71106811049685
0.0529802000045776	7.71679727746232
0.0538135333379109	7.72278686110803
0.0546468666712442	7.71692748580244
0.0554802000045776	7.7161462357617
0.0563135333379109	7.72057331932592
0.0571468666712442	7.72513061123027
0.0579802000045776	7.72447956952965
0.0588135333379109	7.72057331932592
0.0596468666712442	7.71718790248269
0.0604802000045776	7.72018269430555
0.0613135333379109	7.72565144459077
0.0621468666712442	7.73203165325686
0.0629802000045776	7.72864623641362
0.0638135333379109	7.72278686110803
0.0646468666712442	7.7166670691222
0.0654802000045776	7.71835977754381
0.0663135333379109	7.72213581940741
0.0671468666712443	7.72578165293089
0.0679802000045776	7.72682331965189
0.0688135333379109	7.72070352766605
0.0696468666712443	7.72122436102654
0.0704802000045776	7.72487019455002
0.071313533337911	7.72669311131176
0.0721468666712443	7.72447956952965
0.0729802000045776	7.72526081957039
0.073813533337911	7.72591186127102
0.0746468666712443	7.72265665276791
0.0754802000045776	7.71119831883698
0.076313533337911	7.70585977689188
0.0771468666712443	7.70833373535425
0.0779802000045777	7.71080769381661
0.078813533337911	7.71445352734008
0.0796468666712443	7.72122436102654
0.0804802000045777	7.72656290297164
0.081313533337911	7.72447956952965
0.0821468666712444	7.72265665276791
0.0829802000045777	7.71067748547648
0.083813533337911	7.71744831916294
0.0846468666712444	7.71914102758456
0.0854802000045777	7.72981811147474
0.086313533337911	7.72773477803275
0.0871468666712444	7.7322920699371
0.0879802000045777	7.74205769544642
0.0888135333379111	7.74414102888841
0.0896468666712444	7.74505248726928
0.0904802000045777	7.7462243623304
0.0913135333379111	7.74856811245263
0.0921468666712444	7.74231811212667
0.0929802000045778	7.73112019487598
0.0938135333379111	7.72877644475375
0.0946468666712444	7.72460977786977
0.0954802000045778	7.71888061090431
0.0963135333379111	7.71250040223822
0.0971468666712445	7.71002644377586
0.0979802000045778	7.71953165260493
0.0988135333379111	7.73359415333835
0.0996468666712445	7.74166707042605
0.100480200004578	7.73867227860319
0.101313533337911	7.73320352831797
0.102146866671244	7.73398477835872
0.102980200004578	7.73424519503897
0.103813533337911	7.73190144491673
0.104646866671244	7.73632852848095
0.105480200004578	7.74205769544642
0.106313533337911	7.74843790411251
0.107146866671245	7.74218790378654
0.107980200004578	7.73033894483524
0.108813533337911	7.71783894418331
0.109646866671245	7.71054727713636
0.110480200004578	7.71080769381661
0.111313533337911	7.71601602742157
0.112146866671245	7.71914102758456
0.112980200004578	7.72200561106729
0.113813533337911	7.71067748547648
0.114646866671245	7.69882852652518
0.115480200004578	7.69856810984493
0.116313533337911	7.70625040191226
0.117146866671245	7.71080769381661
0.117980200004578	7.71406290231971
0.118813533337911	7.71888061090431
0.119646866671245	7.73046915317536
0.120480200004578	7.73085977819574
0.121313533337911	7.73541707010008
0.122146866671245	7.7328129032976
0.122980200004578	7.72955769479449
0.123813533337911	7.7247399862099
0.124646866671245	7.72343790280866
0.125480200004578	7.72539102791052
0.126313533337911	7.72395873616915
0.127146866671245	7.72955769479449
0.127980200004578	7.73242227827723
0.128813533337911	7.73619832014083
0.129646866671245	7.73359415333835
0.130480200004578	7.7322920699371
0.131313533337911	7.73450561171921
0.132146866671245	7.7285160280735
0.132980200004578	7.7204431109858
0.133813533337911	7.70924519373512
0.134646866671245	7.70598998523201
0.135480200004578	7.71015665211598
0.136313533337911	7.71601602742157
0.137146866671245	7.72460977786977
0.137980200004578	7.73177123657661
0.138813533337911	7.74101602872543
0.139646866671244	7.74322957050754
0.140480200004578	7.74166707042605
0.141313533337911	7.73242227827723
0.142146866671244	7.73854207026307
0.142980200004578	7.74479207058903
0.143813533337911	7.74908894581313
0.144646866671244	7.74153686208592
0.145480200004578	7.73671915350133
0.146313533337911	7.73932332030381
0.147146866671244	7.74335977884766
0.147980200004578	7.74322957050754
0.148813533337911	7.74375040386804
0.149646866671244	7.7457035289699
0.150480200004578	7.7414066537458
0.151313533337911	7.73020873649512
0.152146866671244	7.72434936118952
0.152980200004578	7.72526081957039
0.153813533337911	7.72942748645437
0.154646866671244	7.72955769479449
0.155480200004578	7.73541707010008
0.156313533337911	7.73463582005934
0.157146866671244	7.72877644475375
0.157980200004578	7.72200561106729
0.158813533337911	7.72109415268642
0.159646866671244	7.73372436167847
0.160480200004578	7.73854207026307
0.161313533337911	7.74609415399027
0.162146866671244	7.74687540403102
0.162980200004578	7.74609415399027
0.163813533337911	7.74869832079276
0.164646866671244	7.74882852913288
0.165480200004578	7.75182332095574
0.166313533337911	7.74960977917363
0.167146866671244	7.7376306118822
0.167980200004578	7.7194014442648
0.168813533337911	7.71119831883698
0.169646866671244	7.7199222776253
0.170480200004578	7.7365889451612
0.171313533337911	7.73697957018158
0.172146866671244	7.7333337366581
0.172980200004577	7.73632852848095
0.173813533337911	7.73919311196369
0.174646866671244	7.73684936184145
0.175480200004577	7.73307331997785
0.176313533337911	7.74166707042605
0.177146866671244	7.75156290427549
0.177980200004577	7.75742227958108
0.178813533337911	7.75234415431623
0.179646866671244	7.75117227925512
0.180480200004577	7.74804727909213
0.181313533337911	7.74231811212667
0.182146866671244	7.74010457034456
0.182980200004577	7.74388061220816
0.183813533337911	7.74635457067052
0.184646866671244	7.74270873714704
0.185480200004577	7.74739623739151
0.186313533337911	7.75559936281934
0.187146866671244	7.75182332095574
0.187980200004577	7.73476602839946
0.188813533337911	7.72161498604692
0.189646866671244	7.72304727778828
0.190480200004577	7.73098998653586
0.191313533337911	7.74375040386804
0.192146866671244	7.75442748775822
0.192980200004577	7.75442748775822
0.193813533337911	7.75286498767673
0.194646866671244	7.74765665407176
0.195480200004577	7.75468790443847
0.196313533337911	7.75716186290083
0.197146866671244	7.7618493631453
0.197980200004577	7.76393269658729
0.198813533337911	7.76757853011077
0.199646866671244	7.76432332160766
0.200480200004577	7.75364623771748
0.201313533337911	7.74218790378654
0.202146866671244	7.73580769512046
0.202980200004577	7.73645873682108
0.203813533337911	7.74648477901064
0.204646866671244	7.75442748775822
0.205480200004577	7.76263061318605
0.20631353333791	7.76419311326754
0.207146866671244	7.76901082185213
0.207980200004577	7.7656254050089
0.20881353333791	7.76432332160766
0.209646866671244	7.76041707140394
0.210480200004577	7.76002644638356
0.21131353333791	7.75703165456071
0.212146866671244	7.7585941546422
0.212980200004577	7.76588582168915
0.21381353333791	7.7656254050089
0.214646866671244	7.76393269658729
0.215480200004577	7.7542972794181
0.21631353333791	7.75716186290083
0.217146866671244	7.75898477966257
0.217980200004577	7.76080769642431
0.21881353333791	7.76328165488667
0.219646866671244	7.76536498832866
0.220480200004577	7.76497436330828
0.22131353333791	7.76041707140394
0.222146866671244	7.7542972794181
0.222980200004577	7.75403686273785
0.22381353333791	7.75195352929586
0.224646866671244	7.74843790411251
0.225480200004577	7.75351602937735
0.22631353333791	7.75143269593536
0.227146866671244	7.75143269593536
0.227980200004577	7.7365889451612
0.22881353333791	7.7365889451612
0.229646866671244	7.74153686208592
0.230480200004577	7.75143269593536
0.23131353333791	7.75260457099648
0.232146866671244	7.75104207091499
0.232980200004577	7.74388061220816
0.23381353333791	7.74596394565015
0.234646866671244	7.75039102921437
0.235480200004577	7.75612019617984
0.23631353333791	7.75104207091499
0.237146866671244	7.74648477901064
0.237980200004577	7.74934936249338
0.23881353333791	7.74856811245263
0.239646866671243	7.74322957050754
0.240480200004577	7.74075561204518
0.24131353333791	7.75533894613909
0.242146866671243	7.76627644670953
0.242980200004577	7.76601603002928
0.24381353333791	7.76028686306381
0.244646866671243	7.75976602970331
0.245480200004577	7.76835978015151
0.24631353333791	7.76380248824717
0.247146866671243	7.76328165488667
0.247980200004577	7.76080769642431
0.24881353333791	7.76822957181139
0.249646866671243	7.76588582168915
0.250480200004577	7.76067748808419
0.25131353333791	7.75585977949959
0.252146866671243	7.76197957148543
0.252980200004577	7.76458373828791
0.25381353333791	7.76822957181139
0.254646866671243	7.76770873845089
0.255480200004577	7.76731811343052
0.25631353333791	7.75820352962182
0.257146866671244	7.7537764460576
0.257980200004577	7.75664102954033
0.25881353333791	7.75976602970331
0.259646866671244	7.75390665439772
0.260480200004577	7.75208373763599
0.26131353333791	7.75052123755449
0.262146866671244	7.74973998751375
0.262980200004577	7.74101602872543
0.26381353333791	7.73945352864394
0.264646866671244	7.73372436167847
0.265480200004577	7.73007852815499
0.26631353333791	7.73515665341984
0.267146866671244	7.74648477901064
0.267980200004577	7.75221394597611
0.26881353333791	7.74583373731002
0.269646866671244	7.73411498669884
0.270480200004577	7.73059936151549
0.271313533337911	7.72656290297164
0.272146866671244	7.73450561171921
0.272980200004577	7.74114623706555
0.273813533337911	7.73697957018158
0.274646866671244	7.72968790313462
0.275480200004577	7.7194014442648
0.276313533337911	7.71523477738083
0.277146866671244	7.71419311065984
0.277980200004577	7.7075524853135
0.278813533337911	7.71250040223822
0.279646866671244	7.71731811082282
0.280480200004577	7.72669311131176
0.281313533337911	7.73007852815499
0.282146866671244	7.72265665276791
0.282980200004577	7.7166670691222
0.283813533337911	7.71796915252344
0.284646866671244	7.7194014442648
0.285480200004578	7.72382852782903
0.286313533337911	7.72031290264567
0.287146866671244	7.72278686110803
0.287980200004578	7.71627644410182
0.288813533337911	7.71770873584319
0.289646866671244	7.71588581908145
0.290480200004578	7.71888061090431
0.291313533337911	7.71914102758456
0.292146866671244	7.71888061090431
0.292980200004578	7.7123701938981
0.293813533337911	7.70442748515052
0.294646866671244	7.70729206863325
0.295480200004578	7.72291706944816
0.296313533337911	7.73411498669884
0.297146866671244	7.73606811180071
0.297980200004578	7.72317748612841
0.298813533337911	7.72213581940741
0.299646866671245	7.72161498604692
0.300480200004578	7.72864623641362
0.301313533337911	7.72578165293089
0.302146866671245	7.72487019455002
0.302980200004578	7.73112019487598
0.303813533337911	7.73151081989636
0.304646866671245	7.72981811147474
0.305480200004578	7.72057331932592
0.306313533337911	7.71510456904071
0.307146866671245	7.72109415268642
0.307980200004578	7.7328129032976
0.308813533337911	7.74934936249338
0.309646866671245	7.75156290427549
0.310480200004578	7.75221394597611
0.311313533337911	7.74427123722853
0.312146866671245	7.7371097785217
0.312980200004578	7.73346394499822
0.313813533337911	7.7408858203853
0.314646866671245	7.7457035289699
0.315480200004578	7.73997436200443
0.316313533337912	7.73450561171921
0.317146866671245	7.73359415333835
0.317980200004578	7.74362019552791
0.318813533337912	7.75208373763599
0.319646866671245	7.76223998816568
0.320480200004578	7.77018269691325
0.321313533337912	7.7714847803145
0.322146866671245	7.76328165488667
0.322980200004578	7.75234415431623
0.323813533337912	7.74492227892915
0.324646866671245	7.73828165358282
0.325480200004578	7.73138061155623
0.326313533337912	7.72773477803275
0.327146866671245	7.73346394499822
0.327980200004579	7.74427123722853
0.328813533337912	7.74583373731002
0.329646866671245	7.74505248726928
0.330480200004579	7.74661498735077
0.331313533337912	7.74427123722853
0.332146866671245	7.74752644573164
0.332980200004579	7.7403649870248
0.333813533337912	7.73359415333835
0.334646866671245	7.73268269495748
0.335480200004579	7.7414066537458
0.336313533337912	7.75364623771748
0.337146866671245	7.75442748775822
0.337980200004579	7.74505248726928
0.338813533337912	7.74218790378654
0.339646866671245	7.73268269495748
0.340480200004579	7.72356811114878
0.341313533337912	7.72278686110803
0.342146866671245	7.72981811147474
0.342980200004579	7.74010457034456
0.343813533337912	7.73893269528344
0.344646866671246	7.73945352864394
0.345480200004579	7.74401082054828
0.346313533337912	7.74401082054828
0.347146866671246	7.74739623739151
0.347980200004579	7.74218790378654
0.348813533337912	7.74817748743226
0.349646866671246	7.7457035289699
0.350480200004579	7.74205769544642
0.351313533337912	7.73476602839946
0.352146866671246	7.72565144459077
0.352980200004579	7.71601602742157
0.353813533337912	7.71862019422406
0.354646866671246	7.72317748612841
0.355480200004579	7.72500040289015
0.356313533337913	7.71927123592468
0.357146866671246	7.71445352734008
0.357980200004579	7.7236983194889
0.358813533337913	7.73554727844021
0.359646866671246	7.74700561237114
0.360480200004579	7.75247436265636
0.361313533337913	7.74700561237114
0.362146866671246	7.73567748678033
0.362980200004579	7.72031290264567
0.363813533337913	7.71796915252344
0.364646866671246	7.72643269463151
0.365480200004579	7.73867227860319
0.366313533337913	7.7446618622489
0.367146866671246	7.74257852880692
0.367980200004579	7.73541707010008
0.368813533337913	7.72252644442779
0.369646866671246	7.71875040256418
0.370480200004579	7.72526081957039
0.371313533337913	7.73450561171921
0.372146866671246	7.73841186192294
0.37298020000458	7.74244832046679
0.373813533337913	7.73737019520195
0.374646866671246	7.73502644507971
0.37548020000458	7.73450561171921
0.376313533337913	7.74023477868468
0.377146866671246	7.73684936184145
0.37798020000458	7.73346394499822
0.378813533337913	7.72877644475375
0.379646866671246	7.73294311163772
0.38048020000458	7.72656290297164
0.381313533337913	7.72968790313462
0.382146866671246	7.73567748678033
0.38298020000458	7.75039102921437
0.383813533337913	7.75312540435698
0.384646866671246	7.74375040386804
0.38548020000458	7.7328129032976
0.386313533337913	7.72929727811425
0.387146866671247	7.73802123690257
0.38798020000458	7.74388061220816
0.388813533337913	7.74674519569089
0.389646866671247	7.74583373731002
0.39048020000458	7.74296915382729
0.391313533337913	7.73841186192294
0.392146866671247	7.73242227827723
0.39298020000458	7.73476602839946
0.393813533337913	7.74062540370505
0.394646866671247	7.74348998718779
0.39548020000458	7.73854207026307
0.396313533337913	7.73216186159698
0.397146866671247	7.72773477803275
0.39798020000458	7.72317748612841
0.398813533337913	7.72604206961114
0.399646866671247	7.73255248661735
0.40048020000458	7.74427123722853
0.401313533337914	7.74596394565015
0.402146866671247	7.74218790378654
0.40298020000458	7.73932332030381
0.403813533337914	7.73776082022232
0.404646866671247	7.7419274871063
0.40548020000458	7.74322957050754
0.406313533337914	7.74218790378654
0.407146866671247	7.73854207026307
0.40798020000458	7.73984415366431
0.408813533337914	7.74830769577238
0.409646866671247	7.7462243623304
0.41048020000458	7.7403649870248
0.411313533337914	7.73984415366431
0.412146866671247	7.7462243623304
0.41298020000458	7.7451826956094
0.413813533337914	7.73997436200443
0.414646866671247	7.73645873682108
0.415480200004581	7.7403649870248
0.416313533337914	7.73867227860319
0.417146866671247	7.74440144556866
0.417980200004581	7.7462243623304
0.418813533337914	7.74921915415325
0.419646866671247	7.75455769609835
0.420480200004581	7.75625040451996
0.421313533337914	7.75208373763599
0.422146866671247	7.74010457034456
0.422980200004581	7.7371097785217
0.423813533337914	7.74114623706555
0.424646866671247	7.74218790378654
0.425480200004581	7.74362019552791
0.426313533337914	7.74687540403102
0.427146866671244	7.74401082054828
0.427980200004578	7.73541707010008
0.428813533337911	7.73059936151549
0.429646866671244	7.73476602839946
0.430480200004578	7.75390665439772
0.431313533337911	7.76796915513114
0.432146866671245	7.77565144719847
0.432980200004578	7.77200561367499
0.433813533337911	7.76406290492741
0.434646866671245	7.76744832177064
0.435480200004578	7.76653686338978
0.436313533337911	7.76601603002928
0.437146866671245	7.76145873812493
0.437980200004578	7.75742227958108
0.438813533337911	7.75364623771748
0.439646866671245	7.74205769544642
0.440480200004578	7.73971394532418
0.441313533337911	7.74921915415325
0.442146866671245	7.75833373796195
0.442980200004578	7.76419311326754
0.443813533337911	7.75442748775822
0.444646866671245	7.75013061253412
0.445480200004578	7.73606811180071
0.446313533337911	7.73359415333835
0.447146866671245	7.73841186192294
0.447980200004578	7.74934936249338
0.448813533337912	7.74635457067052
0.449646866671245	7.73893269528344
0.450480200004578	7.73489623673959
0.451313533337912	7.73606811180071
0.452146866671245	7.74283894548717
0.452980200004578	7.74218790378654
0.453813533337912	7.7494795708335
0.454646866671245	7.75013061253412
0.455480200004578	7.75690144622058
0.456313533337912	7.75729207124095
0.457146866671245	7.75572957115946
0.457980200004578	7.74804727909213
0.458813533337912	7.73841186192294
0.459646866671245	7.72760456969263
0.460480200004578	7.72460977786977
0.461313533337912	7.72942748645437
0.462146866671245	7.74335977884766
0.462980200004578	7.748958737473
0.463813533337912	7.74726602905139
0.464646866671245	7.73059936151549
0.465480200004579	7.72343790280866
0.466313533337912	7.72669311131176
0.467146866671245	7.73841186192294
0.467980200004579	7.7371097785217
0.468813533337912	7.7333337366581
0.469646866671245	7.73346394499822
0.470480200004579	7.73567748678033
0.471313533337912	7.73554727844021
0.472146866671245	7.72630248629139
0.472980200004579	7.72916706977412
0.473813533337912	7.73255248661735
0.474646866671245	7.73411498669884
0.475480200004579	7.72552123625064
0.476313533337912	7.7194014442648
0.477146866671245	7.72539102791052
0.477980200004579	7.73059936151549
0.478813533337912	7.73007852815499
0.479646866671246	7.72604206961114
0.480480200004579	7.72604206961114
0.481313533337912	7.72591186127102
0.482146866671246	7.72330769446853
0.482980200004579	7.73020873649512
0.483813533337912	7.73164102823648
0.484646866671246	7.73125040321611
0.485480200004579	7.72825561139325
0.486313533337912	7.72877644475375
0.487146866671246	7.73059936151549
0.487980200004579	7.73268269495748
0.488813533337912	7.72877644475375
0.489646866671246	7.73424519503897
0.490480200004579	7.729036861434
0.491313533337913	7.73294311163772
0.492146866671246	7.72760456969263
0.492980200004579	7.73046915317536
0.493813533337913	7.73671915350133
0.494646866671246	7.74869832079276
0.495480200004579	7.75794311294158
0.496313533337913	7.75651082120021
0.497146866671246	7.75091186257487
0.497980200004579	7.75442748775822
0.498813533337913	7.76263061318605
0.499646866671246	7.76927123853238
0.500480200004579	7.75520873779897
0.501313533337913	7.75364623771748
0.502146866671246	7.76054727974406
0.502980200004579	7.76953165521263
0.503813533337913	7.76302123820642
0.504646866671246	7.75950561302307
0.50548020000458	7.76862019683176
0.506313533337913	7.77487019715773
0.507146866671246	7.770963946954
0.50798020000458	7.76445352994779
0.508813533337913	7.76302123820642
0.509646866671246	7.75494832111872
0.51048020000458	7.7408858203853
0.511313533337913	7.72552123625064
0.512146866671246	7.72343790280866
0.51298020000458	7.73033894483524
0.513813533337913	7.74218790378654
0.514646866671246	7.75442748775822
0.51548020000458	7.75638061286008
0.516313533337913	7.76054727974406
0.517146866671247	7.75442748775822
0.51798020000458	7.75299519601685
0.518813533337913	7.75208373763599
0.519646866671247	7.75156290427549
0.52048020000458	7.74661498735077
0.521313533337913	7.74700561237114
0.522146866671247	7.76015665472369
0.52298020000458	7.76770873845089
0.523813533337913	7.76744832177064
0.524646866671247	7.75885457132245
0.52548020000458	7.75299519601685
0.526313533337913	7.748958737473
0.527146866671247	7.74401082054828
0.52798020000458	7.74791707075201
0.528813533337913	7.75247436265636
0.529646866671247	7.75507852945884
0.53048020000458	7.76054727974406
0.531313533337914	7.77122436363425
0.532146866671247	7.77929728072195
0.53298020000458	7.77786498898058
0.533813533337914	7.76458373828791
0.534646866671247	7.75052123755449
0.53548020000458	7.75468790443847
0.536313533337914	7.75468790443847
0.537146866671247	7.75651082120021
0.53798020000458	7.75546915447922
0.538813533337914	7.75273477933661
0.539646866671247	7.76106811310456
0.54048020000458	7.75585977949959
0.541313533337914	7.75585977949959
0.542146866671247	7.74700561237114
0.54298020000458	7.73372436167847
0.543813533337914	7.7376306118822
0.544646866671247	7.74075561204518
0.54548020000458	7.75260457099648
0.546313533337914	7.75794311294158
0.547146866671247	7.76119832144468
0.54798020000458	7.7575524879212
0.548813533337914	7.75455769609835
0.549646866671247	7.74648477901064
0.550480200004581	7.74322957050754
0.551313533337914	7.73645873682108
0.552146866671247	7.74583373731002
0.552980200004581	7.74401082054828
0.553813533337914	7.74856811245263
0.554646866671247	7.73789102856245
0.555480200004581	7.74153686208592
0.556313533337914	7.7376306118822
0.557146866671247	7.7419274871063
0.557980200004581	7.73932332030381
0.558813533337914	7.73854207026307
0.559646866671247	7.74453165390878
0.560480200004581	7.75234415431623
0.561313533337914	7.75833373796195
0.562146866671248	7.76276082152617
0.562980200004581	7.76093790476443
0.563813533337914	7.76119832144468
0.564646866671248	7.75651082120021
0.565480200004581	7.76796915513114
0.566313533337914	7.77200561367499
0.567146866671248	7.77018269691325
0.567980200004581	7.75612019617984
0.568813533337914	7.74609415399027
0.569646866671248	7.74661498735077
0.570480200004581	7.75078165423474
0.571313533337914	7.76080769642431
0.572146866671248	7.76393269658729
0.572980200004581	7.75924519634282
0.573813533337914	7.75403686273785
0.574646866671248	7.7532556126971
0.575480200004581	7.76471394662804
0.576313533337915	7.76862019683176
0.577146866671248	7.77291707205586
0.577980200004581	7.77487019715773
0.578813533337915	7.77187540533487
0.579646866671248	7.7671879050904
0.580480200004581	7.76171915480518
0.581313533337915	7.76536498832866
0.582146866671248	7.7661462383694
0.582980200004581	7.76796915513114
0.583813533337915	7.76757853011077
0.584646866671248	7.76822957181139
0.585480200004581	7.76458373828791
0.586313533337915	7.75638061286008
0.587146866671248	7.75286498767673
0.587980200004581	7.74739623739151
0.588813533337915	7.75078165423474
0.589646866671248	7.75299519601685
0.590480200004582	7.75130248759524
0.591313533337915	7.75403686273785
0.592146866671248	7.75390665439772
0.592980200004582	7.76210977982555
0.593813533337915	7.76471394662804
0.594646866671248	7.76419311326754
0.595480200004582	7.7656254050089
0.596313533337915	7.7575524879212
0.597146866671248	7.74843790411251
0.597980200004582	7.74557332062977
0.598813533337915	7.74427123722853
0.599646866671248	7.75078165423474
0.600480200004582	7.7532556126971
0.601313533337915	7.75911498800269
0.602146866671248	7.75612019617984
0.602980200004582	7.75286498767673
0.603813533337915	7.74856811245263
0.604646866671249	7.75364623771748
0.605480200004582	7.75533894613909
0.606313533337915	7.75638061286008
0.607146866671249	7.7532556126971
0.607980200004582	7.7532556126971
0.608813533337915	7.75742227958108
0.609646866671249	7.76627644670953
0.610480200004582	7.76679728007002
0.611313533337915	7.76692748841015
0.612146866671249	7.76393269658729
0.612980200004582	7.75364623771748
0.613813533337915	7.74726602905139
0.614646866671249	7.74505248726928
0.615480200004582	7.75794311294158
0.616313533337915	7.75989623804344
0.617146866671249	7.75104207091499
0.617980200004582	7.74414102888841
0.618813533337915	7.7403649870248
0.619646866671249	7.74322957050754
0.620480200004582	7.73580769512046
0.621313533337916	7.73723998686182
0.622146866671249	7.74583373731002
0.622980200004582	7.75651082120021
0.623813533337916	7.76406290492741
0.624646866671249	7.75820352962182
0.625480200004582	7.74987019585387
0.626313533337916	7.73919311196369
0.627146866671249	7.73841186192294
0.627980200004582	7.74687540403102
0.628813533337916	7.74388061220816
0.629646866671249	7.72994831981487
0.630480200004582	7.72630248629139
0.631313533337916	7.73268269495748
0.632146866671249	7.74674519569089
0.632980200004582	7.74453165390878
0.633813533337916	7.73802123690257
0.634646866671249	7.73164102823648
0.635480200004583	7.72447956952965
0.636313533337916	7.72695352799201
0.637146866671249	7.73190144491673
0.637980200004583	7.73437540337909
0.638813533337916	7.73684936184145
0.639646866671249	7.74283894548717
0.640480200004583	7.74257852880692
0.641313533337916	7.74296915382729
0.642146866671249	7.74257852880692
0.642980200004583	7.74375040386804
0.643813533337916	7.73567748678033
0.644646866671249	7.73085977819574
0.645480200004583	7.73398477835872
0.646313533337916	7.74375040386804
0.64714686667125	7.73619832014083
0.647980200004583	7.73424519503897
0.648813533337916	7.73476602839946
0.64964686667125	7.74075561204518
0.650480200004583	7.74817748743226
0.651313533337916	7.74908894581313
0.65214686667125	7.74648477901064
0.652980200004583	7.73476602839946
0.653813533337916	7.727995194713
0.65464686667125	7.73020873649512
0.655480200004583	7.73906290362356
0.656313533337916	7.73203165325686
0.65714686667125	7.72513061123027
0.657980200004583	7.72877644475375
0.658813533337916	7.73945352864394
0.65964686667125	7.74257852880692
0.660480200004583	7.73203165325686
0.661313533337916	7.72747436135251
0.66214686667125	7.73398477835872
0.662980200004583	7.73515665341984
0.663813533337917	7.73528686175996
0.66464686667125	7.72382852782903
0.665480200004583	7.71575561074133
0.666313533337917	7.71341186061909
0.66714686667125	7.71406290231971
0.667980200004583	7.72226602774754
0.668813533337917	7.72656290297164
0.66964686667125	7.73203165325686
0.670480200004583	7.72278686110803
0.671313533337917	7.70833373535425
0.67214686667125	7.70221394336841
0.672980200004583	7.70911498539499
0.673813533337917	7.71901081924443
0.67464686667125	7.71250040223822
0.675480200004583	7.70950561041536
0.676313533337917	7.71523477738083
0.67714686667125	7.72226602774754
0.677980200004584	7.72161498604692
0.678813533337917	7.71862019422406
0.67964686667125	7.71406290231971
0.680480200004584	7.71510456904071
0.681313533337917	7.71809936086356
0.68214686667125	7.72539102791052
0.682980200004584	7.72343790280866
0.683813533337917	7.71328165227897
0.68464686667125	7.7118493605376
0.685480200004584	7.71380248563946
0.686313533337917	7.71002644377586
0.68714686667125	7.70677123527275
0.687980200004584	7.70846394369437
0.688813533337917	7.72317748612841
0.68964686667125	7.73125040321611
0.690480200004584	7.73398477835872
0.691313533337917	7.72487019455002
0.692146866671251	7.7199222776253
0.692980200004584	7.71380248563946
0.693813533337917	7.7118493605376
0.694646866671251	7.70299519340915
0.695480200004584	7.69830769316468
0.696313533337917	7.69960977656592
0.697146866671251	7.71171915219747
0.697980200004584	7.72148477770679
0.698813533337917	7.72356811114878
0.699646866671251	7.71080769381661
0.700480200004584	7.70833373535425
0.701313533337917	7.70638061025238
0.702146866671251	7.7161462357617
0.702980200004584	7.71315144393884
0.703813533337917	7.71302123559872
0.704646866671251	7.70299519340915
0.705480200004584	7.70195352668816
0.706313533337918	7.70000040158629
0.707146866671251	7.708073318674
0.707980200004584	7.70638061025238
0.708813533337918	7.70651081859251
0.709646866671251	7.70117227664741
0.710480200004584	7.70208373502828
0.711313533337918	7.70013060992642
0.712146866671251	7.69869831818505
0.712980200004584	7.69153685947822
0.713813533337918	7.68841185931524
0.714646866671251	7.68619831753313
0.715480200004584	7.69049519275723
0.716313533337918	7.70351602676965
0.717146866671251	7.70898477705487
0.717980200004585	7.70742227697338
0.718813533337918	7.69934935988567
0.719646866671251	7.70664102693263
0.720480200004585	7.71197956887772
0.721313533337918	7.70911498539499
0.722146866671251	7.70286498506903
0.722980200004585	7.70690144361288
0.723813533337918	7.71028686045611
0.724646866671251	7.71171915219747
0.725480200004585	7.70598998523201
0.726313533337918	7.71367227729934
0.727146866671251	7.71171915219747
0.727980200004585	7.71106811049685
0.728813533337918	7.70416706847027
0.729646866671251	7.70520873519126
0.730480200004585	7.70846394369437
0.731313533337918	7.70351602676965
0.732146866671251	7.69791706814431
0.732980200004585	7.69674519308319
0.733813533337918	7.69687540142331
0.734646866671251	7.69296915121959
0.735480200004585	7.68645873421338
0.736313533337918	7.68802123429487
0.737146866671252	7.69101602611772
0.737980200004585	7.69179727615847
0.738813533337918	7.68932331769611
0.739646866671252	7.69531290134182
0.740480200004585	7.69661498474306
0.741313533337918	7.69804727648443
0.742146866671252	7.68515665081213
0.742980200004585	7.67903685882629
0.743813533337918	7.68059935890779
0.744646866671252	7.69596394304244
0.745480200004585	7.70091185996716
0.746313533337918	7.69335977623996
0.747146866671252	7.68411498409114
0.747980200004585	7.68880248433561
0.748813533337918	7.70494831851102
0.749646866671252	7.71041706879623
0.750480200004585	7.71158894385735
0.751313533337919	7.6946618596412
0.752146866671252	7.68476602579176
0.752980200004585	7.6817712339689
0.753813533337919	7.69296915121959
0.754646866671252	7.7123701938981
0.755480200004585	7.72200561106729
0.756313533337919	7.72513061123027
0.757146866671252	7.72083373600617
0.757980200004585	7.7156254024012
0.758813533337919	7.72109415268642
0.759646866671252	7.72018269430555
0.760480200004585	7.72057331932592
0.761313533337919	7.71419311065984
0.762146866671252	7.70416706847027
0.762980200004585	7.70156290166779
0.763813533337919	7.70052123494679
0.764646866671252	7.70416706847027
0.765480200004586	7.70572956855176
0.766313533337919	7.70533894353139
0.767146866671252	7.71028686045611
0.767980200004586	7.70351602676965
0.768813533337919	7.70729206863325
0.769646866671252	7.70664102693263
0.770480200004586	7.71341186061909
0.771313533337919	7.70729206863325
0.772146866671252	7.70494831851102
0.772980200004586	7.70559936021164
0.773813533337919	7.69739623478381
0.774646866671252	7.70130248498754
0.775480200004586	7.70026081826654
0.776313533337919	7.70143269332766
0.777146866671253	7.69648477640294
0.777980200004586	7.69778685980418
0.778813533337919	7.70677123527275
0.779646866671253	7.71302123559872
0.780480200004586	7.7156254024012
0.781313533337919	7.71848998588393
0.782146866671253	7.71315144393884
0.782980200004586	7.71158894385735
0.783813533337919	7.70885456871474
0.784646866671253	7.71276081891847
0.785480200004586	7.7123701938981
0.786313533337919	7.72187540272716
0.787146866671253	7.72487019455002
0.787980200004586	7.7285160280735
0.788813533337919	7.72942748645437
0.789646866671253	7.72226602774754
0.790480200004586	7.72070352766605
0.79131353333792	7.7118493605376
0.792146866671253	7.72278686110803
0.792980200004586	7.71875040256418
0.79381353333792	7.71367227729934
0.794646866671253	7.70781290199375
0.795480200004586	7.71419311065984
0.79631353333792	7.72252644442779
0.797146866671253	7.72265665276791
0.797980200004586	7.7166670691222
0.79881353333792	7.70950561041536
0.799646866671253	7.70416706847027
0.800480200004586	7.70286498506903
0.80131353333792	7.70625040191226
0.802146866671253	7.71002644377586
0.802980200004586	7.71080769381661
0.80381353333792	7.70729206863325
0.804646866671253	7.71119831883698
0.805480200004586	7.71328165227897
0.80631353333792	7.70963581875549
0.807146866671253	7.70416706847027
0.807980200004586	7.70312540174928
0.80881353333792	7.71601602742157
0.809646866671253	7.71901081924443
0.810480200004587	7.7209639443463
0.81131353333792	7.71445352734008
0.812146866671253	7.71848998588393
0.812980200004587	7.71041706879623
0.81381353333792	7.70169311000791
0.814646866671253	7.69492227632145
0.815480200004587	7.69765665146406
0.81631353333792	7.70065144328692
0.817146866671253	7.69531290134182
0.817980200004587	7.70039102660667
0.81881353333792	7.70963581875549
0.819646866671254	7.71835977754381
0.820480200004587	7.71523477738083
0.82131353333792	7.70924519373512
0.822146866671254	7.70468790183077
0.822980200004587	7.70846394369437
0.82381353333792	7.70976602709561
0.824646866671254	7.71367227729934
0.825480200004587	7.71979206928518
0.82631353333792	7.72578165293089
0.827146866671254	7.72395873616915
0.827980200004587	7.71315144393884
0.82881353333792	7.71419311065984
0.829646866671254	7.71809936086356
0.830480200004587	7.71210977721785
0.83131353333792	7.70494831851102
0.832146866671254	7.69648477640294
0.832980200004587	7.70208373502828
0.83381353333792	7.70403686013015
0.834646866671254	7.70351602676965
0.835480200004587	7.70638061025238
0.836313533337921	7.71354206895921
0.837146866671254	7.72539102791052
0.837980200004587	7.72591186127102
0.838813533337921	7.71601602742157
0.839646866671254	7.71041706879623
0.840480200004587	7.70390665179002
0.841313533337921	7.70247436004865
0.842146866671254	7.69804727648443
0.842980200004587	7.70546915187151
0.843813533337921	7.71848998588393
0.844646866671254	7.7333337366581
0.845480200004587	7.7328129032976
0.846313533337921	7.71783894418331
0.847146866671254	7.70416706847027
0.847980200004587	7.69713581810356
0.848813533337921	7.70559936021164
0.849646866671254	7.71692748580244
0.850480200004587	7.72513061123027
0.851313533337921	7.73138061155623
0.852146866671254	7.72773477803275
0.852980200004587	7.73046915317536
0.853813533337911	7.72252644442779
0.854646866671244	7.72669311131176
0.855480200004578	7.72981811147474
0.856313533337911	7.73085977819574
0.857146866671245	7.72278686110803
0.857980200004578	7.72135456936667
0.858813533337911	7.72617227795127
0.859646866671245	7.72460977786977
0.860480200004578	7.72330769446853
0.861313533337911	7.72487019455002
0.862146866671245	7.72864623641362
0.862980200004578	7.72057331932592
0.863813533337911	7.70794311033387
0.864646866671245	7.71367227729934
0.865480200004578	7.71705769414257
0.866313533337911	7.72500040289015
0.867146866671245	7.7123701938981
0.867980200004578	7.7113285271771
0.868813533337911	7.70638061025238
0.869646866671245	7.70690144361288
0.870480200004578	7.69869831818505
0.871313533337911	7.70208373502828
0.872146866671245	7.707031651953
0.872980200004578	7.71888061090431
0.873813533337911	7.71875040256418
0.874646866671245	7.71002644377586
0.875480200004578	7.70625040191226
0.876313533337911	7.70182331834803
0.877146866671245	7.70546915187151
0.877980200004578	7.69583373470232
0.878813533337912	7.68867227599549
0.879646866671245	7.6957035263622
0.880480200004578	7.71093790215673
0.881313533337912	7.72174519438704
0.882146866671245	7.70820352701412
0.882980200004578	7.69752644312394
0.883813533337912	7.69752644312394
0.884646866671245	7.70716186029313
0.885480200004579	7.7161462357617
0.886313533337912	7.71757852750307
0.887146866671245	7.71171915219747
0.887980200004579	7.71497436070058
0.888813533337912	7.71054727713636
0.889646866671245	7.71367227729934
0.890480200004579	7.70533894353139
0.891313533337912	7.70442748515052
0.892146866671245	7.71002644377586
0.892980200004579	7.71067748547648
0.893813533337912	7.71210977721785
0.894646866671245	7.71653686078207
0.895480200004579	7.71510456904071
0.896313533337912	7.72330769446853
0.897146866671245	7.7199222776253
0.897980200004579	7.71718790248269
0.898813533337912	7.7123701938981
0.899646866671245	7.71119831883698
0.900480200004579	7.72161498604692
0.901313533337912	7.72669311131176
0.902146866671245	7.72213581940741
0.902980200004579	7.71210977721785
0.903813533337912	7.69583373470232
0.904646866671246	7.69075560943747
0.905480200004579	7.69583373470232
0.906313533337912	7.70143269332766
0.907146866671246	7.7075524853135
0.907980200004579	7.71223998555797
0.908813533337912	7.71627644410182
0.909646866671246	7.71627644410182
0.910480200004579	7.70924519373512
0.911313533337912	7.70403686013015
0.912146866671246	7.70638061025238
0.912980200004579	7.71054727713636
0.913813533337912	7.72174519438704
0.914646866671246	7.72330769446853
0.915480200004579	7.72500040289015
0.916313533337912	7.71432331899996
0.917146866671246	7.70143269332766
0.917980200004579	7.69752644312394
0.918813533337912	7.6989587348653
0.919646866671246	7.7032556100894
0.920480200004579	7.70013060992642
0.921313533337913	7.6984379015048
0.922146866671246	7.6989587348653
0.922980200004579	7.69062540109735
0.923813533337913	7.68841185931524
0.924646866671246	7.68242227566952
0.925480200004579	7.68476602579176
0.926313533337913	7.69114623445785
0.927146866671246	7.69544310968195
0.927980200004579	7.69778685980418
0.928813533337913	7.68776081761462
0.929646866671246	7.68515665081213
0.93048020000458	7.68333373405039
0.931313533337913	7.68723998425412
0.932146866671246	7.68385456741089
0.93298020000458	7.68085977558803
0.933813533337913	7.67669310870406
0.934646866671246	7.67330769186083
0.93548020000458	7.67395873356145
0.936313533337913	7.67031290003797
0.937146866671246	7.67057331671822
0.93798020000458	7.66979206667747
0.938813533337913	7.67447956692195
0.939646866671246	7.6779951921053
0.94048020000458	7.67539102530282
0.941313533337913	7.66627644149412
0.942146866671246	7.65885456610704
0.94298020000458	7.65455769088294
0.943813533337913	7.65989623282803
0.944646866671246	7.67265665016021
0.94548020000458	7.68268269234977
0.946313533337913	7.68906290101586
0.947146866671246	7.68750040093437
0.94798020000458	7.68893269267574
0.948813533337913	7.68255248400965
0.949646866671247	7.67682331704418
0.95048020000458	7.66966185833735
0.951313533337913	7.67148477509909
0.952146866671247	7.68268269234977
0.95298020000458	7.69427123462083
0.953813533337913	7.69713581810356
0.954646866671247	7.68515665081213
0.95548020000458	7.67630248368369
0.956313533337913	7.6736983168812
0.957146866671247	7.67604206700344
0.95798020000458	7.67278685850033
0.958813533337913	7.67174519177934
0.959646866671247	7.67447956692195
0.96048020000458	7.68216185898928
0.961313533337914	7.68098998392816
0.962146866671247	7.67721394206455
0.96298020000458	7.67434935858182
0.963813533337914	7.67604206700344
0.964646866671247	7.67695352538431
0.96548020000458	7.67018269169785
0.966313533337914	7.6742191502417
0.967146866671247	7.68320352571027
0.96798020000458	7.69375040126033
0.968813533337914	7.69114623445785
0.969646866671247	7.68893269267574
0.97048020000458	7.68932331769611
0.971313533337914	7.68476602579176
0.972146866671247	7.67591185866331
0.97298020000458	7.67539102530282
0.973813533337914	7.68476602579176
0.974646866671247	7.68789102595474
0.975480200004581	7.67643269202381
0.976313533337914	7.67187540011946
0.977146866671247	7.67226602513983
0.977980200004581	7.68007852554729
0.978813533337914	7.68203165064915
0.979646866671247	7.68828165097511
0.980480200004581	7.6865889425535
0.981313533337914	7.68515665081213
0.982146866671247	7.68294310903002
0.982980200004581	7.68776081761462
0.983813533337914	7.69635456806282
0.984646866671247	7.69817748482456
0.985480200004581	7.6984379015048
0.986313533337914	7.6946618596412
0.987146866671247	7.69778685980418
0.987980200004581	7.69440144296095
0.988813533337914	7.69882852652518
0.989646866671247	7.69296915121959
0.990480200004581	7.69231810951897
0.991313533337914	7.69010456773685
0.992146866671248	7.69453165130108
0.992980200004581	7.70677123527275
0.993813533337914	7.70546915187151
0.994646866671248	7.70612019357213
0.995480200004581	7.69752644312394
0.996313533337914	7.69544310968195
0.997146866671248	7.68958373437636
0.997980200004581	7.68684935923375
0.998813533337914	7.68046915056766
0.999646866671248	7.67304727518058
1.00048020000458	7.66953164999723
1.00131353333791	7.68190144230903
1.00214686667125	7.69453165130108
1.00298020000458	7.69987019324617
1.00381353333791	7.6941410262807
1.00464686667125	7.68619831753313
1.00548020000458	7.69427123462083
1.00631353333791	7.69752644312394
1.00714686667125	7.6984379015048
1.00798020000458	7.69492227632145
1.00881353333791	7.69583373470232
1.00964686667125	7.69427123462083
1.01048020000458	7.68697956757387
1.01131353333791	7.67890665048617
1.01214686667125	7.68515665081213
1.01298020000458	7.68632852587325
1.01381353333791	7.68789102595474
1.01464686667125	7.6914066511381
1.01548020000458	7.69934935988567
1.01631353333791	7.7037764434499
1.01714686667125	7.69882852652518
1.01798020000458	7.69218790117884
1.01881353333791	7.69609415138257
1.01964686667125	7.69908894320542
1.02048020000458	7.70143269332766
1.02131353333791	7.70299519340915
1.02214686667125	7.70520873519126
1.02298020000458	7.70559936021164
1.02381353333791	7.71119831883698
1.02464686667125	7.71848998588393
1.02548020000458	7.72721394467226
1.02631353333791	7.72070352766605
1.02714686667124	7.7194014442648
1.02798020000458	7.72174519438704
1.02881353333791	7.72265665276791
1.02964686667124	7.72187540272716
1.03048020000458	7.71471394402033
1.03131353333791	7.71250040223822
1.03214686667124	7.71679727746232
1.03298020000458	7.71536498572095
1.03381353333791	7.70455769349064
1.03464686667124	7.68684935923375
1.03548020000458	7.68437540077139
1.03631353333791	7.6908858177776
1.03714686667124	7.69700560976344
1.03798020000458	7.69544310968195
1.03881353333791	7.70052123494679
1.03964686667124	7.70403686013015
1.04048020000458	7.70885456871474
1.04131353333791	7.70208373502828
1.04214686667124	7.69244831785909
1.04298020000458	7.68971394271648
1.04381353333791	7.69153685947822
1.04464686667124	7.69531290134182
1.04548020000458	7.69309935955971
1.04631353333791	7.69648477640294
1.04714686667124	7.69856810984493
1.04798020000458	7.70260456838878
1.04881353333791	7.70520873519126
1.04964686667124	7.70768269365362
1.05048020000458	7.70299519340915
1.05131353333791	7.69726602644369
1.05214686667124	7.69505248466157
1.05298020000458	7.69283894287946
1.05381353333791	7.69010456773685
1.05464686667124	7.68567748417263
1.05548020000457	7.68450560911151
1.05631353333791	7.68255248400965
1.05714686667124	7.68255248400965
1.05798020000457	7.6828129006899
1.05881353333791	7.68268269234977
1.05964686667124	7.69205769283872
1.06048020000457	7.69335977623996
1.06131353333791	7.68424519243126
1.06214686667124	7.67487019194232
1.06298020000457	7.67070352505834
1.06381353333791	7.67916706716642
1.06464686667124	7.68333373405039
1.06548020000457	7.6865889425535
1.06631353333791	7.69010456773685
1.06714686667124	7.68502644247201
1.06798020000457	7.69218790117884
1.06881353333791	7.69322956789983
1.06964686667124	7.6984379015048
1.07048020000457	7.70403686013015
1.07131353333791	7.71914102758456
1.07214686667124	7.72356811114878
1.07298020000457	7.71862019422406
1.07381353333791	7.70234415170853
1.07464686667124	7.69882852652518
1.07548020000457	7.70143269332766
1.07631353333791	7.72018269430555
1.07714686667124	7.72356811114878
1.07798020000457	7.71393269397959
1.07881353333791	7.69908894320542
1.07964686667124	7.70351602676965
1.08048020000457	7.71588581908145
1.08131353333791	7.7236983194889
1.08214686667124	7.71796915252344
1.08298020000457	7.70963581875549
1.0838135333379	7.70156290166779
1.08464686667124	7.70429727681039
1.08548020000457	7.71653686078207
1.0863135333379	7.72591186127102
1.08714686667124	7.72031290264567
1.08798020000457	7.71367227729934
1.0888135333379	7.70794311033387
1.08964686667124	7.71835977754381
1.09048020000457	7.71575561074133
1.0913135333379	7.71328165227897
1.09214686667124	7.7027347767289
1.09298020000457	7.70846394369437
1.0938135333379	7.70950561041536
1.09464686667124	7.71471394402033
1.09548020000457	7.71315144393884
1.0963135333379	7.72317748612841
1.09714686667124	7.72539102791052
1.09798020000457	7.71341186061909
1.0988135333379	7.70169311000791
1.09964686667124	7.70182331834803
1.10048020000457	7.71302123559872
1.1013135333379	7.71432331899996
1.10214686667124	7.70768269365362
1.10298020000457	7.70390665179002
1.1038135333379	7.70351602676965
1.10464686667124	7.70338581842953
1.10548020000457	7.70455769349064
1.1063135333379	7.7037764434499
1.10714686667124	7.70612019357213
1.10798020000457	7.70403686013015
1.1088135333379	7.70651081859251
1.10964686667124	7.70716186029313
1.11048020000457	7.71419311065984
1.1113135333379	7.71015665211598
1.11214686667124	7.70768269365362
1.11298020000457	7.70507852685114
1.1138135333379	7.71171915219747
1.11464686667124	7.71796915252344
1.11548020000457	7.71809936086356
1.1163135333379	7.71497436070058
1.11714686667123	7.71263061057834
1.11798020000457	7.7156254024012
1.1188135333379	7.71549519406108
1.11964686667123	7.71289102725859
1.12048020000457	7.71770873584319
1.1213135333379	7.72317748612841
1.12214686667123	7.7199222776253
1.12298020000457	7.70494831851102
1.1238135333379	7.70208373502828
1.12464686667123	7.71171915219747
1.12548020000457	7.72005248596543
1.1263135333379	7.7199222776253
1.12714686667123	7.71718790248269
1.12798020000457	7.72382852782903
1.1288135333379	7.73085977819574
1.12964686667123	7.73489623673959
1.13048020000457	7.73450561171921
1.1313135333379	7.72773477803275
1.13214686667123	7.72213581940741
1.13298020000457	7.72877644475375
1.1338135333379	7.73906290362356
1.13464686667123	7.73984415366431
1.13548020000457	7.73190144491673
1.1363135333379	7.72786498637288
1.13714686667123	7.73268269495748
1.13798020000457	7.73020873649512
1.1388135333379	7.72447956952965
1.13964686667123	7.72070352766605
1.14048020000457	7.71406290231971
1.1413135333379	7.71575561074133
1.14214686667123	7.71653686078207
1.14298020000457	7.73020873649512
1.1438135333379	7.73424519503897
1.14464686667123	7.73320352831797
1.14548020000456	7.72526081957039
1.1463135333379	7.72890665309387
1.14714686667123	7.73085977819574
1.14798020000456	7.7328129032976
1.1488135333379	7.72343790280866
1.14964686667123	7.72682331965189
1.15048020000456	7.72682331965189
1.1513135333379	7.72487019455002
1.15214686667123	7.72526081957039
1.15298020000456	7.73476602839946
1.1538135333379	7.74010457034456
1.15464686667123	7.73411498669884
1.15548020000456	7.72630248629139
1.1563135333379	7.73164102823648
1.15714686667123	7.73567748678033
1.15798020000456	7.73737019520195
1.1588135333379	7.73476602839946
1.15964686667123	7.73867227860319
1.16048020000456	7.73945352864394
1.1613135333379	7.74296915382729
1.16214686667123	7.73567748678033
1.16298020000456	7.73359415333835
1.1638135333379	7.73463582005934
1.16464686667123	7.73971394532418
1.16548020000456	7.7457035289699
1.1663135333379	7.73945352864394
1.16714686667123	7.74049519536493
1.16798020000456	7.73828165358282
1.1688135333379	7.74531290394953
1.16964686667123	7.75182332095574
1.17048020000456	7.74908894581313
1.1713135333379	7.74609415399027
1.17214686667123	7.7494795708335
1.17298020000456	7.75052123755449
1.1738135333379	7.74882852913288
1.17464686667123	7.74453165390878
1.17548020000456	7.7494795708335
1.1763135333379	7.75039102921437
1.17714686667123	7.74765665407176
1.17798020000456	7.73737019520195
1.17881353333789	7.7365889451612
1.17964686667123	7.7403649870248
1.18048020000456	7.75130248759524
1.18131353333789	7.75208373763599
1.18214686667123	7.7446618622489
1.18298020000456	7.74244832046679
1.18381353333789	7.75091186257487
1.18464686667123	7.76744832177064
1.18548020000456	7.77213582201512
1.18631353333789	7.76783894679102
1.18714686667123	7.75729207124095
1.18798020000456	7.75690144622058
1.18881353333789	7.76822957181139
1.18964686667123	7.77343790541636
1.19048020000456	7.77447957213735
1.19131353333789	7.76471394662804
1.19214686667123	7.76796915513114
1.19298020000456	7.7704431135935
1.19381353333789	7.77513061383797
1.19464686667123	7.77122436363425
1.19548020000456	7.76575561334903
1.19631353333789	7.7656254050089
1.19714686667123	7.76458373828791
1.19798020000456	7.76979207189288
1.19881353333789	7.77135457197437
1.19964686667123	7.77304728039599
1.20048020000456	7.76953165521263
1.20131353333789	7.76393269658729
1.20214686667123	7.770963946954
1.20298020000456	7.78098998914356
1.20381353333789	7.79283894809487
1.20464686667123	7.78658894776891
1.20548020000456	7.77565144719847
1.20631353333789	7.77031290525338
1.20714686667122	7.77656290557934
1.20798020000456	7.78489623934729
1.20881353333789	7.77981811408245
1.20964686667122	7.76523477998853
1.21048020000456	7.7532556126971
1.21131353333789	7.74296915382729
1.21214686667122	7.74479207058903
1.21298020000456	7.74687540403102
1.21381353333789	7.74921915415325
1.21464686667122	7.75364623771748
1.21548020000456	7.76158894646505
1.21631353333789	7.77487019715773
1.21714686667122	7.77760457230033
1.21798020000456	7.77200561367499
1.21881353333789	7.76940144687251
1.21964686667122	7.76341186322679
1.22048020000456	7.76406290492741
1.22131353333789	7.76875040517189
1.22214686667122	7.77799519732071
1.22298020000456	7.77356811375648
1.22381353333789	7.77057332193363
1.22464686667122	7.77239623869537
1.22548020000456	7.78242228088493
1.22631353333789	7.78177123918431
1.22714686667122	7.77513061383797
1.22798020000456	7.77942748906207
1.22881353333789	7.78359415594605
1.22964686667122	7.78776082283002
1.23048020000456	7.77630248889909
1.23131353333789	7.77122436363425
1.23214686667122	7.77552123885835
1.23298020000456	7.78580769772816
1.23381353333789	7.78424519764667
1.23464686667122	7.78112019748369
1.23548020000455	7.78151082250406
1.23631353333789	7.78945353125164
1.23714686667122	7.78632853108866
1.23798020000455	7.77695353059971
1.23881353333789	7.76770873845089
1.23964686667122	7.7666670717299
1.24048020000455	7.769922280233
1.24131353333789	7.77565144719847
1.24214686667122	7.77591186387872
1.24298020000455	7.7704431135935
1.24381353333789	7.77018269691325
1.24464686667122	7.77187540533487
1.24548020000455	7.7790368640417
1.24631353333789	7.78489623934729
1.24714686667122	7.7881514478504
1.24798020000455	7.78984415627201
1.24881353333789	7.78203165586456
1.24964686667122	7.78112019748369
1.25048020000455	7.78541707270779
1.25131353333789	7.79101603133313
1.25214686667122	7.78632853108866
1.25298020000455	7.77656290557934
1.25381353333789	7.77630248889909
1.25464686667122	7.77604207221884
1.25548020000455	7.7747399888176
1.25631353333789	7.76757853011077
1.25714686667122	7.77109415529412
1.25798020000455	7.77916707238182
1.25881353333789	7.77513061383797
1.25964686667122	7.77057332193363
1.26048020000455	7.76497436330828
1.26131353333789	7.77369832209661
1.26214686667122	7.77981811408245
1.26298020000455	7.78606811440841
1.26381353333789	7.78489623934729
1.26464686667122	7.77877644736145
1.26548020000455	7.77669311391946
1.26631353333789	7.78255248922505
1.26714686667122	7.79388061481586
1.26798020000455	7.79309936477512
1.26881353333788	7.78463582266704
1.26964686667122	7.78398478096642
1.27048020000455	7.78164103084418
1.27131353333788	7.77773478064046
1.27214686667122	7.77278686371574
1.27298020000455	7.77734415562009
1.27381353333788	7.78424519764667
1.27464686667122	7.77747436396021
1.27548020000455	7.77187540533487
1.27631353333788	7.77187540533487
1.27714686667122	7.78072957246332
1.27798020000455	7.79010457295226
1.27881353333788	7.79153686469363
1.27964686667122	7.8000004068017
1.28048020000458	7.80690144882829
1.28131353333791	7.80937540729065
1.28214686667124	7.8048181153863
1.28298020000458	7.79830769838009
1.28381353333791	7.79700561497884
1.28464686667124	7.79153686469363
1.28548020000458	7.78737019780965
1.28631353333791	7.78216186420468
1.28714686667124	7.78177123918431
1.28798020000458	7.78125040582381
1.28881353333791	7.78841186453064
1.28964686667124	7.78268269756518
1.29048020000458	7.78007853076269
1.29131353333791	7.77500040549785
1.29214686667124	7.77656290557934
1.29298020000458	7.7790368640417
1.29381353333791	7.78007853076269
1.29464686667124	7.78346394760592
1.29548020000458	7.78476603100717
1.29631353333791	7.78411498930655
1.29714686667124	7.78841186453064
1.29798020000458	7.79114623967325
1.29881353333791	7.79153686469363
1.29964686667124	7.78515665602754
1.30048020000458	7.77747436396021
1.30131353333791	7.77500040549785
1.30214686667124	7.76914103019226
1.30298020000458	7.77565144719847
1.30381353333791	7.77864623902133
1.30464686667124	7.78671915610903
1.30548020000457	7.78593790606828
1.30631353333791	7.79023478129238
1.30714686667124	7.79088582299301
1.30798020000457	7.78802123951027
1.30881353333791	7.78242228088493
1.30964686667124	7.78346394760592
1.31048020000457	7.7828129059053
1.31131353333791	7.78645873942878
1.31214686667124	7.78541707270779
1.31298020000457	7.78750040614978
1.31381353333791	7.78307332258555
1.31464686667124	7.78737019780965
1.31548020000457	7.79101603133313
1.31631353333791	7.8010420735227
1.31714686667124	7.79661498995847
1.31798020000457	7.78593790606828
1.31881353333791	7.77630248889909
1.31964686667124	7.77330769707623
1.32048020000457	7.77617228055897
1.32131353333791	7.78268269756518
1.32214686667124	7.79179728137387
1.32298020000457	7.79817749003996
1.32381353333791	7.79765665667946
1.32464686667124	7.79348998979549
1.32548020000457	7.7871097811294
1.32631353333791	7.78020873910282
1.32714686667124	7.77552123885835
1.32798020000457	7.770963946954
1.32881353333791	7.7661462383694
1.32964686667124	7.76445352994779
1.33048020000457	7.76080769642431
1.33131353333791	7.7656254050089
1.33214686667124	7.77070353027375
1.33298020000457	7.77760457230033
1.3338135333379	7.78919311457139
1.33464686667124	7.78945353125164
1.33548020000457	7.79062540631276
1.3363135333379	7.7881514478504
1.33714686667124	7.78424519764667
1.33798020000457	7.78203165586456
1.3388135333379	7.7747399888176
1.33964686667124	7.76966186355276
1.34048020000457	7.77330769707623
1.3413135333379	7.7704431135935
1.34214686667124	7.77773478064046
1.34298020000457	7.7785160306812
1.3438135333379	7.77773478064046
1.34464686667124	7.77395873877686
1.34548020000457	7.77500040549785
1.3463135333379	7.77981811408245
1.34714686667124	7.77669311391946
1.34798020000457	7.77604207221884
1.3488135333379	7.77682332225959
1.34964686667124	7.77682332225959
1.35048020000457	7.77369832209661
1.3513135333379	7.77291707205586
1.35214686667124	7.78059936412319
1.35298020000457	7.78593790606828
1.3538135333379	7.78984415627201
1.35464686667124	7.78854207287077
1.35548020000457	7.78737019780965
1.3563135333379	7.77539103051822
1.35714686667124	7.76744832177064
1.35798020000457	7.76757853011077
1.3588135333379	7.77565144719847
1.35964686667124	7.77825561400096
1.36048020000457	7.77447957213735
1.3613135333379	7.77825561400096
1.36214686667124	7.7838545726263
1.36298020000457	7.78359415594605
1.3638135333379	7.77539103051822
1.36464686667123	7.77304728039599
1.36548020000457	7.7752608221781
1.3663135333379	7.77213582201512
1.36714686667123	7.76862019683176
1.36798020000457	7.76497436330828
1.3688135333379	7.76367227990704
1.36964686667123	7.76197957148543
1.37048020000457	7.7666670717299
1.3713135333379	7.77382853043673
1.37214686667123	7.78020873910282
1.37298020000457	7.78177123918431
1.3738135333379	7.7871097811294
1.37464686667123	7.79127644801338
1.37548020000457	7.79205769805412
1.3763135333379	7.78919311457139
1.37714686667123	7.78320353092568
1.37798020000457	7.77786498898058
1.3788135333379	7.77825561400096
1.37964686667123	7.78320353092568
1.38048020000457	7.79205769805412
1.3813135333379	7.80143269854307
1.38214686667123	7.80651082380791
1.38298020000457	7.79609415659797
1.3838135333379	7.78372436428617
1.38464686667123	7.77487019715773
1.38548020000457	7.7833337392658
1.3863135333379	7.78697957278928
1.38714686667123	7.79127644801338
1.38798020000457	7.78424519764667
1.3888135333379	7.78020873910282
1.38964686667123	7.78255248922505
1.39048020000457	7.79010457295226
1.3913135333379	7.79179728137387
1.39214686667123	7.79661498995847
1.39298020000457	7.80078165684245
1.3938135333379	7.80612019878754
1.39464686667123	7.79895874008071
1.39548020000456	7.79440144817636
1.3963135333379	7.79440144817636
1.39714686667123	7.80234415692394
1.39798020000456	7.79973999012145
1.3988135333379	7.79531290655723
1.39964686667123	7.78190144752443
1.40048020000456	7.7795576974022
1.4013135333379	7.7876306144899
1.40214686667123	7.7914066563535
1.40298020000456	7.7994795734412
1.4038135333379	7.79713582331897
1.40464686667123	7.80638061546779
1.40548020000456	7.81028686567151
1.4063135333379	7.81184936575301
1.40714686667123	7.80533894874679
1.40798020000456	7.8000004068017
1.4088135333379	7.8005212401622
1.40964686667123	7.80065144850232
1.41048020000456	7.79492228153686
1.4113135333379	7.78671915610903
1.41214686667123	7.77552123885835
1.41298020000456	7.76783894679102
1.4138135333379	7.7671879050904
1.41464686667123	7.78203165586456
1.41548020000456	7.78932332291152
1.4163135333379	7.79427123983623
1.41714686667123	7.78645873942878
1.41798020000456	7.78750040614978
1.4188135333379	7.78125040582381
1.41964686667123	7.78033894744294
1.42048020000456	7.77721394727996
1.4213135333379	7.77565144719847
1.42214686667123	7.77369832209661
1.42298020000456	7.77122436363425
1.4238135333379	7.76901082185213
1.42464686667123	7.77005248857313
1.42548020000456	7.7742191554571
1.42631353333789	7.77929728072195
1.42714686667123	7.77721394727996
1.42798020000456	7.77330769707623
1.42881353333789	7.76875040517189
1.42964686667123	7.76523477998853
1.43048020000456	7.77083373861387
1.43131353333789	7.77265665537561
1.43214686667123	7.77604207221884
1.43298020000456	7.77252644703549
1.43381353333789	7.77252644703549
1.43464686667123	7.7828129059053
1.43548020000456	7.79362019813561
1.43631353333789	7.80390665700543
1.43714686667123	7.80468790704617
1.43798020000456	7.8005212401622
1.43881353333789	7.79518269821711
1.43964686667123	7.78671915610903
1.44048020000456	7.78346394760592
1.44131353333789	7.78112019748369
1.44214686667123	7.78112019748369
1.44298020000456	7.77721394727996
1.44381353333789	7.76848998849164
1.44464686667123	7.76588582168915
1.44548020000456	7.76458373828791
1.44631353333789	7.77513061383797
1.44714686667123	7.77513061383797
1.44798020000456	7.77656290557934
1.44881353333789	7.77460978047748
1.44964686667123	7.77356811375648
1.45048020000456	7.77578165553859
1.45131353333789	7.77057332193363
1.45214686667123	7.76380248824717
1.45298020000456	7.75716186290083
1.45381353333789	7.75924519634282
1.45464686667123	7.77161498865462
1.45548020000456	7.77929728072195
1.45631353333789	7.78502644768741
1.45714686667122	7.77838582234108
1.45798020000456	7.76953165521263
1.45881353333789	7.76796915513114
1.45964686667122	7.77083373861387
1.46048020000456	7.77929728072195
1.46131353333789	7.77890665570158
1.46214686667122	7.78307332258555
1.46298020000456	7.7785160306812
1.46381353333789	7.77070353027375
1.46464686667122	7.76223998816568
1.46548020000456	7.76432332160766
1.46631353333789	7.77317748873611
1.46714686667122	7.77200561367499
1.46798020000456	7.76770873845089
1.46881353333789	7.75794311294158
1.46964686667122	7.75494832111872
1.47048020000456	7.74987019585387
1.47131353333789	7.75455769609835
1.47214686667122	7.76354207156692
1.47298020000456	7.77382853043673
1.47381353333789	7.78216186420468
1.47464686667122	7.78893269789114
1.47548020000456	7.79088582299301
1.47631353333789	7.78789103117015
1.47714686667122	7.78932332291152
1.47798020000456	7.79322957311524
1.47881353333789	7.7924483230745
1.47964686667122	7.77825561400096
1.48048020000456	7.77500040549785
1.48131353333789	7.77760457230033
1.48214686667122	7.78007853076269
1.48298020000456	7.77005248857313
1.48381353333789	7.76276082152617
1.48464686667122	7.76328165488667
1.48548020000455	7.770963946954
1.48631353333789	7.77200561367499
1.48714686667122	7.77591186387872
1.48798020000455	7.77226603035524
1.48881353333789	7.77226603035524
1.48964686667122	7.77539103051822
1.49048020000455	7.78059936412319
1.49131353333789	7.78398478096642
1.49214686667122	7.7747399888176
1.49298020000455	7.76497436330828
1.49381353333789	7.76679728007002
1.49464686667122	7.77382853043673
1.49548020000455	7.7833337392658
1.49631353333789	7.7785160306812
1.49714686667122	7.78216186420468
1.49798020000455	7.77864623902133
1.49881353333789	7.78242228088493
1.49964686667122	7.77747436396021
1.50048020000455	7.77682332225959
1.50131353333789	7.7747399888176
1.50214686667122	7.77682332225959
1.50298020000455	7.77226603035524
1.50381353333789	7.77239623869537
1.50464686667122	7.78164103084418
1.50548020000455	7.79505248987698
1.50631353333789	7.79205769805412
1.50714686667122	7.7838545726263
1.50798020000455	7.77994832242257
1.50881353333789	7.77773478064046
1.50964686667122	7.77213582201512
1.51048020000455	7.770963946954
1.51131353333789	7.77122436363425
1.51214686667122	7.77109415529412
1.51298020000455	7.76901082185213
1.51381353333789	7.77942748906207
1.51464686667122	7.78203165586456
1.51548020000455	7.77656290557934
1.51631353333788	7.77278686371574
1.51714686667122	7.78346394760592
1.51798020000455	7.79440144817636
1.51881353333788	7.7957035315776
1.51964686667122	7.78776082283002
1.52048020000455	7.78007853076269
1.52131353333788	7.78151082250406
1.52214686667122	7.7828129059053
1.52298020000455	7.78398478096642
1.52381353333788	7.78593790606828
1.52464686667122	7.78671915610903
1.52548020000455	7.7924483230745
1.52631353333788	7.79036498963251
1.52714686667122	7.79270873975474
1.52798020000455	7.78828165619052
1.52881353333788	7.78125040582381
1.52964686667122	7.78372436428617
1.53048020000455	7.78450561432692
1.53131353333788	7.79153686469363
1.53214686667122	7.78684936444915
1.53298020000455	7.79257853141462
1.53381353333788	7.79479207319673
1.53464686667122	7.79127644801338
1.53548020000455	7.7881514478504
1.53631353333788	7.7881514478504
1.53714686667122	7.79114623967325
1.53798020000455	7.79088582299301
1.53881353333788	7.7871097811294
1.53964686667122	7.79023478129238
1.54048020000455	7.79036498963251
1.54131353333788	7.79466186485661
1.54214686667122	7.80442749036592
1.54298020000455	7.81184936575301
1.54381353333788	7.81250040745363
1.54464686667122	7.79791707335971
1.54548020000455	7.79036498963251
1.54631353333788	7.78828165619052
1.54714686667121	7.79908894842083
1.54798020000455	7.79882853174058
1.54881353333788	7.79453165651648
1.54964686667121	7.78593790606828
1.55048020000455	7.7828129059053
1.55131353333788	7.79322957311524
1.55214686667121	7.80299519862456
1.55298020000455	7.80638061546779
1.55381353333788	7.79687540663872
1.55464686667121	7.78307332258555
1.55548020000455	7.78112019748369
1.55631353333788	7.78424519764667
1.55714686667121	7.79179728137387
1.55798020000455	7.79830769838009
1.55881353333788	7.79830769838009
1.55964686667121	7.79583373991773
1.56048020000455	7.78984415627201
1.56131353333788	7.7881514478504
1.56214686667121	7.78658894776891
1.56298020000455	7.78880248955102
1.56381353333788	7.79114623967325
1.56464686667121	7.79921915676096
1.56548020000455	7.79791707335971
1.56631353333788	7.79492228153686
1.56714686667121	7.77916707238182
1.56798020000455	7.77434936379723
1.56881353333788	7.7742191554571
1.56964686667121	7.78112019748369
1.57048020000455	7.78697957278928
1.57131353333788	7.78697957278928
1.57214686667121	7.78085978080344
1.57298020000455	7.77265665537561
1.57381353333788	7.77005248857313
1.57464686667121	7.7785160306812
1.57548020000455	7.78216186420468
1.57631353333788	7.78476603100717
1.57714686667121	7.77929728072195
1.57798020000454	7.77669311391946
1.57881353333788	7.77317748873611
1.57964686667121	7.77604207221884
1.58048020000454	7.78085978080344
1.58131353333788	7.78893269789114
1.58214686667121	7.78971394793189
1.58298020000454	7.79335978145537
1.58381353333788	7.79309936477512
1.58464686667121	7.78489623934729
1.58548020000454	7.78216186420468
1.58631353333788	7.7871097811294
1.58714686667121	7.79908894842083
1.58798020000454	7.79283894809487
1.58881353333788	7.77812540566083
1.58964686667121	7.76679728007002
1.59048020000454	7.76940144687251
1.59131353333788	7.7671879050904
1.59214686667121	7.77161498865462
1.59298020000454	7.77929728072195
1.59381353333788	7.78841186453064
1.59464686667121	7.79036498963251
1.59548020000454	7.78294311424543
1.59631353333788	7.77994832242257
1.59714686667121	7.7833337392658
1.59798020000454	7.78750040614978
1.59881353333788	7.78346394760592
1.59964686667121	7.77304728039599
1.60048020000454	7.77174519699474
1.60131353333788	7.77213582201512
1.60214686667121	7.77447957213735
1.60298020000454	7.77356811375648
1.60381353333788	7.77304728039599
1.60464686667121	7.79166707303375
1.60548020000454	7.80260457360419
1.60631353333787	7.8048181153863
1.60714686667121	7.79401082315599
1.60798020000454	7.79661498995847
1.60881353333787	7.80768269886903
1.60964686667121	7.80638061546779
1.61048020000454	7.78854207287077
1.61131353333787	7.77721394727996
1.61214686667121	7.77825561400096
1.61298020000454	7.78802123951027
1.61381353333787	7.79218790639425
1.61464686667121	7.79283894809487
1.61548020000454	7.79101603133313
1.61631353333787	7.78867228121089
1.61714686667121	7.78580769772816
1.61798020000454	7.78528686436766
1.61881353333787	7.77968790574232
1.61964686667121	7.77239623869537
1.62048020000454	7.76979207189288
1.62131353333787	7.77591186387872
1.62214686667121	7.7871097811294
1.62298020000454	7.79752644833934
1.62381353333787	7.80664103214804
1.62464686667121	7.80039103182207
1.62548020000454	7.79270873975474
1.62631353333787	7.78424519764667
1.62714686667121	7.77617228055897
1.62798020000454	7.76822957181139
1.62881353333787	7.7656254050089
1.62964686667121	7.77786498898058
1.63048020000454	7.77565144719847
1.63131353333787	7.77239623869537
1.63214686667121	7.75690144622058
1.63298020000454	7.75260457099648
1.63381353333787	7.75455769609835
1.63464686667121	7.76875040517189
1.63548020000454	7.78242228088493
1.63631353333787	7.77825561400096
1.6371468666712	7.77278686371574
1.63798020000454	7.76901082185213
1.63881353333787	7.77304728039599
1.6396468666712	7.77487019715773
1.64048020000454	7.77135457197437
1.64131353333787	7.77643269723922
1.6421468666712	7.77630248889909
1.64298020000454	7.77747436396021
1.64381353333787	7.77591186387872
1.6446468666712	7.77981811408245
1.64548020000454	7.78541707270779
1.64631353333787	7.7871097811294
1.6471468666712	7.78658894776891
1.64798020000454	7.79101603133313
1.64881353333787	7.78919311457139
1.6496468666712	7.7828129059053
1.65048020000454	7.7704431135935
1.65131353333787	7.76497436330828
1.6521468666712	7.76848998849164
1.65298020000454	7.770963946954
1.65381353333787	7.77161498865462
1.6546468666712	7.77057332193363
1.65548020000454	7.76901082185213
1.65631353333787	7.77187540533487
1.6571468666712	7.77265665537561
1.65798020000454	7.77812540566083
1.65881353333787	7.77942748906207
1.6596468666712	7.78151082250406
1.66048020000454	7.78606811440841
1.66131353333787	7.78671915610903
1.6621468666712	7.78945353125164
1.66298020000454	7.78320353092568
1.66381353333787	7.77968790574232
1.6646468666712	7.77265665537561
1.66548020000454	7.77395873877686
1.66631353333787	7.77799519732071
[truncated: 43,289 more rows]
