# Supplementary material for: Gas chromatography (GC) fingerprinting and immunomodulatory activity of polysaccharide from the rhizome of Menispermum dauricum DC
Source: PeerJ. 2022 Aug 22;10:e13946. doi: 10.7717/peerj.13946 (PMC9406803; doi:10.7717/peerj.13946)
Supplement: Supplemental Information 2 — The CDF files for Fig. 2 are the data of analyzing the fingerprints of 10 batches of the rhizome of M. dauricum Polysaccharide. The software to open this file is the Similarity Evaluation System for Chromatographic Fingerprint of Traditional Chinese Medicine, and the software installation package is available in the Figure 2 folder. The OPJU file in the Figure 3 folder is the data of PCA analysis, and the open software is Origin, which can be downloaded and used for a fee from the Origin official website. [file peerj-10-13946-s002.zip › Raw date/Fig.4.xlsx]

## Sheet: Sheet1
Cell Viability		OD value	P value
	Control	0.893
		0.871
		0.879
	LPS	1.08	1.20749e-05	Compared with Control group
		1.094
		1.093
	10μg/mL MDP	1.05	4.12962e-05	Compared with Control group
		1.066
		1.073
	50μg/mL MDP	1.097	1.06603e-05	Compared with Control group
		1.088
		1.083
	100μg/mL MDP	1.052	2.47462e-05	Compared with Control group
		1.047
		1.039
	200μg/mL MDP	1.151	3.51836e-06	Compared with Control group
		1.147
		1.139
	400μg/mL MDP	1.012	9.77198e-05	Compared with Control group
		1.001
		1.019
