# Supplementary material for: Gas chromatography (GC) fingerprinting and immunomodulatory activity of polysaccharide from the rhizome of Menispermum dauricum DC
Source: PeerJ. 2022 Aug 22;10:e13946. doi: 10.7717/peerj.13946 (PMC9406803; doi:10.7717/peerj.13946)
Supplement: Supplemental Information 2 — The CDF files for Fig. 2 are the data of analyzing the fingerprints of 10 batches of the rhizome of M. dauricum Polysaccharide. The software to open this file is the Similarity Evaluation System for Chromatographic Fingerprint of Traditional Chinese Medicine, and the software installation package is available in the Figure 2 folder. The OPJU file in the Figure 3 folder is the data of PCA analysis, and the open software is Origin, which can be downloaded and used for a fee from the Origin official website. [file peerj-10-13946-s002.zip › Raw date/Fig.5/IL-6.xlsx]

## Sheet: Sheet1
IL-6			OD value	P value
	No TAK-242	Control	0.243
			0.241
			0.236
		LPS	0.314	2.96724e-05	Compared with Control group
			0.306
			0.307
		50μg/mL MDP	0.286	0.000192227	Compared with Control group
			0.285
			0.278
		100μg/mL MDP	0.295	6.51611e-05	Compared with Control group
			0.288
			0.29
		200μg/mL MDP	0.299	7.83639e-05	Compared with Control group
			0.291
			0.292
	TAK-242	Control	0.238
			0.233
			0.249
		LPS	0.258	0.183079	Compared with Control group
			0.247
			0.245
		50μg/mL MDP	0.239	0.329866	Compared with Control group
			0.255
			0.248
		100μg/mL MDP	0.261	0.0780671	Compared with Control group
			0.252
			0.249
		200μg/mL MDP	0.239	0.349709	Compared with Control group
			0.245
			0.266
