# Supplementary material for: Gas chromatography (GC) fingerprinting and immunomodulatory activity of polysaccharide from the rhizome of Menispermum dauricum DC
Source: PeerJ. 2022 Aug 22;10:e13946. doi: 10.7717/peerj.13946 (PMC9406803; doi:10.7717/peerj.13946)
Supplement: Supplemental Information 2 — The CDF files for Fig. 2 are the data of analyzing the fingerprints of 10 batches of the rhizome of M. dauricum Polysaccharide. The software to open this file is the Similarity Evaluation System for Chromatographic Fingerprint of Traditional Chinese Medicine, and the software installation package is available in the Figure 2 folder. The OPJU file in the Figure 3 folder is the data of PCA analysis, and the open software is Origin, which can be downloaded and used for a fee from the Origin official website. [file peerj-10-13946-s002.zip › Raw date/Fig.5/NO.xlsx]

## Sheet: Sheet1
NO			OD value	P value
	No TAK-242	Control	0.314
			0.291
			0.319
		LPS	0.419	0.000630918	Compared with Control group
			0.454
			0.438
		50μg/mL MDP	0.374	0.00363846	Compared with Control group
			0.359
			0.368
		100μg/mL MDP	0.386	0.00281065	Compared with Control group
			0.37
			0.369
		200μg/mL MDP	0.404	0.000865161	Compared with Control group
			0.391
			0.39
	TAK-242	Control	0.293
			0.299
			0.317
		LPS	0.286	0.402114	Compared with Control group
			0.301
			0.298
		50μg/mL MDP	0.319	0.244167	Compared with Control group
			0.307
			0.316
		100μg/mL MDP	0.29	0.761638	Compared with Control group
			0.31
			0.3
		200μg/mL MDP	0.316	0.253583	Compared with Control group
			0.309
			0.314
