# Supplementary material for: Gas chromatography (GC) fingerprinting and immunomodulatory activity of polysaccharide from the rhizome of Menispermum dauricum DC
Source: PeerJ. 2022 Aug 22;10:e13946. doi: 10.7717/peerj.13946 (PMC9406803; doi:10.7717/peerj.13946)
Supplement: Supplemental Information 2 — The CDF files for Fig. 2 are the data of analyzing the fingerprints of 10 batches of the rhizome of M. dauricum Polysaccharide. The software to open this file is the Similarity Evaluation System for Chromatographic Fingerprint of Traditional Chinese Medicine, and the software installation package is available in the Figure 2 folder. The OPJU file in the Figure 3 folder is the data of PCA analysis, and the open software is Origin, which can be downloaded and used for a fee from the Origin official website. [file peerj-10-13946-s002.zip › Raw date/Fig.5/TNF-α.xlsx]

## Sheet: Sheet1
TNF-α			OD value	P value
	No TAK-242	Control	0.176
			0.189
			0.187
		LPS	0.264	6.66766e-05	Compared with Control group
			0.271
			0.263
		50μg/mL MDP	0.21	0.0091286	Compared with Control group
			0.206
			0.202
		100μg/mL MDP	0.227	0.00740051	Compared with Control group
			0.222
			0.208
		200μg/mL MDP	0.217	0.00265712	Compared with Control group
			0.219
			0.23
	TAK-242	Control	0.19
			0.184
			0.172
		LPS	0.184	0.258771	Compared with Control group
			0.193
			0.193
		50μg/mL MDP	0.188	0.428884	Compared with Control group
			0.19
			0.183
		100μg/mL MDP	0.22	0.522533	Compared with Control group
			0.23
			0.15
		200μg/mL MDP	0.194	0.0527945	Compared with Control group
			0.199
			0.198
