# Supplementary material for: Gas chromatography (GC) fingerprinting and immunomodulatory activity of polysaccharide from the rhizome of Menispermum dauricum DC
Source: PeerJ. 2022 Aug 22;10:e13946. doi: 10.7717/peerj.13946 (PMC9406803; doi:10.7717/peerj.13946)
Supplement: Supplemental Information 2 — The CDF files for Fig. 2 are the data of analyzing the fingerprints of 10 batches of the rhizome of M. dauricum Polysaccharide. The software to open this file is the Similarity Evaluation System for Chromatographic Fingerprint of Traditional Chinese Medicine, and the software installation package is available in the Figure 2 folder. The OPJU file in the Figure 3 folder is the data of PCA analysis, and the open software is Origin, which can be downloaded and used for a fee from the Origin official website. [file peerj-10-13946-s002.zip › Raw date/Fig.6/MyD88/MyD88.xlsx]

## Sheet: Sheet1
1	MyD88	GAPDH	MyD88/GAPDH			MyD88/GAPDH	P value
Control	42843.6	56060.5	0.764238		Control	0.764238
LPS	47861.1	49913.4	0.958883			0.74599
50μg/mL MDP	43704.1	49024.8	0.89147			0.813998
					LPS	0.958883	0.00188848	Compared with Control group
						1.0293
2	MyD88	GAPDH	MyD88/GAPDH			1.03675
Control	39402.3	52818.7	0.74599		50μg/mL MDP	0.89147	0.0171911	Compared with Control group
LPS	46926.3	45590.6	1.0293			1.0314
50μg/mL MDP	46176.2	44770.4	1.0314			1.06051
3	MyD88	GAPDH	MyD88/GAPDH
Control	36366.1	44675.9	0.813998
LPS	53030.4	51150.7	1.03675
50μg/mL MDP	44435.9	41900.3	1.06051
