# Supplementary material for: Gas chromatography (GC) fingerprinting and immunomodulatory activity of polysaccharide from the rhizome of Menispermum dauricum DC
Source: PeerJ. 2022 Aug 22;10:e13946. doi: 10.7717/peerj.13946 (PMC9406803; doi:10.7717/peerj.13946)
Supplement: Supplemental Information 2 — The CDF files for Fig. 2 are the data of analyzing the fingerprints of 10 batches of the rhizome of M. dauricum Polysaccharide. The software to open this file is the Similarity Evaluation System for Chromatographic Fingerprint of Traditional Chinese Medicine, and the software installation package is available in the Figure 2 folder. The OPJU file in the Figure 3 folder is the data of PCA analysis, and the open software is Origin, which can be downloaded and used for a fee from the Origin official website. [file peerj-10-13946-s002.zip › Raw date/Fig.6/p-ERK/p-ERK-ERK.xlsx]

## Sheet: Sheet1
1	p-ERK	GAPDH	p-ERK/GAPDH	ERK	GAPDH	ERK/GAPDH	p-ERK/ERK			p-ERK/ERK	P value
Control	34678.4	53388.7	0.649545	45757.3	47270.2	0.967995	0.671021		Control	0.671021
LPS	53171.4	47984.9	1.10809	46298.1	53026.6	0.873112	1.26912			0.468339
50μg/mL MDP	50769.5	43554.1	1.16567	47466.6	51155.7	0.927885	1.25626			0.522861
									LPS	1.26912	0.00526918	Compared with Control group
										0.976772
2	p-ERK	GAPDH	p-ERK/GAPDH	ERK	GAPDH	ERK/GAPDH	p-ERK/ERK			1.13733
Control	23765	50734.1	0.468422	52572.7	52563.4	1.00018	0.468339		50μg/mL MDP	1.25626	0.0054067	Compared with Control group
LPS	48101.2	51437.3	0.935141	46291.8	48352.6	0.957379	0.976772			1.07167
50μg/mL MDP	53043.6	50084.4	1.05909	50518.9	51119	0.98826	1.07167			1.46957
3	p-ERK	GAPDH	p-ERK/GAPDH	ERK	GAPDH	ERK/GAPDH	p-ERK/ERK
Control	22653.7	47697.9	0.474941	48021.5	52866.7	0.908351	0.522861
LPS	52268.5	54947.3	0.951248	44686.8	53428.3	0.836388	1.13733
50μg/mL MDP	55912	42204	1.3248	46719.9	51825.1	0.901493	1.46957
