# Supplementary material for: Gas chromatography (GC) fingerprinting and immunomodulatory activity of polysaccharide from the rhizome of Menispermum dauricum DC
Source: PeerJ. 2022 Aug 22;10:e13946. doi: 10.7717/peerj.13946 (PMC9406803; doi:10.7717/peerj.13946)
Supplement: Supplemental Information 2 — The CDF files for Fig. 2 are the data of analyzing the fingerprints of 10 batches of the rhizome of M. dauricum Polysaccharide. The software to open this file is the Similarity Evaluation System for Chromatographic Fingerprint of Traditional Chinese Medicine, and the software installation package is available in the Figure 2 folder. The OPJU file in the Figure 3 folder is the data of PCA analysis, and the open software is Origin, which can be downloaded and used for a fee from the Origin official website. [file peerj-10-13946-s002.zip › Raw date/Fig.6/p-JNK/p-JNK-JNK.xlsx]

## Sheet: Sheet1
1	p-JNK	GAPDH	p-JNK/GAPDH	JNK	GAPDH	JNK/GAPDH	p-JNK/JNK			p-JNK/JNK	P value
Control	27630.4	49938.8	0.553285	41981.2	50794.7	0.826488	0.669441		Control	0.669441
LPS	46542.9	48006	0.969523	48782.8	46872	1.04077	0.931546			0.444431
50μg/mL MDP	36438	40611.2	0.897241	44615.1	44012.2	1.0137	0.885116			0.52831
									LPS	0.931546	0.0102393	Compared with Control group
										0.897587
2	p-JNK	GAPDH	p-JNK/GAPDH	JNK	GAPDH	JNK/GAPDH	p-JNK/JNK			0.820381
Control	26407.6	53746	0.49134	45780.5	41409.8	1.10555	0.444431		50μg/mL MDP	0.885116	0.00671436	Compared with Control group
LPS	52230.4	49097.5	1.06381	47953.4	40460.5	1.18519	0.897587			0.988052
50μg/mL MDP	50013	48972.1	1.02125	45649.8	44165.6	1.0336	0.988052			0.899809
3	p-JNK	GAPDH	p-JNK/GAPDH	JNK	GAPDH	JNK/GAPDH	p-JNK/JNK
Control	18232	35319.1	0.516209	46237.1	47321	0.977095	0.52831
LPS	45770.8	50545.5	0.905537	52772	47809.4	1.1038	0.820381
50μg/mL MDP	39394.9	44219.3	0.890898	39919.7	40319	0.990097	0.899809
