# Supplementary material for: Gas chromatography (GC) fingerprinting and immunomodulatory activity of polysaccharide from the rhizome of Menispermum dauricum DC
Source: PeerJ. 2022 Aug 22;10:e13946. doi: 10.7717/peerj.13946 (PMC9406803; doi:10.7717/peerj.13946)
Supplement: Supplemental Information 2 — The CDF files for Fig. 2 are the data of analyzing the fingerprints of 10 batches of the rhizome of M. dauricum Polysaccharide. The software to open this file is the Similarity Evaluation System for Chromatographic Fingerprint of Traditional Chinese Medicine, and the software installation package is available in the Figure 2 folder. The OPJU file in the Figure 3 folder is the data of PCA analysis, and the open software is Origin, which can be downloaded and used for a fee from the Origin official website. [file peerj-10-13946-s002.zip › Raw date/Fig.6/p-NFKB/p-NFKB-NFKB.xlsx]

## Sheet: Sheet1
1	p-NFKB	GAPDH	p-NFKB/GAPDH	NFKB	GAPDH	NFKB/GAPDH	p-NFKB/NFKB			p-NFKB/NFKB	P value
Control	30171.2	54313.6	0.5555	44702	52507.4	0.851346	0.652496		Control	0.652496
LPS	57695.6	51868.1	1.11235	50495.2	46630.2	1.08289	1.02721			0.630248
50μg/mL MDP	51028.9	51487	0.991104	39857.5	43104.7	0.924666	1.07185			0.815518
									LPS	1.02721	0.0352464	Compared with Control group
										0.848018
2	p-NFKB	GAPDH	p-NFKB/GAPDH	NFKB	GAPDH	NFKB/GAPDH	p-NFKB/NFKB			0.957955
Control	32541.8	51552.4	0.631238	48357.5	48281.7	1.00157	0.630248		50μg/mL MDP	1.07185	0.0146088	Compared with Control group
LPS	44585.8	50342.1	0.885655	50123.1	47993.1	1.04438	0.848018			0.937908
50μg/mL MDP	39462.9	52261.1	0.755111	38243.3	47501.2	0.805101	0.937908			0.967722
3	p-NFKB	GAPDH	p-NFKB/GAPDH	NFKB	GAPDH	NFKB/GAPDH	p-NFKB/NFKB
Control	25925.7	43216.4	0.599904	37970.4	51617.4	0.735611	0.815518
LPS	50553	48585.4	1.0405	50587.5	46574.4	1.08616	0.957955
50μg/mL MDP	51938.6	53321.3	0.974069	42235.5	41960.3	1.00656	0.967722
