# Supplementary material for: Gas chromatography (GC) fingerprinting and immunomodulatory activity of polysaccharide from the rhizome of Menispermum dauricum DC
Source: PeerJ. 2022 Aug 22;10:e13946. doi: 10.7717/peerj.13946 (PMC9406803; doi:10.7717/peerj.13946)
Supplement: Supplemental Information 2 — The CDF files for Fig. 2 are the data of analyzing the fingerprints of 10 batches of the rhizome of M. dauricum Polysaccharide. The software to open this file is the Similarity Evaluation System for Chromatographic Fingerprint of Traditional Chinese Medicine, and the software installation package is available in the Figure 2 folder. The OPJU file in the Figure 3 folder is the data of PCA analysis, and the open software is Origin, which can be downloaded and used for a fee from the Origin official website. [file peerj-10-13946-s002.zip › Raw date/Fig.6/p-P38/p-P38-P38.xlsx]

## Sheet: Sheet1
1	p-P38	GAPDH	p-P38/GAPDH	P38	GAPDH	P38/GAPDH	p-P38/P38			p-P38/P38	P value
Control	40308.1	52195.8	0.772247	44986.1	40531	1.10992	0.695769		Control	0.695769
LPS	45881.3	41052	1.11764	46277.6	43913	1.05385	1.06053			0.718717
50μg/mL MDP	49121.9	43973.7	1.11707	44129.8	50615.1	0.871869	1.28124			0.678708
									LPS	1.06053	0.000336146	Compared with Control group
										1.0533
2	p-P38	GAPDH	p-P38/GAPDH	P38	GAPDH	P38/GAPDH	p-P38/P38			1.15353
Control	33071.4	51791.7	0.638546	37653.2	42380.7	0.888453	0.718717		50μg/mL MDP	1.28124	0.00677178	Compared with Control group
LPS	52385.2	48537.7	1.07927	44820.9	43742.6	1.02465	1.0533			1.01144
50μg/mL MDP	48388.1	48330.6	1.00119	46658.5	47136.3	0.989864	1.01144			1.32543
3	p-P38	GAPDH	p-P38/GAPDH	P38	GAPDH	P38/GAPDH	p-P38/P38
Control	42477.3	55454.9	0.76598	48543.5	43012.7	1.12858	0.678708
LPS	53208	43165.5	1.23265	45859.8	42916.2	1.06859	1.15353
50μg/mL MDP	48930.2	40879	1.19695	43843.5	48549.6	0.903066	1.32543
