# Supplementary material for: Gas chromatography (GC) fingerprinting and immunomodulatory activity of polysaccharide from the rhizome of Menispermum dauricum DC
Source: PeerJ. 2022 Aug 22;10:e13946. doi: 10.7717/peerj.13946 (PMC9406803; doi:10.7717/peerj.13946)
Supplement: Supplemental Information 2 — The CDF files for Fig. 2 are the data of analyzing the fingerprints of 10 batches of the rhizome of M. dauricum Polysaccharide. The software to open this file is the Similarity Evaluation System for Chromatographic Fingerprint of Traditional Chinese Medicine, and the software installation package is available in the Figure 2 folder. The OPJU file in the Figure 3 folder is the data of PCA analysis, and the open software is Origin, which can be downloaded and used for a fee from the Origin official website. [file peerj-10-13946-s002.zip › Raw date/Fig.6/TLR4/TLR4.xlsx]

## Sheet: Sheet1
1	TLR4	GAPDH	TLR4/GAPDH			TLR4/GAPDH	P value
Control	29155.9	47826.2	0.609622		Control	0.609622
LPS	48190.3	51052.4	0.943939			0.888448
50μg/mL MDP	50175.3	52559.7	0.954635			0.723369
					LPS	0.943939	0.0483151	Compared with Control group
						1.1361
2	TLR4	GAPDH	TLR4/GAPDH			0.983652
Control	40852.2	45981.6	0.888448		50μg/mL MDP	0.954635	0.0435034	Compared with Control group
LPS	50746.1	44667.1	1.1361			0.990579
50μg/mL MDP	49201.6	49669.6	0.990579			0.991819
3	TLR4	GAPDH	TLR4/GAPDH
Control	31905.6	44106.9	0.723369
LPS	49980.9	50811.6	0.983652
50μg/mL MDP	53623.8	54066.1	0.991819
